# Supplementary material for: QuickNGS elevates Next-Generation Sequencing data analysis to a new level of automation
Source: BMC Genomics. 2015 Jul 1;16(1):487. doi: 10.1186/s12864-015-1695-x (PMC4486389; doi:10.1186/s12864-015-1695-x)
Supplement: Additional file 1: — List of genes differentially expressed between the atf3a mutants and the yw controls in our test dataset. The fold-changes and p-values are produced from the DESeq2 package, whereas the FPKM values are taken from Cufflinks output. The file contains multiple tabs representing lists cut at particular thresholds for fold-change and p-value. [file 12864_2015_1695_MOESM1_ESM.xlsx]

## Sheet: p<=1; FC>=1
EnsemblID	ControlMean	SampleMean	FoldChange	pValue	atf3a_2 [781/3917]; FPKM	atf3a_2 [781/3917]; FPKMStatus	atf3a_1 [780/3916]; FPKM	atf3a_1 [780/3916]; FPKMStatus	yw_2 [773/3909]; FPKM	yw_2 [773/3909]; FPKMStatus	yw_1 [772/3908]; FPKM	yw_1 [772/3908]; FPKMStatus	EnsemblBuild	EnsemblSpecies	EnsemblID	Symbol	Description	ORF	Strand	EntrezGene	RefSeq	OriginalDB	ProbesetID	GeneOntology
FBgn0003996	14.29	4485.38	202.8	0	70.3937	OK	87.0854	OK	0.136576	OK	0.294414	OK	75	drosophila_melanogaster	FBgn0003996	w	white [Source:FlyBase gene name;Acc:FBgn0003996]	X:2684632-2690499	-	31271	NM_057439	FBgn0003996	1624393_at	eye pigment biosynthetic process [GO:0006726];male courtship behavior [GO:0008049];cGMP transport [GO:0070731];cellular biogenic amine biosynthetic process [GO:0042401];eye pigment metabolic process [GO:0042441];eye pigment precursor transport [GO:0006856];ommochrome biosynthetic process [GO:0006727];compound eye pigmentation [GO:0048072];memory [GO:0007613];transport [GO:0006810];integral to pla…
FBgn0262722	14.5	1151.64	56.23	0	660.502	OK	803.8	OK	9.13555	OK	8.95151	OK	75	drosophila_melanogaster	FBgn0262722	CG43166		3R:20651513-20652193	-	12798255	NM_001260364	FBgn0262722
FBgn0052071	1616.83	69.53	-20.26	0	9.4066	OK	11.5448	OK	169.923	OK	247.405	OK	75	drosophila_melanogaster	FBgn0052071	CG32071		3L:11096521-11096973	-	39246	NM_168441	FBgn0052071	1639150_at
FBgn0053503	942.62	18.51	-36.03	0	24.5305	OK	34.8595	OK	68.2632	OK	54.8731	OK	75	drosophila_melanogaster	FBgn0053503	Cyp12d1-d	Cyp12d1-d [Source:FlyBase gene name;Acc:FBgn0053503]	2R:7011159-7013119	-	2768720	NM_206090	FBgn0053503	1639069_at;1633401_s_at	oxidation-reduction process [GO:0055114];mitochondrion [GO:0005739];oxidoreductase activity, acting on paired donors, with incorporation or reduction of molecular oxygen [GO:0016705];electron carrier activity [GO:0009055];heme binding [GO:0020037];1-alpha,25-dihydroxyvitamin D3 24-hydroxylase activity [GO:0030342];iron ion binding [GO:0005506]
FBgn0004427	9214.43	52.94	-82.68	0	128.784	OK	201.034	OK	10457.3	OK	11611.1	OK	75	drosophila_melanogaster	FBgn0004427	LysC;LysD	Lysozyme D [Source:FlyBase gene name;Acc:FBgn0004427]	3L:1210717-1211196	-	38127;38126	NM_057475	FBgn0004427		antimicrobial humoral response [GO:0019730];cell wall macromolecule catabolic process [GO:0016998];lysozyme activity [GO:0003796];chitinase activity [GO:0004568]
FBgn0262565	2.28	826.79	82.71	0	65.9737	OK	40.2571	OK	0.198268	OK	0.0971366	OK	75	drosophila_melanogaster	FBgn0262565			2R:11262351-11263204	-			FBgn0262565	1636213_at
FBgn0023495	84.47	1068.14	11.4	0	32.4079	OK	36.12	OK	1.76763	OK	2.66825	OK	75	drosophila_melanogaster	FBgn0023495	Lip3	Lip3 [Source:FlyBase gene name;Acc:FBgn0023495]	3R:9195962-9197626	-	41643	NM_057983	FBgn0023495	1628076_at	lipid metabolic process [GO:0006629];triglyceride lipase activity [GO:0004806];lipase activity [GO:0016298];hydrolase activity, acting on ester bonds [GO:0016788]
FBgn0040736	11.13	493.07	31.01	0	179.177	OK	207.983	OK	2.14328	OK	5.40026	OK	75	drosophila_melanogaster	FBgn0040736	IM3	Immune induced molecule 3 [Source:FlyBase gene name;Acc:FBgn0040736]	2R:14275625-14275995	+	50209	NM_144111	FBgn0040736	1622893_at	Toll signaling pathway [GO:0008063];antibacterial humoral response [GO:0019731];defense response [GO:0006952];extracellular region [GO:0005576];molecular_function [GO:0003674]
FBgn0004428	13231	630.03	-16.87	0	74.0653	OK	71.2164	OK	1869.92	OK	1339.61	OK	75	drosophila_melanogaster	FBgn0004428	LysE	Lysozyme E [Source:FlyBase gene name;Acc:FBgn0004428]	3L:1212827-1213406	+	38128	NM_057479	FBgn0004428		antimicrobial humoral response [GO:0019730];cell wall macromolecule catabolic process [GO:0016998];lysozyme activity [GO:0003796]
FBgn0034329	9.39	476.55	32.2	0	93.4101	OK	151.15	OK	1.3639	OK	2.67284	OK	75	drosophila_melanogaster	FBgn0034329	IM1	Immune induced molecule 1 [Source:FlyBase gene name;Acc:FBgn0034329]	2R:14271457-14271883	+	37100	NM_137475	FBgn0034329	1633053_at	defense response [GO:0006952];extracellular region [GO:0005576]
FBgn0039593	31.94	718.78	17.42	0	18.822	OK	35.7295	OK	0.841938	OK	1.23747	OK	75	drosophila_melanogaster	FBgn0039593	CG9989		3R:24496458-24497743	+	43390	NM_143370	FBgn0039593	1634674_at	metal ion binding [GO:0046872];hydrolase activity [GO:0016787];nucleic acid binding [GO:0003676]
FBgn0034710	209.48	9933.41	27.56	0	241.564	OK	263.237	OK	6.55346	OK	2.31403	OK	75	drosophila_melanogaster	FBgn0034710	CG3292		2R:18091199-18093081	-	37538	NM_137809	FBgn0034710	1625739_at	metabolic process [GO:0008152];phosphatase activity [GO:0016791];alkaline phosphatase activity [GO:0004035]
FBgn0052279	1.74	281.92	43.76	0	68.9308	OK	60.7837	OK	0	OK	0.909766	OK	75	drosophila_melanogaster	FBgn0052279	dro2	drosomycin-2 [Source:FlyBase gene name;Acc:FBgn0052279]	3L:3314349-3314681	+	38408	NM_168019	FBgn0052279	1629230_at	defense response [GO:0006952];defense response to fungus [GO:0050832]
FBgn0034441	0.47	247	46.78	0	3.04384	OK	4.45494	OK	0.0115874	OK	0	OK	75	drosophila_melanogaster	FBgn0034441	CG10081		2R:15273428-15276823	+	37226	NM_137574	FBgn0034441	1636402_at	proteolysis [GO:0006508];peptidase activity [GO:0008233]
FBgn0035880	1248.99	102.87	-10.3	0	1.53753	OK	0.977018	OK	12.715	OK	13.6639	OK	75	drosophila_melanogaster	FBgn0035880	CG17352		3L:8345455-8349396	-	38946	NM_168263;NM_168264;NM_001038906;NM_139957	FBgn0035880	1634988_a_at	protein binding [GO:0005515]
FBgn0032304	3443.44	499.65	-6.36	0	14.8465	OK	21.6991	OK	89.4205	OK	121.176	OK	75	drosophila_melanogaster	FBgn0032304	CG17134		2L:10820710-10821968	+	34494	NM_135614	FBgn0032304	1624590_at	proteolysis [GO:0006508];aspartic-type endopeptidase activity [GO:0004190]
FBgn0053013	39.66	418.12	9.18	0	5.55929	OK	7.44401	OK	0.488424	OK	0.827183	OK	75	drosophila_melanogaster	FBgn0053013			2R:8250825-8254084	+			FBgn0053013	1637916_at
FBgn0033978	26353.9	3996.27	-6.08	0	91.4123	OK	104.352	OK	571.986	OK	515.505	OK	75	drosophila_melanogaster	FBgn0033978	Cyp6a23	Cyp6a23 [Source:FlyBase gene name;Acc:FBgn0033978]	2R:10763338-10765159	+	36661	NM_137156	FBgn0033978	1624101_at	oxidation-reduction process [GO:0055114];microsome [GO:0005792];membrane [GO:0016020];oxidoreductase activity, acting on paired donors, with incorporation or reduction of molecular oxygen [GO:0016705];electron carrier activity [GO:0009055];heme binding [GO:0020037];iron ion binding [GO:0005506]
FBgn0004425	44790	3615.3	-10.14	0	642.608	OK	569.016	OK	9231.88	OK	8684.32	OK	75	drosophila_melanogaster	FBgn0004425	LysB	Lysozyme B [Source:FlyBase gene name;Acc:FBgn0004425]	3L:1207371-1207856	+	38125	NM_079158	FBgn0004425		antimicrobial humoral response [GO:0019730];cell wall macromolecule catabolic process [GO:0016998];lysozyme activity [GO:0003796]
FBgn0035806	283.62	1337.52	4.47	0	95.7694	OK	104.458	OK	18.9029	OK	16.6754	OK	75	drosophila_melanogaster	FBgn0035806	PGRP-SD	PGRP-SD [Source:FlyBase gene name;Acc:FBgn0035806]	3L:7644280-7645000	+	38858	NM_139888	FBgn0035806	1633545_at	defense response to Gram-positive bacterium [GO:0050830];immune response [GO:0006955];defense response [GO:0006952];peptidoglycan catabolic process [GO:0009253];integral to plasma membrane [GO:0005887];extracellular region [GO:0005576];zinc ion binding [GO:0008270];N-acetylmuramoyl-L-alanine amidase activity [GO:0008745];peptidoglycan binding [GO:0042834]
FBgn0085256	3308.32	40000.6	9.85	0	3687.03	OK	7511.88	OK	399.453	OK	357.433	OK	75	drosophila_melanogaster	FBgn0085256	CG34227		2R:7135631-7136117	+	36186	NM_001103799	FBgn0085256	1634525_at	extracellular space [GO:0005615]
FBgn0044812	31.21	608.78	13.37	0	86.2739	OK	48.0863	OK	2.84192	OK	3.13275	OK	75	drosophila_melanogaster	FBgn0044812	TotC	Turandot C [Source:FlyBase gene name;Acc:FBgn0044812]	3R:16698710-16699310	+	117462	NM_080518	FBgn0044812	1639323_at	cellular response to heat [GO:0034605];response to bacterium [GO:0009617];response to stress [GO:0006950];cellular response to UV [GO:0034644];extracellular space [GO:0005615];extracellular region [GO:0005576];molecular_function [GO:0003674]
FBgn0034389	161.25	858.19	4.92	0	8.11482	OK	12.4762	OK	1.92274	OK	1.65436	OK	75	drosophila_melanogaster	FBgn0034389	Mctp	Multiple C2 domain and transmembrane region protein [Source:FlyBase gene name;Acc:FBgn0034389]	2R:14649263-14662172	+	37165	NM_137528;NM_001043095	FBgn0034389	1633447_at;1634175_at	biological_process [GO:0008150];integral to membrane [GO:0016021];calcium ion binding [GO:0005509];protein binding [GO:0005515]
FBgn0036157	230.34	4.28	-21.97	0	0.219365	OK	0.127158	OK	10.979	OK	4.93595	OK	75	drosophila_melanogaster	FBgn0036157	CG7560		3L:11418250-11419495	+	39276	NM_140205	FBgn0036157	1635185_at	oxidation-reduction process [GO:0055114];methionine metabolic process [GO:0006555];methylenetetrahydrofolate reductase (NAD(P)H) activity [GO:0004489]
FBgn0264376	0	129.12	29.45	0	2.28981	OK	2.35357	OK	0	OK	0	OK	75	drosophila_melanogaster	FBgn0264376			2L:19919845-19921926	+			FBgn0264376
FBgn0040735	0	230.73	30.34	0	35.7272	OK	142.511	OK	0	OK	0	OK	75	drosophila_melanogaster	FBgn0040735	CG16836		2R:14276600-14276963	+	50208	NM_144110	FBgn0040735	1623669_at
FBgn0067905	0.87	208.96	27.6	0	274.247	OK	132.476	OK	0	OK	1.55125	OK	75	drosophila_melanogaster	FBgn0067905	IM14	Immune induced molecule 14 [Source:FlyBase gene name;Acc:FBgn0067905]	2R:16757897-16758183	+	3885603	NM_001038873	FBgn0067905		defense response [GO:0006952];extracellular region [GO:0005576];molecular_function [GO:0003674]
FBgn0045980	16.57	221.56	10.28	0	2.86866	OK	3.38257	OK	0.11369	OK	0.272311	OK	75	drosophila_melanogaster	FBgn0045980	niki	nimA-like kinase [Source:FlyBase gene name;Acc:FBgn0045980]	3R:20648123-20651105	-	42959	NM_143036	FBgn0045980	1635964_at	protein phosphorylation [GO:0006468];signal transduction by phosphorylation [GO:0023014];ATP binding [GO:0005524];protein serine/threonine kinase activity [GO:0004674];protein kinase activity [GO:0004672];receptor signaling protein serine/threonine kinase activity [GO:0004702]
FBgn0032899	2028.23	599.81	-3.27	0	42.3832	OK	51.9169	OK	121.436	OK	147.406	OK	75	drosophila_melanogaster	FBgn0032899	CG9338		2L:20865215-20867709	+	35357	NM_136227	FBgn0032899	1638405_at
FBgn0000473	11425.5	1023.64	-8.79	0	32.0638	OK	18.9964	OK	214.037	OK	285.884	OK	75	drosophila_melanogaster	FBgn0000473	Cyp6a2	Cytochrome P450-6a2 [Source:FlyBase gene name;Acc:FBgn0000473]	2R:2667254-2668996	-	35587	NM_078904	FBgn0000473	1626401_at	oxidation-reduction process [GO:0055114];response to caffeine [GO:0031000];response to insecticide [GO:0017085];microsome [GO:0005792];membrane [GO:0016020];oxidoreductase activity, acting on paired donors, with incorporation or reduction of molecular oxygen [GO:0016705];electron carrier activity [GO:0009055];heme binding [GO:0020037];aromatase activity [GO:0070330];iron ion binding [GO:0005506]
FBgn0025709	997.65	298.54	-3.24	0	5.64962	OK	6.4443	OK	17.2531	OK	16.8292	OK	75	drosophila_melanogaster	FBgn0025709	CG8083		2R:4966232-4969879	+	35914	NM_136602;NM_206060;NM_206059	FBgn0025709	1634991_at	transport [GO:0006810];membrane [GO:0016020];nucleoside:sodium symporter activity [GO:0005415];nucleoside binding [GO:0001882]
FBgn0031619	22.41	248.43	8.82	0	8.43456	OK	12.8494	OK	0.593684	OK	1.03417	OK	75	drosophila_melanogaster	FBgn0031619	CG3355		2L:4651403-4652892	+	33667	NM_164594;NM_135004	FBgn0031619	1626903_at	proteolysis [GO:0006508];serine-type endopeptidase activity [GO:0004252]
FBgn0034512	668.87	2885.15	4.06	0	144.002	OK	228.728	OK	37.5374	OK	33.8483	OK	75	drosophila_melanogaster	FBgn0034512	CG18067		2R:16422017-16422882	+	37314	NM_137640	FBgn0034512	1640144_at	multicellular organism reproduction [GO:0032504];signal transduction [GO:0007165];extracellular space [GO:0005615];3',5'-cyclic-nucleotide phosphodiesterase activity [GO:0004114]
FBgn0032067	10.29	296.19	14.32	0	3.83188	OK	4.39411	OK	0.214591	OK	0.0210268	OK	75	drosophila_melanogaster	FBgn0032067	CG9465		2L:8769175-8772344	-	34204	NM_135407	FBgn0032067	1629179_at	mannose metabolic process [GO:0006013];carbohydrate metabolic process [GO:0005975];lysosome [GO:0005764];carbohydrate binding [GO:0030246];zinc ion binding [GO:0008270];mannosidase activity [GO:0015923];alpha-mannosidase activity [GO:0004559];hydrolase activity, hydrolyzing O-glycosyl compounds [GO:0004553]
FBgn0030594	593.53	3549.74	5.36	0	61.1746	OK	65.05	OK	10.7055	OK	7.03817	OK	75	drosophila_melanogaster	FBgn0030594	CG9509		X:14800367-14803097	-	32420	NM_132755	FBgn0030594	1631420_at	mesoderm development [GO:0007498];oxidation-reduction process [GO:0055114];alcohol metabolic process [GO:0006066];flavin adenine dinucleotide binding [GO:0050660];choline dehydrogenase activity [GO:0008812];oxidoreductase activity, acting on CH-OH group of donors [GO:0016614]
FBgn0036833	31634.6	5284.17	-5.37	0	201.968	OK	200.849	OK	1146.79	OK	878.69	OK	75	drosophila_melanogaster	FBgn0036833	CG3819		3L:18913530-18915208	-	40069	NM_140821	FBgn0036833	1629184_at	metal ion binding [GO:0046872];hydrolase activity [GO:0016787];nucleic acid binding [GO:0003676]
FBgn0004841	207.85	19.82	-8.17	0	0.174152	OK	0.367314	OK	2.24688	OK	2.66564	OK	75	drosophila_melanogaster	FBgn0004841	Takr86C	Tachykinin-like receptor at 86C [Source:FlyBase gene name;Acc:FBgn0004841]	3R:6563314-6576950	-	41286	NM_001104271;NM_079580	FBgn0004841	1626723_at	G-protein coupled receptor signaling pathway [GO:0007186];tachykinin receptor signaling pathway [GO:0007217];integral to plasma membrane [GO:0005887];integral to membrane [GO:0016021];plasma membrane [GO:0005886];neuropeptide receptor activity [GO:0008188];tachykinin receptor activity [GO:0004995]
FBgn0038756	301.02	11.7	-14	0	1.60667	OK	3.58562	OK	73.5895	OK	31.4708	OK	75	drosophila_melanogaster	FBgn0038756	CG4783		3R:15774192-15774631	+	42381	NM_142594	FBgn0038756	1626028_at
FBgn0014427	543.04	1598.11	2.87	0	55.4389	OK	70.7729	OK	17.2404	OK	18.6386	OK	75	drosophila_melanogaster	FBgn0014427	CG11899		3R:25026174-25027492	+	46391	NM_143789	FBgn0014427	1625613_at	L-serine biosynthetic process [GO:0006564];cellular amino acid biosynthetic process [GO:0008652];pyridoxine biosynthetic process [GO:0008615];metabolic process [GO:0008152];pyridoxal phosphate binding [GO:0030170];O-phospho-L-serine:2-oxoglutarate aminotransferase activity [GO:0004648];transaminase activity [GO:0008483]
FBgn0030010	424.41	99.35	-4.02	0	2.0427	OK	2.64054	OK	8.11384	OK	8.21573	OK	75	drosophila_melanogaster	FBgn0030010	CG10959		X:8042816-8044719	+	31743	NM_132223	FBgn0030010	1632913_at	intracellular [GO:0005622];nucleic acid binding [GO:0003676];zinc ion binding [GO:0008270]
FBgn0034335	1551.45	451.85	-3.31	0	26.2836	OK	28.699	OK	84.6822	OK	74.4528	OK	75	drosophila_melanogaster	FBgn0034335	GstE1	Glutathione S transferase E1 [Source:FlyBase gene name;Acc:FBgn0034335]	2R:14285898-14286728	+	37106	NM_137479	FBgn0034335	1623256_at	response to oxidative stress [GO:0006979];response to heat [GO:0009408];glutathione transferase activity [GO:0004364];protein binding [GO:0005515]
FBgn0052475	140.91	611.75	4.1	0	6.67616	OK	7.303	OK	1.12371	OK	2.03221	OK	75	drosophila_melanogaster	FBgn0052475	mthl8	methuselah-like 8 [Source:FlyBase gene name;Acc:FBgn0052475]	3L:22428-26308	+	38013	NM_138154	FBgn0052475	1633386_s_at;1629362_at	response to stress [GO:0006950];determination of adult lifespan [GO:0008340];G-protein coupled receptor signaling pathway [GO:0007186];integral to membrane [GO:0016021];G-protein coupled receptor activity [GO:0004930]
FBgn0034715	86.05	712.14	6.97	0	12.0267	OK	15.356	OK	0.831124	OK	1.97778	OK	75	drosophila_melanogaster	FBgn0034715	Oatp58Db	Organic anion transporting polypeptide 58Db [Source:FlyBase gene name;Acc:FBgn0034715]	2R:18108685-18111095	-	37544	NM_137814	FBgn0034715	1637928_at	transport [GO:0006810];organic anion transport [GO:0015711];membrane [GO:0016020];transporter activity [GO:0005215];organic anion transmembrane transporter activity [GO:0008514]
FBgn0263380	4.97	125.24	13.28	0	8.44513	OK	10.7822	OK	0.305824	OK	0.359596	OK	75	drosophila_melanogaster	FBgn0263380			3L:14969726-14970731	-		NR_048275;NR_048276	FBgn0263380
FBgn0263999	413.61	46.16	-7.27	0	1.50846	OK	0.953599	OK	10.8579	OK	9.09408	OK	75	drosophila_melanogaster	FBgn0263999			2R:17822507-17824368	-			FBgn0263999
FBgn0036393	280.39	963.96	3.3	0	83.5666	OK	123.075	OK	23.2306	OK	27.1864	OK	75	drosophila_melanogaster	FBgn0036393	CG17362		3L:13979720-13980284	+	39545		FBgn0036393	1633944_at
FBgn0262580	5.11	140.22	12.61	0	5.05812	OK	4.88668	OK	0.248191	OK	0.0540425	OK	75	drosophila_melanogaster	FBgn0262580	CG43120		3L:14375013-14376399	+	12798252	NM_001259825	FBgn0262580	1639667_at	protein binding [GO:0005515]
FBgn0010381	9.32	2723.96	22.39	0	281.705	OK	912.095	OK	0.818603	OK	2.56676	OK	75	drosophila_melanogaster	FBgn0010381	Drs	Drosomycin [Source:FlyBase gene name;Acc:FBgn0010381]	3L:3369556-3369942	+	38419	NM_079177	FBgn0010381	1635189_at	defense response to Gram-negative bacterium [GO:0050829];antibacterial humoral response [GO:0019731];innate immune response [GO:0045087];defense response [GO:0006952];killing of cells of other organism [GO:0031640];antifungal humoral response [GO:0019732];defense response to fungus [GO:0050832];extracellular region [GO:0005576]
FBgn0040653	3.08	214.07	17.85	0	50.5452	OK	19.9031	OK	0.13389	OK	0.787154	OK	75	drosophila_melanogaster	FBgn0040653	IM4	Immune induced molecule 4 [Source:FlyBase gene name;Acc:FBgn0040653]	2R:16756341-16756826	-	50126	NM_144038	FBgn0040653	1626345_at	cell morphogenesis [GO:0000902];humoral immune response [GO:0006959];immune response [GO:0006955];defense response [GO:0006952];extracellular space [GO:0005615];extracellular region [GO:0005576]
FBgn0250907	2275.7	11399.1	4.56	0	44.8947	OK	83.5603	OK	10.2499	OK	10.8624	OK	75	drosophila_melanogaster	FBgn0250907	Cht3	Chitinase 3 [Source:FlyBase gene name;Acc:FBgn0250907]	2L:22892306-22918647	-	3355116	NM_001042957	FBgn0250907	1626417_at	polysaccharide catabolic process [GO:0000272];chitin catabolic process [GO:0006032];chitin metabolic process [GO:0006030];carbohydrate metabolic process [GO:0005975];cuticle chitin catabolic process [GO:0006036];extracellular region [GO:0005576];chitin binding [GO:0008061];chitinase activity [GO:0004568];hydrolase activity, hydrolyzing O-glycosyl compounds [GO:0004553];cation binding [GO:0043169]
FBgn0050029	615.67	9878.48	10.35	0	1007.28	OK	1262.87	OK	89.1572	OK	27.8517	OK	75	drosophila_melanogaster	FBgn0050029			2R:7133622-7134161	+			FBgn0050029	1636492_at
FBgn0051436	176.38	612.93	3.32	0	19.0131	OK	20.8111	OK	4.69487	OK	5.07275	OK	75	drosophila_melanogaster	FBgn0051436	CG31436		3R:21129899-21131373	+	318734	NM_170217	FBgn0051436	1626326_at	transferase activity, transferring phosphorus-containing groups [GO:0016772]
FBgn0031559	168.22	584.39	3.31	0	91.8542	OK	111.572	OK	25.6398	OK	24.3214	OK	75	drosophila_melanogaster	FBgn0031559	CG3513		2L:3692699-3693182	-	33590	NM_134954	FBgn0031559	1628107_at	serine-type endopeptidase inhibitor activity [GO:0004867]
FBgn0038731	848.03	70.3	-8.7	0	18.519	OK	4.74702	OK	49.5889	OK	33.6392	OK	75	drosophila_melanogaster	FBgn0038731	CG11659		3R:15601181-15603002	-	42352	NM_142572	FBgn0038731	1634097_s_at	metabolic process [GO:0008152];catalytic activity [GO:0003824];long-chain fatty acid transporter activity [GO:0005324]
FBgn0033458	513.66	108.71	-4.31	0	1.53489	OK	2.88727	OK	8.32254	OK	8.69653	OK	75	drosophila_melanogaster	FBgn0033458	CG18446		2R:5758975-5761151	+	36023	NM_136685	FBgn0033458	1639575_at	intracellular [GO:0005622];zinc ion binding [GO:0008270]
FBgn0034354	1074.4	385.44	-2.71	0	20.7046	OK	28.5787	OK	59.015	OK	64.4823	OK	75	drosophila_melanogaster	FBgn0034354	CG5224		2R:14391115-14392349	+	37128	NM_137495	FBgn0034354	1624800_at	neurogenesis [GO:0022008];glutathione transferase activity [GO:0004364];protein binding [GO:0005515]
FBgn0034005	15.3	358.63	12	0	5.95466	OK	2.30878	OK	0.163187	OK	0.191879	OK	75	drosophila_melanogaster	FBgn0034005	alphaPS4	alphaPS4 [Source:FlyBase gene name;Acc:FBgn0034005]	2R:11146272-11150371	+	36693	NM_137181	FBgn0034005	1632299_at	cell adhesion [GO:0007155];heterophilic cell-cell adhesion [GO:0007157];cell-matrix adhesion [GO:0007160];integrin complex [GO:0008305];receptor activity [GO:0004872];cell adhesion molecule binding [GO:0050839]
FBgn0026190	323.6	1940.04	5.23	0	28.045	OK	66.8694	OK	5.98258	OK	6.75337	OK	75	drosophila_melanogaster	FBgn0026190	PH4alphaMP	prolyl-4-hydroxylase-alpha MP [Source:FlyBase gene name;Acc:FBgn0026190]	3R:26317535-26321875	-	43624	NM_079855	FBgn0026190	1640004_at	oxidation-reduction process [GO:0055114];peptidyl-proline hydroxylation to 4-hydroxy-L-proline [GO:0018401];endoplasmic reticulum [GO:0005783];procollagen-proline 4-dioxygenase complex [GO:0016222];L-ascorbic acid binding [GO:0031418];oxidoreductase activity, acting on paired donors, with incorporation or reduction of molecular oxygen, 2-oxoglutarate as one donor, and incorporation of one atom ea…
FBgn0032639	488.28	2476.94	4.55	0	73.0715	OK	106.163	OK	18.2797	OK	11.2256	OK	75	drosophila_melanogaster	FBgn0032639	CG18563		2L:17456670-17458044	-	35050	NM_135997	FBgn0032639	1623871_at	proteolysis [GO:0006508];serine-type endopeptidase activity [GO:0004252]
FBgn0034221	94.01	473.6	4.48	0	10.136	OK	14.0423	OK	2.42707	OK	1.63743	OK	75	drosophila_melanogaster	FBgn0034221	CG10764		2R:13340924-13343234	+	36962	NM_137369	FBgn0034221	1624846_at	proteolysis [GO:0006508];serine-type endopeptidase activity [GO:0004252]
FBgn0039326	879.38	107.2	-6.57	0	3.89613	OK	1.9981	OK	23.2628	OK	19.4941	OK	75	drosophila_melanogaster	FBgn0039326	CG10562		3R:21146775-21148473	-	43066	NM_143128	FBgn0039326	1638226_at	transferase activity, transferring phosphorus-containing groups [GO:0016772]
FBgn0051370	141.86	581.26	3.79	0	18.1419	OK	17.9709	OK	4.00235	OK	3.39564	OK	75	drosophila_melanogaster	FBgn0051370	CG31370		3R:21128186-21129708	+	43060	NM_170216	FBgn0051370	1630263_at	transferase activity, transferring phosphorus-containing groups [GO:0016772]
FBgn0262529	84.35	406.97	4.39	0	51.6562	OK	83.3468	OK	10.3022	OK	12.683	OK	75	drosophila_melanogaster	FBgn0262529	CG43083		3L:15641671-15642225	+	12797911	NM_001259843	FBgn0262529
FBgn0053346	161.03	1333.54	6.58	0	34.8253	OK	78.2198	OK	3.39719	OK	8.14413	OK	75	drosophila_melanogaster	FBgn0053346	CG33346		3R:24494955-24496174	+	2768690		FBgn0053346	1630555_at	metal ion binding [GO:0046872];hydrolase activity [GO:0016787];nucleic acid binding [GO:0003676]
FBgn0028514	77.72	572.05	6.01	0	14.5439	OK	8.3641	OK	1.46406	OK	1.24254	OK	75	drosophila_melanogaster	FBgn0028514	CG4793		2L:15923395-15926203	+	34941	NM_165139	FBgn0028514	1628178_a_at;1623603_at	proteolysis [GO:0006508];serine-type endopeptidase activity [GO:0004252]
FBgn0262110	666.38	2369.94	3.37	0	6.91315	OK	9.33396	OK	1.53154	OK	2.31549	OK	75	drosophila_melanogaster	FBgn0262110	CG42863		3L:1950306-1964178	-	38259	NM_139424	FBgn0262110	1641743_at;1634291_at	lysosome organization [GO:0007040];lysosomal transport [GO:0007041];protein binding [GO:0005515]
FBgn0033292	3622.15	1028.78	-3.33	0	26.0299	OK	27.1541	OK	67.4367	OK	95.9392	OK	75	drosophila_melanogaster	FBgn0033292	Cyp4ad1	Cyp4ad1 [Source:FlyBase gene name;Acc:FBgn0033292]	2R:4326900-4330311	-	35821	NM_136536	FBgn0033292	1639584_at	oxidation-reduction process [GO:0055114];microsome [GO:0005792];membrane [GO:0016020];oxidoreductase activity, acting on paired donors, with incorporation or reduction of molecular oxygen [GO:0016705];electron carrier activity [GO:0009055];heme binding [GO:0020037];iron ion binding [GO:0005506]
FBgn0085465	83.65	385.97	4.16	0	23.2639	OK	22.9856	OK	4.69846	OK	3.94612	OK	75	drosophila_melanogaster	FBgn0085465	CG34436		3R:24108302-24109236	+	5740743	NM_001104484	FBgn0085465		proteolysis [GO:0006508];serine-type endopeptidase activity [GO:0004252]
FBgn0263762	135.62	822.82	5.18	0	104.495	OK	242.343	OK	26.4493	OK	22.157	OK	75	drosophila_melanogaster	FBgn0263762			3L:15043952-15044435	-			FBgn0263762
FBgn0032945	1343.79	4830.83	3.4	0	54.369	OK	51.6843	OK	11.1001	OK	14.1436	OK	75	drosophila_melanogaster	FBgn0032945	CG8665		2L:21371227-21377995	+	35407	NM_136263	FBgn0032945	1631452_at	biosynthetic process [GO:0009058];oxidation-reduction process [GO:0055114];one-carbon metabolic process [GO:0006730];10-formyltetrahydrofolate catabolic process [GO:0009258];metabolic process [GO:0008152];cytoplasm [GO:0005737];methyltransferase activity [GO:0008168];formyltetrahydrofolate dehydrogenase activity [GO:0016155];hydroxymethyl-, formyl- and related transferase activity [GO:0016742];ox…
FBgn0053002	894.47	229.73	-3.64	0	28.5384	OK	26.5689	OK	102.73	OK	81.135	OK	75	drosophila_melanogaster	FBgn0053002	mRpL27	mitochondrial ribosomal protein L27 [Source:FlyBase gene name;Acc:FBgn0053002]	2L:4458980-4459602	-	318825	NM_175957	FBgn0053002	1640834_at	translation [GO:0006412];mitochondrial large ribosomal subunit [GO:0005762];ribosome [GO:0005840];intracellular [GO:0005622];structural constituent of ribosome [GO:0003735]
FBgn0010038	1819.59	312.54	-5.03	0	24.9718	OK	16.0653	OK	81.9288	OK	136.107	OK	75	drosophila_melanogaster	FBgn0010038	GstD2	Glutathione S transferase D2 [Source:FlyBase gene name;Acc:FBgn0010038]	3R:8197693-8198426	+	48335	NM_080173	FBgn0010038	1630258_at	glutathione peroxidase activity [GO:0004602];glutathione transferase activity [GO:0004364];protein binding [GO:0005515]
FBgn0034275	1756.78	674.99	-2.54	0	12.0041	OK	16.3276	OK	31.7764	OK	30.67	OK	75	drosophila_melanogaster	FBgn0034275	CG5002		2R:13637803-13640719	+	37025	NM_137418	FBgn0034275	1634012_at	sulfate transport [GO:0008272];integral to membrane [GO:0016021];transporter activity [GO:0005215];sulfate transmembrane transporter activity [GO:0015116];high affinity sulfate transmembrane transporter activity [GO:0015381]
FBgn0027259	87.2	358.73	3.77	0	21.1695	OK	21.2688	OK	5.9391	OK	3.75915	OK	75	drosophila_melanogaster	FBgn0027259	Kmn1	kinetochore Mis12-Ndc80 network component 1 [Source:FlyBase gene name;Acc:FBgn0027259]	X:11465416-11466475	-	32102	NM_132501	FBgn0027259	1624897_at	chromosome segregation [GO:0007059];mitotic metaphase plate congression [GO:0007080];neurogenesis [GO:0022008];mitotic anaphase [GO:0000090];Ndc80 complex [GO:0031262];NMS complex [GO:0031617];kinetochore [GO:0000776]
FBgn0035413	323.01	51.29	-5.29	0	5.89332	OK	5.4584	OK	22.4423	OK	40.0135	OK	75	drosophila_melanogaster	FBgn0035413	CG14958		3L:3189978-3190623	+	38387	NM_139525	FBgn0035413	1626298_at
FBgn0036767	87.49	695.81	6.22	0	58.4895	OK	31.0789	OK	6.15845	OK	4.6869	OK	75	drosophila_melanogaster	FBgn0036767	CG16775		3L:17879048-17879745	-	39993	NM_140765	FBgn0036767	1623884_at
FBgn0028396	4957.79	35326	5.79	0	4137.71	OK	2808.25	OK	492.161	OK	345.781	OK	75	drosophila_melanogaster	FBgn0028396	TotA	Turandot A [Source:FlyBase gene name;Acc:FBgn0028396]	3R:16696758-16697427	+	44121	NM_080517	FBgn0028396	1635549_at	cellular response to heat [GO:0034605];response to bacterium [GO:0009617];response to heat [GO:0009408];response to methylmercury [GO:0051597];response to water deprivation [GO:0009414];cellular response to oxidative stress [GO:0034599];cellular response to UV [GO:0034644];cellular response to mechanical stimulus [GO:0071260];extracellular space [GO:0005615];molecular_function [GO:0003674]
FBgn0262531	1235.74	15043.3	8.12	0	927.632	OK	620.633	OK	78.7608	OK	29.7803	OK	75	drosophila_melanogaster	FBgn0262531	CG43085		3L:17638586-17639837	-	12797926	NM_001259889	FBgn0262531	1639896_at
FBgn0033574	155.86	686.43	3.97	0	21.1234	OK	25.7799	OK	5.48123	OK	3.37295	OK	75	drosophila_melanogaster	FBgn0033574	Spn47C	Serpin 47C [Source:FlyBase gene name;Acc:FBgn0033574]	2R:6827693-6829206	-	36163	NM_001169645;NM_136789	FBgn0033574	1623612_at	serine-type endopeptidase inhibitor activity [GO:0004867]
FBgn0003028	259.82	792.88	2.93	0	3.71465	OK	5.64705	OK	1.23284	OK	1.37523	OK	75	drosophila_melanogaster	FBgn0003028	ovo	ovo [Source:FlyBase gene name;Acc:FBgn0003028]	X:4942330-4964962	+	31429	NM_167026;NM_001169202;NM_167027;NM_080338;NM_001038742	FBgn0003028	1627259_a_at	positive regulation of transcription from RNA polymerase II promoter [GO:0045944];imaginal disc-derived leg joint morphogenesis [GO:0016348];oogenesis [GO:0048477];negative regulation of transcription from RNA polymerase II promoter [GO:0000122];regulation of transcription, DNA-dependent [GO:0006355];germ-line sex determination [GO:0018992];cuticle pigmentation [GO:0048067];female germ-line sex d…
FBgn0032638	645.38	5351.68	6.4	0	190.406	OK	93.5332	OK	16.4579	OK	13.3172	OK	75	drosophila_melanogaster	FBgn0032638	CG6639		2L:17454263-17455923	-	35049	NM_135996	FBgn0032638	1625698_at	defense response to Gram-positive bacterium [GO:0050830];proteolysis [GO:0006508];serine-type endopeptidase activity [GO:0004252]
FBgn0263743	14.9	140.73	6.94	0	11.512	OK	10.5293	OK	0.842676	OK	1.14328	OK	75	drosophila_melanogaster	FBgn0263743			2R:16678967-16679681	-			FBgn0263743
FBgn0031522	862.15	294.49	-2.82	0	8.13987	OK	8.11516	OK	20.3403	OK	19.3449	OK	75	drosophila_melanogaster	FBgn0031522	CG3285		2L:3330930-3332876	+	33547	NM_134922	FBgn0031522	1626664_at	transmembrane transport [GO:0055085];transport [GO:0006810];integral to membrane [GO:0016021];membrane [GO:0016020];transmembrane transporter activity [GO:0022857];transporter activity [GO:0005215]
FBgn0035791	104.46	3.18	-11.89	0	0.15349	OK	0.0518999	OK	4.19127	OK	1.75638	OK	75	drosophila_melanogaster	FBgn0035791	CG8539		3L:7490311-7491931	-	38842	NM_139873	FBgn0035791	1628226_at	proteolysis [GO:0006508];zinc ion binding [GO:0008270];metallocarboxypeptidase activity [GO:0004181]
FBgn0002945	278.93	834.87	2.88	0	5.44584	OK	8.34762	OK	1.84186	OK	1.95212	OK	75	drosophila_melanogaster	FBgn0002945	nkd	naked cuticle [Source:FlyBase gene name;Acc:FBgn0002945]	3L:18996841-19038549	-	44843	NM_080049	FBgn0002945	1630361_at	neuroblast fate specification [GO:0014018];segment polarity determination [GO:0007367];Wnt signaling pathway [GO:0016055];Wnt signaling pathway, planar cell polarity pathway [GO:0060071];nucleus [GO:0005634];cytoplasm [GO:0005737];protein binding [GO:0005515];zinc ion binding [GO:0008270]
FBgn0262362	30.53	222.43	5.88	0	22.6628	OK	42.3884	OK	2.98418	OK	4.66563	OK	75	drosophila_melanogaster	FBgn0262362	CG43060		3R:3866970-3881259	+	12798056	NM_001260050;NM_001260051	FBgn0262362	1627477_at
FBgn0027070	262.48	62.21	-3.86	0	1.50552	OK	2.04539	OK	5.74027	OK	4.84505	OK	75	drosophila_melanogaster	FBgn0027070	CG17322		2L:18826770-18829059	+	35139	NM_165263;NM_165264;NM_165265;NM_136067	FBgn0027070	1640870_s_at	metabolic process [GO:0008152];transferase activity, transferring hexosyl groups [GO:0016758];2-hydroxyacylsphingosine 1-beta-galactosyltransferase activity [GO:0003851]
FBgn0042173	74.12	3.94	-9.66	0	8.13359	OK	9.15748	OK	15.9946	OK	23.0724	OK	75	drosophila_melanogaster	FBgn0042173	CG18853		2R:3716562-3717934	+	246511	NM_165566	FBgn0042173	1636758_s_at	DNA repair [GO:0006281];DNA photolyase activity [GO:0003913];deoxyribodipyrimidine photo-lyase activity [GO:0003904];lyase activity [GO:0016829]
FBgn0021764	621.79	1623.21	2.54	0	5.9419	OK	8.69464	OK	2.30318	OK	2.39883	OK	75	drosophila_melanogaster	FBgn0021764		sidekick [Source:FlyBase gene name;Acc:FBgn0021764]	X:580873-643529	+			FBgn0021764	1628319_s_at	negative regulation of photoreceptor cell differentiation [GO:0046533];pigment cell differentiation [GO:0050931];compound eye cone cell differentiation [GO:0042675];integral to plasma membrane [GO:0005887]
FBgn0033302	457.06	1361.35	2.86	0	37.352	OK	34.213	OK	9.76141	OK	10.5961	OK	75	drosophila_melanogaster	FBgn0033302		Cyp6a14 [Source:FlyBase gene name;Acc:FBgn0033302]	2R:4451798-4453481	-			FBgn0033302	1634623_a_at	oxidation-reduction process [GO:0055114];microsome [GO:0005792];oxidoreductase activity, acting on paired donors, with incorporation or reduction of molecular oxygen [GO:0016705];electron carrier activity [GO:0009055];heme binding [GO:0020037]
FBgn0052302	7290.86	21504.9	2.83	0	886.229	OK	990.996	OK	264.438	OK	272.291	OK	75	drosophila_melanogaster	FBgn0052302	CG32302		3L:2268825-2269903	+	38293	NM_167944	FBgn0052302	1639143_at	chitin metabolic process [GO:0006030];extracellular region [GO:0005576];chitin binding [GO:0008061]
FBgn0034755	253.63	40.57	-5.2	0	4.77979	OK	3.39407	OK	23.641	OK	19.9474	OK	75	drosophila_melanogaster	FBgn0034755	CG3746		2R:18536623-18537251	-	37593	NM_137853	FBgn0034755	1638086_at
FBgn0003888	1076.52	3915.15	3.4	0	58.2775	OK	69.667	OK	11.4063	OK	18.1974	OK	75	drosophila_melanogaster	FBgn0003888	betaTub60D	beta-Tubulin at 60D [Source:FlyBase gene name;Acc:FBgn0003888]	2R:20193405-20200626	+	37888	NM_079118	FBgn0003888	1639503_at	larval behavior [GO:0030537];GTP catabolic process [GO:0006184];protein polymerization [GO:0051258];microtubule-based process [GO:0007017];microtubule-based movement [GO:0007018];axonogenesis [GO:0007409];heart development [GO:0007507];neurogenesis [GO:0022008];axon guidance [GO:0007411];response to light stimulus [GO:0009416];tubulin complex [GO:0045298];microtubule [GO:0005874];protein complex …
FBgn0028541	605.46	1566	2.51	0	25.6771	OK	26.6336	OK	8.677	OK	8.3753	OK	75	drosophila_melanogaster	FBgn0028541	TM9SF4		2L:13771087-13773905	+	34778	NM_135825	FBgn0028541	1628741_s_at;1628509_at	defense response to Gram-negative bacterium [GO:0050829];phagocytosis, engulfment [GO:0006911];phagocytosis [GO:0006909];encapsulation of foreign target [GO:0035010];endosome [GO:0005768];integral to membrane [GO:0016021];transporter activity [GO:0005215]
FBgn0038098	5221.17	1205.32	-3.92	0	21.6575	OK	15.4243	OK	67.611	OK	71.5368	OK	75	drosophila_melanogaster	FBgn0038098	CG7381		3R:8793497-8803193	-	41589	NM_169486;NM_169485;NM_141985	FBgn0038098	1635467_a_at	protein binding [GO:0005515]
FBgn0010040	610.36	93.71	-5.32	0	8.33621	OK	4.9282	OK	28.557	OK	47.8253	OK	75	drosophila_melanogaster	FBgn0010040	GstD4	Glutathione S transferase D4 [Source:FlyBase gene name;Acc:FBgn0010040]	3R:8199824-8200546	+	48337	NM_080174	FBgn0010040	1626253_at	glutathione transferase activity [GO:0004364];protein binding [GO:0005515]
FBgn0043362	248.64	688.25	2.68	0	1.84794	OK	2.57181	OK	0.605314	OK	0.720388	OK	75	drosophila_melanogaster	FBgn0043362	bchs	blue cheese [Source:FlyBase gene name;Acc:FBgn0043362]	2L:5907169-5922776	+	33819	NM_135124	FBgn0043362	1632057_at	determination of adult lifespan [GO:0008340];axonogenesis [GO:0007409];compound eye development [GO:0048749];chaeta development [GO:0022416];regulation of synapse organization [GO:0050807];lysosomal transport [GO:0007041];regulation of protein ubiquitination [GO:0031396];neuromuscular junction [GO:0031594];cytoplasm [GO:0005737];presynaptic active zone [GO:0048786];axon [GO:0030424];metal ion bin…
FBgn0259950	81.67	873.24	7.17	0	46.3372	OK	164.605	OK	10.4224	OK	5.06257	OK	75	drosophila_melanogaster	FBgn0259950	CG42460		2L:3387898-3388496	-	8674116	NM_001169386	FBgn0259950		serine-type endopeptidase inhibitor activity [GO:0004867]
FBgn0029903	947.4	2574.87	2.63	0	14.0847	OK	20.9218	OK	5.50099	OK	5.23971	OK	75	drosophila_melanogaster	FBgn0029903	pod1	pod1 [Source:FlyBase gene name;Acc:FBgn0029903]	X:6697720-6707863	+	31620	NM_167091;NM_001103427;NM_001258625;NM_167092;NM_167093;NM_132124;NM_167094	FBgn0029903	1641620_s_at	actin binding [GO:0003779];protein binding [GO:0005515]
FBgn0036880	1.74	67.93	11.19	0	2.04081	OK	1.69716	OK	0	OK	0.0877501	OK	75	drosophila_melanogaster	FBgn0036880	Cpr76Bc	Cuticular protein 76Bc [Source:FlyBase gene name;Acc:FBgn0036880]	3L:19514045-19520372	+	40122	NM_001104174	FBgn0036880	1624011_at	structural constituent of chitin-based cuticle [GO:0005214];structural constituent of cuticle [GO:0042302]
FBgn0053318	131.4	23.29	-4.74	0	2.07681	OK	2.38154	OK	10.7931	OK	13.6754	OK	75	drosophila_melanogaster	FBgn0053318			2L:20923955-20924534	+			FBgn0053318	1638885_at
FBgn0043575	2457.9	12230.1	4.33	0	1216.96	OK	1123.42	OK	138.506	OK	281.858	OK	75	drosophila_melanogaster	FBgn0043575	PGRP-SC2	PGRP-SC2 [Source:FlyBase gene name;Acc:FBgn0043575]	2R:4604472-4605026	+	35862	NM_136566	FBgn0043575	1629118_at	innate immune response [GO:0045087];immune response [GO:0006955];defense response [GO:0006952];peptidoglycan catabolic process [GO:0009253];integral to plasma membrane [GO:0005887];extracellular region [GO:0005576];zinc ion binding [GO:0008270];N-acetylmuramoyl-L-alanine amidase activity [GO:0008745];peptidoglycan binding [GO:0042834]
FBgn0025393	377.8	96.72	-3.56	0	12.3099	OK	17.4351	OK	38.6515	OK	58.1577	OK	75	drosophila_melanogaster	FBgn0025393	CG14795		X:1406260-1406832	-	31109	NM_130569	FBgn0025393	1626242_at
FBgn0003862	591.36	1360.67	2.25	0	3.92679	OK	4.32238	OK	1.47154	OK	1.59062	OK	75	drosophila_melanogaster	FBgn0003862	trx	trithorax [Source:FlyBase gene name;Acc:FBgn0003862]	3R:10089080-10112623	-	41737	NM_134282;NM_057422;NM_134281;NM_001014621;NM_057421	FBgn0003862	1624533_s_at	positive regulation of transcription elongation from RNA polymerase II promoter [GO:0032968];axon guidance [GO:0007411];histone H3-K4 methylation [GO:0051568];regulation of transcription, DNA-dependent [GO:0006355];histone methylation [GO:0016571];chromatin-mediated maintenance of transcription [GO:0048096];histone H3 acetylation [GO:0043966];germ cell migration [GO:0008354];transcription elongat…
FBgn0033204	1618.82	341.04	-4.17	0	15.3396	OK	9.47545	OK	58.7216	OK	43.2044	OK	75	drosophila_melanogaster	FBgn0033204	CG2065		2R:3551292-3552774	+	35707	NM_136465	FBgn0033204	1630212_at	metabolic process [GO:0008152];oxidoreductase activity [GO:0016491];nucleotide binding [GO:0000166]
FBgn0085805	749.48	5417.92	5.59	0	229.979	OK	359.345	OK	58.1984	OK	26.3158	OK	75	drosophila_melanogaster	FBgn0085805			U:6961350-6963324	-		NR_003998	FBgn0085805
FBgn0040752	546	1245.65	2.24	0	4.62491	OK	6.17363	OK	1.90758	OK	2.045	OK	75	drosophila_melanogaster	FBgn0040752	Prosap	Prosap [Source:FlyBase gene name;Acc:FBgn0040752]	2R:9947961-10028403	-	50225	NM_137081;NM_001259386	FBgn0040752	1629160_s_at;1625236_s_at;1624849_at	protein binding [GO:0005515]
FBgn0051089	137.3	2.83	-11.15	0	0.142104	OK	0.0240253	OK	5.8571	OK	1.43478	OK	75	drosophila_melanogaster	FBgn0051089	CG31089		3R:21728365-21729900	+	43135	NM_170249	FBgn0051089	1623775_at	lipid metabolic process [GO:0006629];triglyceride lipase activity [GO:0004806];hydrolase activity, acting on ester bonds [GO:0016788]
FBgn0000414	447.43	1045.41	2.28	0	4.65935	OK	5.21746	OK	1.72221	OK	1.83029	OK	75	drosophila_melanogaster	FBgn0000414	Dab	Disabled [Source:FlyBase gene name;Acc:FBgn0000414]	3L:16705226-16717675	+	39866	NM_001259871;NM_001259872;NM_001169984;NM_079395;NM_001259873	FBgn0000414	1634870_at;1629243_at	cellularization [GO:0007349];synaptic vesicle endocytosis [GO:0048488];motor neuron axon guidance [GO:0008045];compound eye photoreceptor development [GO:0042051];neurogenesis [GO:0022008];dorsal closure [GO:0007391];nervous system development [GO:0007399];clathrin-mediated endocytosis [GO:0072583];sevenless signaling pathway [GO:0045500];cytoplasm [GO:0005737];protein binding [GO:0005515];SH2 do…
FBgn0051741	67.13	290.99	3.85	0	5.73787	OK	9.23103	OK	1.43192	OK	1.58411	OK	75	drosophila_melanogaster	FBgn0051741	CG31741		2L:18084268-18086156	+	35079	NM_165238	FBgn0051741	1639755_at	cell adhesion [GO:0007155];defense response [GO:0006952];integral to plasma membrane [GO:0005887];membrane [GO:0016020];scavenger receptor activity [GO:0005044]
FBgn0033582	478.85	1094.57	2.23	0	48.2923	OK	62.2838	OK	20.3644	OK	19.9734	OK	75	drosophila_melanogaster	FBgn0033582	CG9084		2R:7104921-7106769	-	36172	NM_136796	FBgn0033582	1636175_a_at
FBgn0030313	147.46	426.75	2.77	0	18.1829	OK	25.3069	OK	6.21323	OK	6.72058	OK	75	drosophila_melanogaster	FBgn0030313	CG11697		X:11466740-11467673	+	32103	NM_132502	FBgn0030313	1629122_at
FBgn0032549	6.71	105.68	8.2	0	2.87995	OK	7.58818	OK	0.154159	OK	0.377634	OK	75	drosophila_melanogaster	FBgn0032549	CG4650		2L:14773810-14774981	-	34859	NM_135878	FBgn0032549	1635306_at	proteolysis [GO:0006508];serine-type endopeptidase activity [GO:0004252]
FBgn0020304	1085.58	2501.82	2.25	0	30.236	OK	40.532	OK	12.0634	OK	14.937	OK	75	drosophila_melanogaster	FBgn0020304	drongo	drongo [Source:FlyBase gene name;Acc:FBgn0020304]	2L:833584-851096	-	33263	NM_001169377;NM_057891;NM_001169378;NM_164392;NM_001144292	FBgn0020304	1623693_a_at;1623993_at	regulation of ARF GTPase activity [GO:0032312];ARF GTPase activator activity [GO:0008060];zinc ion binding [GO:0008270]
FBgn0260660	263.75	696.89	2.56	0	7.61629	OK	7.14611	OK	1.95875	OK	4.01787	OK	75	drosophila_melanogaster	FBgn0260660	mp	multiplexin [Source:FlyBase gene name;Acc:FBgn0260660]	3L:6991943-7046528	+	38769	NM_001169885;NM_001169887;NM_001169890;NM_001169892;NM_001169893;NM_001169891;NM_001259722;NM_176294;NM_176293;NM_001169886;NM_001169888;NM_001169889;	FBgn0260660	1633653_at;1632932_a_at	motor neuron axon guidance [GO:0008045];cell adhesion [GO:0007155];collagen [GO:0005581];extracellular matrix [GO:0031012];structural molecule activity [GO:0005198]
FBgn0032253	556.95	1787.58	3.02	0	25.3265	OK	21.5004	OK	6.85506	OK	5.60389	OK	75	drosophila_melanogaster	FBgn0032253	CG5322		2L:10452677-10457241	-	34436	NM_135563	FBgn0032253	1636976_at	mannose metabolic process [GO:0006013];carbohydrate metabolic process [GO:0005975];lysosome [GO:0005764];carbohydrate binding [GO:0030246];zinc ion binding [GO:0008270];mannosidase activity [GO:0015923];alpha-mannosidase activity [GO:0004559];hydrolase activity, hydrolyzing O-glycosyl compounds [GO:0004553]
FBgn0026314	557.66	66.78	-6.03	0	2.37966	OK	0.929965	OK	14.5315	OK	9.76821	OK	75	drosophila_melanogaster	FBgn0026314	Ugt35b	UDP-glycosyltransferase 35b [Source:FlyBase gene name;Acc:FBgn0026314]	3R:6994219-6995955	-	41333	NM_079589	FBgn0026314	1626970_at	metabolic process [GO:0008152];transferase activity, transferring hexosyl groups [GO:0016758];glucuronosyltransferase activity [GO:0015020]
FBgn0033222	452.11	1126.66	2.42	0	80.4698	OK	118.415	OK	29.6128	OK	38.6043	OK	75	drosophila_melanogaster	FBgn0033222	CG12824		2R:3677896-3678676	+	35727	NM_136479;NM_001103744	FBgn0033222	1633707_at	phosphopantetheine binding [GO:0031177]
FBgn0033518	602.17	130.6	-4.03	0	9.30771	OK	8.62597	OK	23.0016	OK	43.2161	OK	75	drosophila_melanogaster	FBgn0033518	Prx2540-2	Peroxiredoxin 2540-2 [Source:FlyBase gene name;Acc:FBgn0033518]	2R:6306223-6307266	+	36098	NM_078959	FBgn0033518	1631628_s_at;1633471_at	hydrogen peroxide catabolic process [GO:0042744];oxidation-reduction process [GO:0055114];cytosol [GO:0005829];thioredoxin peroxidase activity [GO:0008379];glutathione peroxidase activity [GO:0004602];antioxidant activity [GO:0016209];peroxidase activity [GO:0004601];peroxiredoxin activity [GO:0051920];oxidoreductase activity [GO:0016491]
FBgn0010113	607.5	1615.43	2.57	0	8.53709	OK	8.31954	OK	2.32875	OK	4.32166	OK	75	drosophila_melanogaster	FBgn0010113	hdc	headcase [Source:FlyBase gene name;Acc:FBgn0010113]	3R:26103656-26190686	+	43604	NM_079853;NM_176591;NM_170478	FBgn0010113	1629307_s_at	terminal branching, open tracheal system [GO:0007430];RNA interference [GO:0016246];branch fusion, open tracheal system [GO:0035147];open tracheal system development [GO:0007424];imaginal disc-derived wing morphogenesis [GO:0007476];neurogenesis [GO:0022008];cell differentiation [GO:0030154];negative regulation of terminal cell fate specification, open tracheal system [GO:0035155];cytoplasm [GO:0…
FBgn0262613	200.53	620.16	2.93	0	90.4603	OK	80.2186	OK	22.0441	OK	24.6526	OK	75	drosophila_melanogaster	FBgn0262613	CG43139		3R:23327088-23327747	-	12798276	NM_001260409;NM_001260408	FBgn0262613
FBgn0036454	755.63	2431.74	3.03	0	12.2392	OK	20.1112	OK	3.38928	OK	5.10299	OK	75	drosophila_melanogaster	FBgn0036454	CG17839		3L:14798352-14875324	+	39616	NM_206363;NM_001043141	FBgn0036454	1623767_at	protein binding [GO:0005515]
FBgn0023407	414.53	1005.48	2.36	0	4.99559	OK	7.32008	OK	1.93736	OK	2.28	OK	75	drosophila_melanogaster	FBgn0023407	B4	B4 [Source:FlyBase gene name;Acc:FBgn0023407]	2L:13500624-13549328	-	34767	NM_057977;NM_165046	FBgn0023407	1627501_s_at;1639566_s_at	circadian rhythm [GO:0007623];imaginal disc development [GO:0007444]
FBgn0040733	0.94	76.45	10.13	0	51.8155	OK	221.929	OK	2.96623	OK	0	OK	75	drosophila_melanogaster	FBgn0040733	CG15068		2R:14277847-14278114	-	50206	NM_176222	FBgn0040733	1635060_at
FBgn0033296	52.89	348.13	5.13	0	10.0501	OK	5.41437	OK	0.993284	OK	1.11746	OK	75	drosophila_melanogaster	FBgn0033296	Mal-A7	Maltase A7 [Source:FlyBase gene name;Acc:FBgn0033296]	2R:4357054-4359154	-	35829	NM_136539	FBgn0033296	1639262_at	carbohydrate metabolic process [GO:0005975];maltose alpha-glucosidase activity [GO:0032450];cation binding [GO:0043169];alpha-glucosidase activity [GO:0004558];catalytic activity [GO:0003824]
FBgn0031649	168.43	473.38	2.7	0	5.83174	OK	7.73165	OK	1.71413	OK	2.31258	OK	75	drosophila_melanogaster	FBgn0031649	hoe2	hoepel2 [Source:FlyBase gene name;Acc:FBgn0031649]	2L:4933047-4936582	-	33700	NM_001014466;NM_135034	FBgn0031649	1634295_at	transmembrane transport [GO:0055085];membrane [GO:0016020];integral to membrane [GO:0016021];L-tyrosine transmembrane transporter activity [GO:0005302]
FBgn0020257	592.06	1596.23	2.59	0	13.5722	OK	22.7329	OK	4.85144	OK	6.26746	OK	75	drosophila_melanogaster	FBgn0020257	ppa	partner of paired [Source:FlyBase gene name;Acc:FBgn0020257]	2R:18573030-18576478	-	37602	NM_079088	FBgn0020257	1639677_at	ubiquitin-dependent protein catabolic process [GO:0006511];SCF ubiquitin ligase complex [GO:0019005];nuclear ubiquitin ligase complex [GO:0000152];protein binding [GO:0005515]
FBgn0034582	2781.74	614.86	-3.96	0	27.1241	OK	19.0556	OK	109.656	OK	69.7476	OK	75	drosophila_melanogaster	FBgn0034582	Cht9	Cht9 [Source:FlyBase gene name;Acc:FBgn0034582]	2R:16955487-16956813	-	37392	NM_137699	FBgn0034582	1631446_at	chitin catabolic process [GO:0006032];carbohydrate metabolic process [GO:0005975];extracellular space [GO:0005615];chitinase activity [GO:0004568];hydrolase activity, hydrolyzing O-glycosyl compounds [GO:0004553];cation binding [GO:0043169]
FBgn0039778	37053.6	9122.72	-3.64	0	722.12	OK	854.532	OK	1675.73	OK	3604.86	OK	75	drosophila_melanogaster	FBgn0039778	Jon99Fi	Jonah 99Fi [Source:FlyBase gene name;Acc:FBgn0039778]	3R:26314685-26315617	+	43622	NM_143543	FBgn0039778	1626394_at	proteolysis [GO:0006508];serine-type endopeptidase activity [GO:0004252]
FBgn0032305	789.61	1704.05	2.12	0	17.5473	OK	19.7148	OK	7.77877	OK	7.31671	OK	75	drosophila_melanogaster	FBgn0032305	CG6700		2L:10837732-10842603	-	34496	NM_135615;NM_001169473	FBgn0032305	1627530_at
FBgn0000546	1091.89	3369.77	2.91	0	18.996	OK	35.8433	OK	6.48637	OK	8.35072	OK	75	drosophila_melanogaster	FBgn0000546	EcR	Ecdysone receptor [Source:FlyBase gene name;Acc:FBgn0000546]	2R:1975378-2056592	-	35540	NM_001169590;NM_165461;NM_165463;NM_165464;NM_165462;NM_165465	FBgn0000546	1632796_s_at	chitin-based embryonic cuticle biosynthetic process [GO:0008362];positive regulation of apoptotic process [GO:0043065];histoblast morphogenesis [GO:0007488];Malpighian tubule morphogenesis [GO:0007443];cardioblast differentiation [GO:0010002];germ cell development [GO:0007281];muscle organ development [GO:0007517];neuron development [GO:0048666];determination of adult lifespan [GO:0008340];oogene…
FBgn0038180	167.96	780.59	4.03	0	9.02718	OK	22.9384	OK	2.38666	OK	3.23803	OK	75	drosophila_melanogaster	FBgn0038180	Cht5	Cht5 [Source:FlyBase gene name;Acc:FBgn0038180]	3R:9593271-9596454	+	41687	NM_142057	FBgn0038180	1624036_at	chitin catabolic process [GO:0006032];chitin metabolic process [GO:0006030];carbohydrate metabolic process [GO:0005975];extracellular space [GO:0005615];extracellular region [GO:0005576];chitin binding [GO:0008061];chitinase activity [GO:0004568];hydrolase activity, hydrolyzing O-glycosyl compounds [GO:0004553];cation binding [GO:0043169]
FBgn0034140	1174.56	2700.94	2.25	0	102.45	OK	137.789	OK	40.4054	OK	47.4979	OK	75	drosophila_melanogaster	FBgn0034140	CG8317		2R:12462084-12464087	-	36853	NM_137294;NM_001259439;NM_001259440	FBgn0034140	1631225_at
FBgn0036410	1007.08	3035.58	2.85	0	42.8182	OK	79.0133	OK	15.9211	OK	17.4205	OK	75	drosophila_melanogaster	FBgn0036410	CG8100		3L:14076715-14079064	+	39565	NM_140436	FBgn0036410	1623815_at	transport [GO:0006810];larval serum protein complex [GO:0005616];extracellular region [GO:0005576];oxygen transporter activity [GO:0005344]
FBgn0036502	776.15	328.69	-2.3	0	9.15142	OK	10.8045	OK	20.5204	OK	19.6837	OK	75	drosophila_melanogaster	FBgn0036502	CG7841		3L:15498288-15501352	-	39672	NM_140513	FBgn0036502	1625031_at
FBgn0012042	44.55	196.06	3.89	0	14.9877	OK	14.002	OK	2.54741	OK	3.74414	OK	75	drosophila_melanogaster	FBgn0012042	AttA	Attacin-A [Source:FlyBase gene name;Acc:FBgn0012042]	2R:10634876-10635699	+	36636	NM_079021	FBgn0012042	1627551_s_at;1625124_at	defense response to Gram-positive bacterium [GO:0050830];defense response to Gram-negative bacterium [GO:0050829];antibacterial humoral response [GO:0019731];defense response to bacterium [GO:0042742];humoral immune response [GO:0006959];extracellular space [GO:0005615];extracellular region [GO:0005576]
FBgn0033234	252.08	819.23	3.04	0	22.315	OK	16.9996	OK	4.87933	OK	5.98139	OK	75	drosophila_melanogaster	FBgn0033234	CG8791		2R:3814182-3817427	+	35745	NM_136488;NM_001259267;NM_001259266	FBgn0033234	1629732_at	transmembrane transport [GO:0055085];integral to membrane [GO:0016021];high affinity inorganic phosphate:sodium symporter activity [GO:0005316]
FBgn0262160	1002.2	2913.42	2.76	0	10.3732	OK	17.7712	OK	3.50921	OK	4.49942	OK	75	drosophila_melanogaster	FBgn0262160	CG9932		2L:13021866-13060115	-	34701	NM_001259087;NM_135755	FBgn0262160	1637419_at;1638653_a_at	chaeta development [GO:0022416];wing disc development [GO:0035220];intracellular [GO:0005622];zinc ion binding [GO:0008270]
FBgn0034901	3960.42	752.99	-4.37	0	85.4682	OK	64.7349	OK	208.898	OK	477.737	OK	75	drosophila_melanogaster	FBgn0034901	CG11300		2R:19639438-19640018	+	37760	NM_137981	FBgn0034901	1624206_at
FBgn0038717	1227.69	461.49	-2.55	0	9.47313	OK	15.7096	OK	23.9515	OK	29.56	OK	75	drosophila_melanogaster	FBgn0038717	CG17751		3R:15432976-15435044	+	42336	NM_142559	FBgn0038717	1630528_at	transmembrane transport [GO:0055085];integral to membrane [GO:0016021];transmembrane transporter activity [GO:0022857];secondary active organic cation transmembrane transporter activity [GO:0008513]
FBgn0051410	7201.59	2542.7	-2.7	0	246.111	OK	222.829	OK	539.645	OK	698.884	OK	75	drosophila_melanogaster	FBgn0051410	Npc2e	Niemann-Pick type C-2e [Source:FlyBase gene name;Acc:FBgn0051410]	3R:5879120-5879982	+	326136	NM_169323	FBgn0051410	1623732_at	sterol transport [GO:0015918];cellular_component [GO:0005575];sterol binding [GO:0032934]
FBgn0053465	126.16	395.22	2.91	0	9.51434	OK	11.9861	OK	3.26088	OK	2.48976	OK	75	drosophila_melanogaster	FBgn0053465	CG33465		2R:11706619-11708600	-	3885587	NM_001038861	FBgn0053465	1623697_s_at	proteolysis [GO:0006508];serine-type endopeptidase activity [GO:0004252]
FBgn0027586	1379.06	503.33	-2.62	0	24.3442	OK	20.5907	OK	53.5332	OK	51.9055	OK	75	drosophila_melanogaster	FBgn0027586	CG5867		2L:13236493-13239296	+	34728	NM_135781	FBgn0027586	1632650_at	extracellular space [GO:0005615]
FBgn0262607	20.55	297.7	7.31	0	49.2818	OK	13.6027	OK	2.28824	OK	1.55225	OK	75	drosophila_melanogaster	FBgn0262607	CG43133		X:18023618-18024211	-	12798151	NM_001258806	FBgn0262607	1637934_at
FBgn0259244	298.21	667.78	2.19	0	4.7754	OK	5.96943	OK	1.86527	OK	2.22231	OK	75	drosophila_melanogaster	FBgn0259244	CG42342		3R:12328523-12397082	+	7354466	NM_001144589;NM_001144590;NM_001144592;NM_001170160;NM_001202305;NM_001202306;NM_001260212;NM_001260213;NM_001260214;NM_001144591	FBgn0259244	1639558_at;1635779_at;1633321_at;1631471_at	biological_process [GO:0008150];cellular_component [GO:0005575];molecular_function [GO:0003674]
FBgn0031939	274.08	1128.68	3.65	0	12.194	OK	30.7985	OK	3.8847	OK	4.55728	OK	75	drosophila_melanogaster	FBgn0031939	CG13796		2L:7727150-7732668	-	34051	NM_164766;NM_135296;NM_164767;NM_001144335	FBgn0031939	1640224_s_at	neurotransmitter transport [GO:0006836];integral to membrane [GO:0016021];neurotransmitter:sodium symporter activity [GO:0005328];neurotransmitter transporter activity [GO:0005326];glycine transmembrane transporter activity [GO:0015187]
FBgn0035789	24.6	227.93	5.91	0	5.41038	OK	6.52889	OK	0.766821	OK	0.162459	OK	75	drosophila_melanogaster	FBgn0035789	mthl6	methuselah-like 6 [Source:FlyBase gene name;Acc:FBgn0035789]	3L:7479067-7481018	+	38839	NM_176295	FBgn0035789	1625092_at	response to stress [GO:0006950];determination of adult lifespan [GO:0008340];G-protein coupled receptor signaling pathway [GO:0007186];cell surface receptor signaling pathway [GO:0007166];integral to membrane [GO:0016021];membrane [GO:0016020];G-protein coupled receptor activity [GO:0004930];transmembrane signaling receptor activity [GO:0004888]
FBgn0028956	1538.1	6178.42	3.57	0	145.894	OK	138.652	OK	38.1716	OK	25.0627	OK	75	drosophila_melanogaster	FBgn0028956	mthl3	methuselah-like 3 [Source:FlyBase gene name;Acc:FBgn0028956]	2R:13336038-13340099	-	36961	NM_145335	FBgn0028956	1637658_at	response to stress [GO:0006950];determination of adult lifespan [GO:0008340];G-protein coupled receptor signaling pathway [GO:0007186];cell surface receptor signaling pathway [GO:0007166];integral to membrane [GO:0016021];membrane [GO:0016020];G-protein coupled receptor activity [GO:0004930];transmembrane signaling receptor activity [GO:0004888]
FBgn0259240	265.58	669.18	2.44	0	1.62596	OK	2.15307	OK	0.527713	OK	0.949701	OK	75	drosophila_melanogaster	FBgn0259240	Ten-a	Tenascin accessory [Source:FlyBase gene name;Acc:FBgn0259240]	X:12022928-12229249	+	32183	NM_001144717;NM_001169259;NM_001144718;NM_078582;NM_001169261;NM_001169260;NM_001258711;NM_001258712;NM_001258713;NM_001169258	FBgn0259240	1630294_at;1623755_at;1637879_at	cell adhesion [GO:0007155];cell-matrix adhesion [GO:0007160];extracellular region [GO:0005576];plasma membrane [GO:0005886];proteinaceous extracellular matrix [GO:0005578];protein binding [GO:0005515]
FBgn0010300	898.68	2339.92	2.5	0	7.69885	OK	12.4707	OK	2.74598	OK	4.7023	OK	75	drosophila_melanogaster	FBgn0010300	brat	brain tumor [Source:FlyBase gene name;Acc:FBgn0010300]	2L:19133816-19179758	+	35197	NM_001201913;NM_057597;NM_206004;NM_134302	FBgn0010300	1639217_s_at	ganglion mother cell fate determination [GO:0007402];regulation of translation [GO:0006417];regulation of neurogenesis [GO:0050767];oogenesis [GO:0048477];phagocytosis, engulfment [GO:0006911];asymmetric cell division [GO:0008356];neurogenesis [GO:0022008];axon guidance [GO:0007411];regulation of cell cycle [GO:0051726];negative regulation of neuroblast proliferation [GO:0007406];negative regulat…
FBgn0264273	173.44	434.34	2.41	0	3.36	OK	3.81324	OK	1.13229	OK	1.37134	OK	75	drosophila_melanogaster	FBgn0264273	CG33960	Semaphorin-2b [Source:FlyBase gene name;Acc:FBgn0264273]	2R:12274029-12319263	+	246538	NM_001038863;NM_001144208	FBgn0264273	1635739_at;1632975_at;1623684_at	axon guidance [GO:0007411];dendrite guidance [GO:0070983];synaptic target attraction [GO:0016200];extracellular region [GO:0005576];plasma membrane [GO:0005886];protein binding [GO:0005515]
FBgn0261444	770.26	2203.54	2.71	0	12.4727	OK	11.0499	OK	3.94778	OK	3.59344	OK	75	drosophila_melanogaster	FBgn0261444	CG3638		X:1109747-1130717	-	31071	NM_166873;NM_001258531	FBgn0261444	1635368_at;1637384_a_at;1626359_at	inter-male aggressive behavior [GO:0002121];phagocytosis, engulfment [GO:0006911];mushroom body development [GO:0016319];chloride channel complex [GO:0034707]
FBgn0037230	343.4	39.79	-5.84	0	1.09019	OK	0.324398	OK	6.21594	OK	4.98998	OK	75	drosophila_melanogaster	FBgn0037230	CG9780		3R:117996-120543	-	40540	NM_141192	FBgn0037230	1637385_a_at;1633206_at	proteolysis [GO:0006508];metallopeptidase activity [GO:0008237]
FBgn0264296	283.03	692.52	2.37	0	112.829	OK	112.321	OK	36.4592	OK	41.2209	OK	75	drosophila_melanogaster	FBgn0264296	CG10039		2L:4008653-4009090	+	33617		FBgn0264296	1628393_at	biological_process [GO:0008150];cellular_component [GO:0005575];molecular_function [GO:0003674]
FBgn0036225	2402.07	845.05	-2.7	0	36.0894	OK	31.0304	OK	88.363	OK	75.0793	OK	75	drosophila_melanogaster	FBgn0036225	CG5883		3L:11936740-11937952	-	39352	NM_140269	FBgn0036225	1637889_at	chitin metabolic process [GO:0006030];extracellular region [GO:0005576];structural constituent of peritrophic membrane [GO:0016490];chitin binding [GO:0008061]
FBgn0039098	264.9	685.99	2.5	0	39.6111	OK	51.9822	OK	11.9349	OK	17.2126	OK	75	drosophila_melanogaster	FBgn0039098	CG13822		3R:19503080-19504145	+	42787	NM_142908	FBgn0039098	1635936_at
FBgn0011260	720.41	1991.39	2.63	0	16.9561	OK	30.6296	OK	7.22302	OK	7.1148	OK	75	drosophila_melanogaster	FBgn0011260	Sema-2a	Sema-2a [Source:FlyBase gene name;Acc:FBgn0011260]	2R:12387701-12420934	+	36846	NM_166178;NM_134303;NM_058159;NM_206134	FBgn0011260	1629819_s_at	flight behavior [GO:0007629];visual behavior [GO:0007632];axon guidance [GO:0007411];synaptic target inhibition [GO:0016201];drinking behavior [GO:0042756];salivary gland development [GO:0007431];dendrite guidance [GO:0070983];adult behavior [GO:0030534];extracellular region [GO:0005576];membrane [GO:0016020];receptor activity [GO:0004872];protein binding [GO:0005515]
FBgn0033439	67.9	495.68	5.32	0	9.96432	OK	36.1514	OK	1.98952	OK	2.90819	OK	75	drosophila_melanogaster	FBgn0033439	CG1773		2R:5593789-5595085	+	35999	NM_136668;NM_001169630	FBgn0033439	1625910_at	proteolysis [GO:0006508];serine-type endopeptidase activity [GO:0004252]
FBgn0040565	457.19	1973.17	3.77	0	415.413	OK	849.977	OK	78.7557	OK	159.102	OK	75	drosophila_melanogaster	FBgn0040565	CG7606		3R:13422258-13422639	+	8673956	NM_001170166	FBgn0040565	1637846_at
FBgn0037153	240.03	553.45	2.24	0	2.31637	OK	2.84519	OK	0.938205	OK	1.41824	OK	75	drosophila_melanogaster	FBgn0037153	olf413	olf413 [Source:FlyBase gene name;Acc:FBgn0037153]	3L:22129190-22240802	+	40453	NM_168948	FBgn0037153	1624934_at	oxidation-reduction process [GO:0055114];carbohydrate catabolic process [GO:0016052];catecholamine metabolic process [GO:0006584];extracellular space [GO:0005615];copper ion binding [GO:0005507];carbohydrate binding [GO:0030246];oxidoreductase activity, acting on paired donors, with incorporation or reduction of molecular oxygen, reduced ascorbate as one donor, and incorporation of one atom of ox…
FBgn0085765	454.63	3246.85	5.23	0	199.979	OK	348.412	OK	50.8481	OK	22.1433	OK	75	drosophila_melanogaster	FBgn0085765			XHet:184014-184944	+		NR_004369;NR_003983	FBgn0085765
FBgn0034331	1.74	72.67	8.77	0	3.94005	OK	14.947	OK	0	OK	0.388107	OK	75	drosophila_melanogaster	FBgn0034331	CG15067		2R:14272417-14273093	-	37102	NM_137476;NM_001169722	FBgn0034331	1625174_at	neurogenesis [GO:0022008]
FBgn0031589	1208.79	2779.07	2.24	0	32.4398	OK	48.1042	OK	13.8653	OK	15.8233	OK	75	drosophila_melanogaster	FBgn0031589	CG3714		2L:4189497-4198058	-	33626	NM_164573;NM_164574;NM_164572;NM_134974;NM_164575;NM_001103607	FBgn0031589	1638844_s_at	nicotinate nucleotide salvage [GO:0019358];NAD biosynthetic process [GO:0009435];pyridine nucleotide biosynthetic process [GO:0019363];cytoplasm [GO:0005737];nicotinate-nucleotide diphosphorylase (carboxylating) activity [GO:0004514];nicotinate phosphoribosyltransferase activity [GO:0004516]
FBgn0013984	129.9	373.15	2.7	0	1.66585	OK	1.72006	OK	0.5476	OK	0.494731	OK	75	drosophila_melanogaster	FBgn0013984	InR	Insulin-like receptor [Source:FlyBase gene name;Acc:FBgn0013984]	3R:17398221-17445043	-	42549	NM_001144621;NM_079712;NM_001144622;NM_001144623	FBgn0013984	1629141_at	embryonic development via the syncytial blastoderm [GO:0001700];locomotory behavior [GO:0007626];circadian rhythm [GO:0007623];cellular response to DNA damage stimulus [GO:0006974];growth [GO:0040007];imaginal disc growth [GO:0007446];response to oxidative stress [GO:0006979];determination of adult lifespan [GO:0008340];embryo development [GO:0009790];germ-band shortening [GO:0007390];positive re…
FBgn0051633	723.59	290.02	-2.41	0	7.85905	OK	9.7568	OK	20.1983	OK	16.562	OK	75	drosophila_melanogaster	FBgn0051633	CG31633		2L:6654760-6656321	-	33931	NM_164698	FBgn0051633	1623426_at
FBgn0039779	148.31	512.27	3.15	0	14.489	OK	11.0234	OK	3.65305	OK	3.03476	OK	75	drosophila_melanogaster	FBgn0039779	PH4alphaSG2	prolyl-4-hydroxylase-alpha SG2 [Source:FlyBase gene name;Acc:FBgn0039779]	3R:26315796-26317709	+	43623	NM_143544	FBgn0039779	1640893_a_at	oxidation-reduction process [GO:0055114];salivary gland morphogenesis [GO:0007435];endoplasmic reticulum [GO:0005783];procollagen-proline 4-dioxygenase complex [GO:0016222];L-ascorbic acid binding [GO:0031418];oxidoreductase activity, acting on paired donors, with incorporation or reduction of molecular oxygen, 2-oxoglutarate as one donor, and incorporation of one atom each of oxygen into both do…
FBgn0033438	213.36	622.64	2.77	0	4.80196	OK	7.21166	OK	1.3596	OK	2.0966	OK	75	drosophila_melanogaster	FBgn0033438	Mmp2	Matrix metalloproteinase 2 [Source:FlyBase gene name;Acc:FBgn0033438]	2R:5498644-5571356	-	35997	NM_206066	FBgn0033438	1623299_at	imaginal disc fusion, thorax closure [GO:0046529];basement membrane organization [GO:0071711];tracheal outgrowth, open tracheal system [GO:0007426];oogenesis [GO:0048477];open tracheal system development [GO:0007424];lateral inhibition [GO:0046331];proteolysis [GO:0006508];negative regulation of fibroblast growth factor receptor signaling pathway [GO:0040037];tracheal pit formation in open trache…
FBgn0004647	628.47	1655.28	2.53	0	5.31494	OK	7.40145	OK	1.60457	OK	2.49663	OK	75	drosophila_melanogaster	FBgn0004647	N	Notch [Source:FlyBase gene name;Acc:FBgn0004647]	X:3028905-3066295	+	31293	NM_057511;NM_001258581	FBgn0004647	1634576_at	skeletal muscle tissue development [GO:0007519];positive regulation of S phase of mitotic cell cycle [GO:0045750];negative regulation of fusion cell fate specification [GO:0035157];negative regulation of neurogenesis [GO:0050768];positive regulation of transcription from RNA polymerase II promoter [GO:0045944];germarium-derived egg chamber formation [GO:0007293];negative regulation of gene expres…
FBgn0031877	499.05	179	-2.66	0	8.22973	OK	7.44309	OK	18.9355	OK	18.6208	OK	75	drosophila_melanogaster	FBgn0031877	CG10399		2L:6960426-6961552	+	33978	NM_135245	FBgn0031877	1633760_at	leucine metabolic process [GO:0006551];mitochondrial matrix [GO:0005759];microtubule associated complex [GO:0005875];lyase activity [GO:0016829];hydroxymethylglutaryl-CoA lyase activity [GO:0004419];catalytic activity [GO:0003824]
FBgn0052198	14373.4	2965.43	-4.08	0	528.596	OK	299.39	OK	1458.82	OK	2061.15	OK	75	drosophila_melanogaster	FBgn0052198	CG32198		3L:18520076-18520545	+	317909	NM_168767	FBgn0052198	1636183_at	biological_process [GO:0008150];cellular_component [GO:0005575];molecular_function [GO:0003674]
FBgn0013771	1296.39	438.26	-2.79	0	15.083	OK	15.8257	OK	40.956	OK	22.8759	OK	75	drosophila_melanogaster	FBgn0013771	Cyp6a9	Cytochrome P450-6a9 [Source:FlyBase gene name;Acc:FBgn0013771]	2R:10766861-10768877	-	36663	NM_079024	FBgn0013771	1628345_at	oxidation-reduction process [GO:0055114];insecticide metabolic process [GO:0017143];microsome [GO:0005792];membrane [GO:0016020];oxidoreductase activity, acting on paired donors, with incorporation or reduction of molecular oxygen [GO:0016705];electron carrier activity [GO:0009055];heme binding [GO:0020037]
FBgn0086902	2255.81	4897.95	2.12	0	17.1976	OK	18.975	OK	7.71793	OK	8.10808	OK	75	drosophila_melanogaster	FBgn0086902	kis	kismet [Source:FlyBase gene name;Acc:FBgn0086902]	2L:210735-250823	-	33185	NM_078717;NM_001144289;NM_001258889;NM_001258890;NM_001258891;NM_164376	FBgn0086902	1636513_a_at	peroxisome organization [GO:0007031];neuron remodeling [GO:0016322];locomotion [GO:0040011];short-term memory [GO:0007614];negative regulation of transcription, DNA-dependent [GO:0045892];positive regulation of organ growth [GO:0046622];imaginal disc-derived wing morphogenesis [GO:0007476];border follicle cell migration [GO:0007298];antimicrobial humoral response [GO:0019730];blastoderm segmentat…
FBgn0026876	106.88	355.86	3.1	0	4.94797	OK	4.90104	OK	1.00442	OK	1.56186	OK	75	drosophila_melanogaster	FBgn0026876	CG11403		X:1130906-1133917	-	31072	NM_130542	FBgn0026876	1626359_at	nucleotide-excision repair [GO:0006289];nucleobase-containing compound metabolic process [GO:0006139];ATP-dependent DNA helicase activity [GO:0004003];helicase activity [GO:0004386];DNA binding [GO:0003677];ATP binding [GO:0005524];hydrolase activity, acting on acid anhydrides [GO:0016817];hydrolase activity, acting on acid anhydrides, in phosphorus-containing anhydrides [GO:0016818];ATP-dependen…
FBgn0039798	1041.65	6793.55	4.92	0	230.67	OK	180.021	OK	13.4185	OK	42.1796	OK	75	drosophila_melanogaster	FBgn0039798	CG11313		3R:26555559-26567010	-	43646	NM_143564	FBgn0039798	1631414_at	proteolysis [GO:0006508];serine-type endopeptidase activity [GO:0004252]
FBgn0036988	345.64	846.35	2.36	0	15.0595	OK	23.3244	OK	6.7171	OK	6.22508	OK	75	drosophila_melanogaster	FBgn0036988	CG5262		3L:20421062-20423575	-	40258	NM_140966	FBgn0036988	1631273_at	biological_process [GO:0008150];cellular_component [GO:0005575];molecular_function [GO:0003674]
FBgn0051778	818.77	2155.01	2.52	0	70.0041	OK	114.47	OK	31.4938	OK	25.9968	OK	75	drosophila_melanogaster	FBgn0051778	CG31778		2L:3704106-3705462	-	261616	NM_164549	FBgn0051778	1636682_at	serine-type endopeptidase inhibitor activity [GO:0004867]
FBgn0000547	721.44	1620.51	2.19	0	9.31071	OK	12.8966	OK	3.59708	OK	4.7344	OK	75	drosophila_melanogaster	FBgn0000547	ed	echinoid [Source:FlyBase gene name;Acc:FBgn0000547]	2L:4031379-4115059	+	33619	NM_078745	FBgn0000547	1627506_at	regulation of hippo signaling [GO:0035330];negative regulation of fusion cell fate specification [GO:0035157];regulation of actin cytoskeleton organization [GO:0032956];muscle organ morphogenesis [GO:0048644];contractile actin filament bundle assembly [GO:0030038];negative regulation of neurogenesis [GO:0050768];inter-male aggressive behavior [GO:0002121];negative regulation of epidermal growth f…
FBgn0037930	974.49	325.47	-2.82	0	31.3833	OK	24.5247	OK	77.3009	OK	66.0194	OK	75	drosophila_melanogaster	FBgn0037930	CG14715		3R:7499941-7500645	+	41403	NM_141844	FBgn0037930	1625141_at	protein folding [GO:0006457];peptidyl-proline modification [GO:0018208];protein peptidyl-prolyl isomerization [GO:0000413];peptidyl-prolyl cis-trans isomerase activity [GO:0003755];FK506 binding [GO:0005528]
FBgn0031910	1328.08	5323.53	3.54	0	175.738	OK	186.093	OK	49.626	OK	26.0405	OK	75	drosophila_melanogaster	FBgn0031910	CG15818		2L:7410909-7412229	+	34019	NM_135272	FBgn0031910	1637095_at	carbohydrate binding [GO:0030246];binding [GO:0005488]
FBgn0261380	1280.72	388.04	-3.05	0	13.8017	OK	11.4368	OK	41.9756	OK	28.3206	OK	75	drosophila_melanogaster	FBgn0261380	mRpL37	mitochondrial ribosomal protein L37 [Source:FlyBase gene name;Acc:FBgn0261380]	3R:6608285-6609813	-	41293	NM_079582	FBgn0261380		translation [GO:0006412];mitochondrial large ribosomal subunit [GO:0005762];mitochondrion [GO:0005739];ribosome [GO:0005840];structural constituent of ribosome [GO:0003735]
FBgn0085397	183.77	444.84	2.34	0	3.15897	OK	4.23954	OK	1.23938	OK	1.2823	OK	75	drosophila_melanogaster	FBgn0085397	Fili	Fish-lips [Source:FlyBase gene name;Acc:FBgn0085397]	2R:17759537-17833769	+	5740472	NM_001103932	FBgn0085397	1626772_at;1628113_at	regulation of apoptotic process [GO:0042981];imaginal disc-derived wing morphogenesis [GO:0007476];integral to membrane [GO:0016021];molecular_function [GO:0003674];protein binding [GO:0005515]
FBgn0262473	1040.09	2267.77	2.13	0	16.4119	OK	18.5987	OK	7.08917	OK	6.41561	OK	75	drosophila_melanogaster	FBgn0262473	Tl	Toll [Source:FlyBase gene name;Acc:FBgn0262473]	3R:22624765-22668125	+	43222	NM_079794	FBgn0262473	1639321_s_at	defense response to Gram-positive bacterium [GO:0050830];Toll signaling pathway [GO:0008063];response to bacterium [GO:0009617];innate immune response [GO:0045087];cytokinesis [GO:0000910];dorsal/ventral axis specification [GO:0009950];regulation of hemocyte differentiation [GO:0045610];synapse assembly [GO:0007416];zygotic specification of dorsal/ventral axis [GO:0007352];hemocyte proliferation …
FBgn0053196	3084.04	6630.95	2.1	0	4.60959	OK	5.85292	OK	1.97415	OK	2.53472	OK	75	drosophila_melanogaster	FBgn0053196	dp	dumpy [Source:FlyBase gene name;Acc:FBgn0053196]	2L:4477462-4595054	-	318824	NM_001258947;NM_001258946;NM_001258950	FBgn0053196	1634075_at	apposition of dorsal and ventral imaginal disc-derived wing surfaces [GO:0007475];chitin-based cuticle attachment to epithelium [GO:0040005];chitin-based embryonic cuticle biosynthetic process [GO:0008362];open tracheal system development [GO:0007424];lateral inhibition [GO:0046331];extracellular matrix [GO:0031012];proteinaceous extracellular matrix [GO:0005578];4 iron, 4 sulfur cluster binding …
FBgn0031752	778.87	1603.84	2.02	0	12.6757	OK	16.2194	OK	5.31959	OK	6.4484	OK	75	drosophila_melanogaster	FBgn0031752	CG9044		2L:5949450-5955235	+	33825	NM_135127	FBgn0031752	1628438_at	protein binding [GO:0005515]
FBgn0014368	135.39	9.8	-6.87	0	1.18498	OK	0.560959	OK	17.9085	OK	5.74289	OK	75	drosophila_melanogaster	FBgn0014368	nol	no optic lobe [Source:FlyBase gene name;Acc:FBgn0014368]	3L:11123935-11124502	+	64867	NM_080275	FBgn0014368	1632849_at	neuroblast proliferation [GO:0007405];extracellular region [GO:0005576]
FBgn0033889	1279.68	2722.44	2.08	0	18.9624	OK	25.1466	OK	8.10898	OK	9.58444	OK	75	drosophila_melanogaster	FBgn0033889	CG6701		2R:9860504-9867670	-	36550	NM_001201995;NM_137076;NM_001201994	FBgn0033889	1623830_at;1635737_at	intracellular [GO:0005622];zinc ion binding [GO:0008270]
FBgn0051163	143.29	409.53	2.7	0	2.04494	OK	3.30031	OK	0.785906	OK	0.876502	OK	75	drosophila_melanogaster	FBgn0051163	SKIP	Shal K[+] channel interacting protein [Source:FlyBase gene name;Acc:FBgn0051163]	3R:17959557-18121848	+	42601	NM_001043277;NM_001260304;NM_001260305;NM_169997	FBgn0051163	1628867_s_at;1626457_s_at	SH3/SH2 adaptor activity [GO:0005070];protein binding [GO:0005515]
FBgn0037723	1330.72	632.14	-2.06	0	26.759	OK	29.7555	OK	52.941	OK	48.5029	OK	75	drosophila_melanogaster	FBgn0037723	SpdS	Spermidine Synthase [Source:FlyBase gene name;Acc:FBgn0037723]	3R:5457361-5459395	+	41167	NM_169298;NM_001260076;NM_141664	FBgn0037723	1630830_a_at	spermidine biosynthetic process [GO:0008295];cellular_component [GO:0005575];spermidine synthase activity [GO:0004766];catalytic activity [GO:0003824]
FBgn0263392	904.51	2059.1	2.21	0	7.73959	OK	7.63642	OK	2.99775	OK	2.86294	OK	75	drosophila_melanogaster	FBgn0263392	CG43444		3L:2786206-2879158	-	38347	NM_001259652;NM_001259654;NM_001259653;NM_139493	FBgn0263392	1626183_at;1633257_at	DNA binding [GO:0003677];zinc ion binding [GO:0008270]
FBgn0261574	544.78	1215.63	2.17	0	3.27185	OK	3.22494	OK	1.17757	OK	1.28363	OK	75	drosophila_melanogaster	FBgn0261574	kug	kugelei [Source:FlyBase gene name;Acc:FBgn0261574]	3L:19999684-20017707	+	40191		FBgn0261574	1627761_at	foregut morphogenesis [GO:0007440];hindgut morphogenesis [GO:0007442];oogenesis [GO:0048477];homophilic cell adhesion [GO:0007156];calcium-dependent cell-cell adhesion [GO:0016339];open tracheal system development [GO:0007424];negative regulation of imaginal disc growth [GO:0045571];establishment of planar polarity of follicular epithelium [GO:0042247];establishment or maintenance of actin cytosk…
FBgn0000567	1143.19	2851.74	2.4	0	17.4392	OK	26.7003	OK	6.44578	OK	8.38392	OK	75	drosophila_melanogaster	FBgn0000567	Eip74EF	Ecdysone-induced protein 74EF [Source:FlyBase gene name;Acc:FBgn0000567]	3L:17551772-17612425	-	39962	NM_001014590;NM_168740;NM_168739;NM_001259887;NM_168741	FBgn0000567	1635639_a_at;1634440_s_at;1638501_at	positive regulation of transcription from RNA polymerase II promoter [GO:0045944];cellular process [GO:0009987];oogenesis [GO:0048477];salivary gland cell autophagic cell death [GO:0035071];regulation of transcription, DNA-dependent [GO:0006355];regulation of development, heterochronic [GO:0040034];autophagy [GO:0006914];cell death [GO:0008219];nucleus [GO:0005634];RNA polymerase II core promoter…
FBgn0033789	3774.66	1626.86	-2.25	0	214.686	OK	211.021	OK	397.593	OK	464.596	OK	75	drosophila_melanogaster	FBgn0033789	CG13324		2R:8936647-8937123	-	36434	NM_136989	FBgn0033789	1639268_at
FBgn0031547	64.16	253.67	3.5	0	8.9687	OK	6.9759	OK	1.63524	OK	1.84507	OK	75	drosophila_melanogaster	FBgn0031547	Sr-CIV	Scavenger receptor class C, type IV [Source:FlyBase gene name;Acc:FBgn0031547]	2L:3522521-3524056	-	33576	NM_134945	FBgn0031547	1624817_at	immune response [GO:0006955];defense response [GO:0006952];integral to plasma membrane [GO:0005887];membrane [GO:0016020];polysaccharide binding [GO:0030247];scavenger receptor activity [GO:0005044]
FBgn0262004	59.83	236.82	3.45	0	43.9564	OK	68.4148	OK	15.32	OK	10.4427	OK	75	drosophila_melanogaster	FBgn0262004	CG42822		3R:13239654-13240121	+	10178916	NM_001202314	FBgn0262004	1633130_at
FBgn0037363	875.75	1748.38	1.96	0	9.93614	OK	11.6358	OK	4.63719	OK	4.57211	OK	75	drosophila_melanogaster	FBgn0037363	CG1347		3R:1495435-1505652	+	40700	NM_206434	FBgn0037363	1640321_at
FBgn0002543	433.85	972.46	2.19	0	5.07704	OK	7.35744	OK	2.06623	OK	2.56546	OK	75	drosophila_melanogaster	FBgn0002543	lea	leak [Source:FlyBase gene name;Acc:FBgn0002543]	2L:1380086-1420449	-	44522	NM_080531	FBgn0002543	1636905_at	outflow tract morphogenesis [GO:0003151];regulation of epithelial cell migration, open tracheal system [GO:2000274];cardioblast cell fate specification [GO:0042685];positive regulation of cell-cell adhesion [GO:0022409];embryonic heart tube development [GO:0035050];salivary gland boundary specification [GO:0007432];neuron migration [GO:0001764];tracheal outgrowth, open tracheal system [GO:0007426…
FBgn0031571	792.29	1807.24	2.22	0	7.09368	OK	6.72941	OK	2.42379	OK	2.74042	OK	75	drosophila_melanogaster	FBgn0031571	CG3921		2L:3787168-3802509	+	33604	NM_134964;NM_001258935;NM_001258936	FBgn0031571	1634283_at	membrane [GO:0016020];carbohydrate binding [GO:0030246];scavenger receptor activity [GO:0005044]
FBgn0260955	12.29	118.17	5.8	0	49.0257	OK	141.152	OK	9.65773	OK	4.36762	OK	75	drosophila_melanogaster	FBgn0260955	CG42587		2L:14744897-14745210	-	8674060	NM_001169510	FBgn0260955
FBgn0034219	527.6	1545.32	2.74	0	53.68	OK	48.5258	OK	15.9834	OK	13.4644	OK	75	drosophila_melanogaster	FBgn0034219	mthl4	methuselah-like 4 [Source:FlyBase gene name;Acc:FBgn0034219]	2R:13332688-13334988	-	36960	NM_176214	FBgn0034219	1641282_at;1627967_a_at	response to stress [GO:0006950];G-protein coupled receptor signaling pathway [GO:0007186];cell surface receptor signaling pathway [GO:0007166];integral to membrane [GO:0016021];membrane [GO:0016020];G-protein coupled receptor activity [GO:0004930];transmembrane signaling receptor activity [GO:0004888]
FBgn0085194	117.12	410.24	3.14	1e-06	47.8522	OK	58.5387	OK	15.8079	OK	9.84759	OK	75	drosophila_melanogaster	FBgn0085194	CG34165		2L:14713777-14714355	+	5740685	NM_001103691	FBgn0085194	1640675_at
FBgn0004583	675.14	1387.55	2.02	1e-06	8.04276	OK	8.79016	OK	3.27189	OK	3.75714	OK	75	drosophila_melanogaster	FBgn0004583	ex	expanded [Source:FlyBase gene name;Acc:FBgn0004583]	2L:431227-448701	+	33218	NM_057492	FBgn0004583	1625970_at	negative regulation of hippo signaling [GO:0035331];positive regulation of phosphorylation [GO:0042327];hippo signaling [GO:0035329];regulation of apoptotic process [GO:0042981];cell cycle arrest [GO:0007050];regulation of signal transduction [GO:0009966];endocytic recycling [GO:0032456];regulation of exit from mitosis [GO:0007096];compound eye photoreceptor cell differentiation [GO:0001751];comp…
FBgn0029114	371.44	950.22	2.44	1e-06	4.66404	OK	5.66928	OK	1.95999	OK	1.41683	OK	75	drosophila_melanogaster	FBgn0029114	Tollo	Tollo [Source:FlyBase gene name;Acc:FBgn0029114]	3L:15228719-15235932	+	44497	NM_080018	FBgn0029114	1637481_at	defense response [GO:0006952];signal transduction [GO:0007165];innate immune response in mucosa [GO:0002227];regulation of protein glycosylation [GO:0060049];peripheral nervous system neuron development [GO:0048935];intracellular [GO:0005622];integral to membrane [GO:0016021];plasma membrane [GO:0005886];intrinsic to membrane [GO:0031224];transmembrane signaling receptor activity [GO:0004888];pro…
FBgn0035427	967.44	2454.55	2.43	1e-06	81.8079	OK	90.6651	OK	33.0304	OK	25.7173	OK	75	drosophila_melanogaster	FBgn0035427	ckd	cracked [Source:FlyBase gene name;Acc:FBgn0035427]	3L:3257878-3268184	+	38402	NM_206264	FBgn0035427	1641389_at;1625326_a_at	chitin metabolic process [GO:0006030];extracellular region [GO:0005576];chitin binding [GO:0008061]
FBgn0039321	4330.12	1114.46	-3.44	1e-06	38.2337	OK	27.5395	OK	133.322	OK	85.9082	OK	75	drosophila_melanogaster	FBgn0039321	CG10550		3R:21132129-21134109	-	43061	NM_170218;NM_170219;NM_143123	FBgn0039321	1639660_s_at	biological_process [GO:0008150];cellular_component [GO:0005575];molecular_function [GO:0003674];transferase activity, transferring phosphorus-containing groups [GO:0016772]
FBgn0003377	7473.88	40477.4	4.32	1e-06	7142.26	OK	20584.2	OK	1657.98	OK	2464.61	OK	75	drosophila_melanogaster	FBgn0003377	Sgs7	Salivary gland secretion 7 [Source:FlyBase gene name;Acc:FBgn0003377]	3L:11502961-11503347	+	47198	NM_057370	FBgn0003377	1631053_at	puparial adhesion [GO:0007594];extracellular region [GO:0005576];structural molecule activity [GO:0005198]
FBgn0035311	76.07	11.92	-4.76	1e-06	0.459847	OK	0.466474	OK	3.14456	OK	2.70134	OK	75	drosophila_melanogaster	FBgn0035311			3L:2171777-2172773	-			FBgn0035311	1638372_at
FBgn0004595	480.57	1315.37	2.6	1e-06	2.6027	OK	3.32389	OK	1.10783	OK	1.45528	OK	75	drosophila_melanogaster	FBgn0004595	pros	prospero [Source:FlyBase gene name;Acc:FBgn0004595]	3R:7155624-7232782	+	41363	NM_169386;NM_001260116;NM_176459;NM_001260115;NM_079593;NM_001260117	FBgn0004595	1635500_a_at;1641549_at;1631954_at;1640431_at	ganglion mother cell fate determination [GO:0007402];courtship behavior [GO:0007619];central nervous system development [GO:0007417];cell fate specification [GO:0001708];synapse assembly [GO:0007416];ventral cord development [GO:0007419];axonogenesis [GO:0007409];sensory perception of taste [GO:0050909];dendrite morphogenesis [GO:0048813];phagocytosis, engulfment [GO:0006911];compound eye cone ce…
FBgn0261675	6707.64	1822.71	-3.3	1e-06	22.8634	OK	14.4976	OK	55.1933	OK	64.6235	OK	75	drosophila_melanogaster	FBgn0261675	Npc1b	Niemann-Pick type C-1b [Source:FlyBase gene name;Acc:FBgn0261675]	X:20805980-20810408	+	33072	NM_134573	FBgn0261675	1632659_at	central nervous system development [GO:0007417];peripheral nervous system development [GO:0007422];dorsal closure [GO:0007391];intestinal cholesterol absorption [GO:0030299];integral to membrane [GO:0016021];plasma membrane [GO:0005886];membrane [GO:0016020];hedgehog receptor activity [GO:0008158]
FBgn0030243	453.5	939.74	2.03	1e-06	4.74186	OK	5.53194	OK	2.1655	OK	2.44056	OK	75	drosophila_melanogaster	FBgn0030243	CG2186		X:10751688-10760279	+	32017	NM_132432	FBgn0030243	1630686_at
FBgn0263706	367.92	906.87	2.38	1e-06	3.7009	OK	5.76131	OK	1.36996	OK	1.87365	OK	75	drosophila_melanogaster	FBgn0263706	CG8557;CG12432		X:17350590-17455214	-	32730;32729	NM_132991;NM_176751;NM_132990	FBgn0263706	1636284_at;1635347_a_at	regulation of Rho protein signal transduction [GO:0035023];intracellular [GO:0005622];Rho guanyl-nucleotide exchange factor activity [GO:0005089];phospholipid binding [GO:0005543];protein binding [GO:0005515]
FBgn0039226	727.86	209.76	-3.16	1e-06	9.50398	OK	7.55463	OK	31.0795	OK	18.0387	OK	75	drosophila_melanogaster	FBgn0039226	Ude	Uracil-DNA degrading factor [Source:FlyBase gene name;Acc:FBgn0039226]	3R:20623317-20625390	-	42953	NM_143030	FBgn0039226	1623080_at	DNA catabolic process [GO:0006308];pupation [GO:0035074];DNA binding [GO:0003677];RNA binding [GO:0003723]
FBgn0024806	954.72	1875.1	1.93	1e-06	11.6764	OK	13.3535	OK	5.34667	OK	5.42572	OK	75	drosophila_melanogaster	FBgn0024806	DIP2	DISCO Interacting Protein 2 [Source:FlyBase gene name;Acc:FBgn0024806]	3L:250229-257954	-	252479	NM_138175;NM_001259601	FBgn0024806	1634461_at	metabolic process [GO:0008152];nucleus [GO:0005634];catalytic activity [GO:0003824];transcription factor binding [GO:0008134];protein binding [GO:0005515]
FBgn0259226	139.15	30.67	-3.81	1e-06	0.389366	OK	0.432931	OK	1.16182	OK	1.89451	OK	75	drosophila_melanogaster	FBgn0259226	CG42326		2R:4460868-4471147	-	35838	NM_078936;NM_136547	FBgn0259226	1637753_at;1640986_at
FBgn0053461	3.22	86.56	7.38	1e-06	7.15019	OK	2.11003	OK	0.223265	OK	0.0875068	OK	75	drosophila_melanogaster	FBgn0053461	CG33461		2R:11582891-11583983	+	2768840	NM_206121	FBgn0053461		proteolysis [GO:0006508];serine-type endopeptidase activity [GO:0004252]
FBgn0043578	216.12	32.73	-4.84	1e-06	2.60377	OK	3.26687	OK	23.6527	OK	8.99376	OK	75	drosophila_melanogaster	FBgn0043578	PGRP-SB1	PGRP-SB1 [Source:FlyBase gene name;Acc:FBgn0043578]	3L:16720399-16721089	-	39870	NM_140660	FBgn0043578	1636490_at	immune response [GO:0006955];defense response [GO:0006952];peptidoglycan catabolic process [GO:0009253];integral to plasma membrane [GO:0005887];microtubule associated complex [GO:0005875];extracellular region [GO:0005576];zinc ion binding [GO:0008270];N-acetylmuramoyl-L-alanine amidase activity [GO:0008745];peptidoglycan binding [GO:0042834]
FBgn0051076	221.76	799.84	3.24	1e-06	41.8511	OK	100.076	OK	15.1908	OK	15.9429	OK	75	drosophila_melanogaster	FBgn0051076	CG31076		3R:22814757-22815574	-	318582	NM_170305	FBgn0051076	1632372_at	protein binding [GO:0005515]
FBgn0032896	183.33	31.81	-4.48	1e-06	2.48784	OK	1.57213	OK	11.5569	OK	7.32976	OK	75	drosophila_melanogaster	FBgn0032896	CG14400		2L:20856987-20857891	-	35354	NM_136224	FBgn0032896	1637797_at
FBgn0263199	3697.44	1535.94	-2.32	1e-06	33.6907	OK	35.6337	OK	78.8918	OK	65.6821	OK	75	drosophila_melanogaster	FBgn0263199	Galk	Galactokinase [Source:FlyBase gene name;Acc:FBgn0263199]	3L:8975312-8979191	-	39031	NM_140018;NM_168307;NM_140019;NM_001202145;NM_168308	FBgn0263199	1641681_s_at	carbohydrate phosphorylation [GO:0046835];galactose metabolic process [GO:0006012];cytoplasm [GO:0005737];ATP binding [GO:0005524];galactokinase activity [GO:0004335]
FBgn0263002	83.11	6.21	-6.51	1e-06	0.927346	OK	0.752568	OK	13.569	OK	5.61786	OK	75	drosophila_melanogaster	FBgn0263002			3R:21093731-21094186	+			FBgn0263002
FBgn0262684	1523.56	3331.42	2.13	1e-06	14.8825	OK	18.2813	OK	5.50676	OK	8.43477	OK	75	drosophila_melanogaster	FBgn0262684	CG43154		X:11710931-11731493	+	32136	NM_001258702;NM_167309;NM_132522;NM_001258703	FBgn0262684	1635444_at;1639826_at	biological_process [GO:0008150];cellular_component [GO:0005575];molecular_function [GO:0003674]
FBgn0038088	666.59	1853.76	2.62	1e-06	82.1457	OK	137.316	OK	36.1757	OK	26.7368	OK	75	drosophila_melanogaster	FBgn0038088	CG10126		3R:8681260-8684939	-	41579	NM_176487;NM_141977	FBgn0038088	1627073_a_at	neurogenesis [GO:0022008];calcium ion binding [GO:0005509]
FBgn0020621	1141.48	2254.34	1.94	1e-06	17.8483	OK	23.77	OK	12.002	OK	8.4107	OK	75	drosophila_melanogaster	FBgn0020621	Pkn	Protein kinase related to protein kinase N [Source:FlyBase gene name;Acc:FBgn0020621]	2R:5139815-5172602	-	35950	NM_176110;NM_176112;NM_176113;NM_001103767;NM_001169624;NM_001201967;NM_176114;NM_001259291;NM_176111;NM_001201968;NM_001259292;NM_001201966	FBgn0020621	1640417_a_at	protein phosphorylation [GO:0006468];signal transduction [GO:0007165];dorsal closure [GO:0007391];intracellular [GO:0005622];protein kinase activity [GO:0004672];protein serine/threonine kinase activity [GO:0004674];ATP binding [GO:0005524];protein kinase C activity [GO:0004697];protein binding [GO:0005515]
FBgn0032449	411.28	143.43	-2.7	1e-06	3.97597	OK	3.35775	OK	9.34427	OK	8.78029	OK	75	drosophila_melanogaster	FBgn0032449	CG17036		2L:12698918-12700640	-	34679	NM_135740	FBgn0032449	1628221_at	transport [GO:0006810];plasma membrane [GO:0005886];membrane [GO:0016020];reduced folate carrier activity [GO:0008518];folic acid binding [GO:0005542]
FBgn0030183	288.14	1047.13	3.24	1e-06	11.1072	OK	24.6912	OK	5.27245	OK	4.5155	OK	75	drosophila_melanogaster	FBgn0030183	CG15309		X:10099325-10106407	-	31949	NM_132381;NM_001103466	FBgn0030183	1627228_at	imaginal disc-derived wing morphogenesis [GO:0007476];biological_process [GO:0008150];cellular_component [GO:0005575];molecular_function [GO:0003674]
FBgn0262530	106.67	463.55	3.66	1e-06	65.723	OK	73.3491	OK	17.3244	OK	8.54705	OK	75	drosophila_melanogaster	FBgn0262530	CG43084		3L:15643952-15644492	+	12797912	NM_001259844	FBgn0262530	1637802_at
FBgn0000210	2115.81	7021.92	3.03	1e-06	22.6559	OK	49.0022	OK	8.04278	OK	11.3625	OK	75	drosophila_melanogaster	FBgn0000210	br	broad [Source:FlyBase gene name;Acc:FBgn0000210]	X:1469165-1558902	+	44505	NM_001201598;NM_001258533;NM_001144672;NM_166897;NM_166894;NM_001201596;NM_166893;NM_001169167;NM_166896;NM_080020;NM_166898;NM_166895;NM_001201597	FBgn0000210	1637312_a_at;1626996_s_at;1629683_at;1635691_at;16	positive regulation of transcription from RNA polymerase II promoter [GO:0045944];eclosion [GO:0007562];negative regulation of gene expression [GO:0010629];progression of morphogenetic furrow involved in compound eye morphogenesis [GO:0007458];muscle fiber development [GO:0048747];compound eye photoreceptor fate commitment [GO:0001752];oogenesis [GO:0048477];metamorphosis [GO:0007552];salivary gl…
FBgn0050104	1196.9	581.96	-2.01	1e-06	11.9018	OK	12.3821	OK	19.8513	OK	22.2403	OK	75	drosophila_melanogaster	FBgn0050104	CG30104	Ecto-5'-nucleotidase 2 [Source:FlyBase gene name;Acc:FBgn0050104]	2R:13372502-13380680	+	246458	NM_166232;NM_137374	FBgn0050104	1623241_s_at	nucleotide catabolic process [GO:0009166];metal ion binding [GO:0046872];nucleotide binding [GO:0000166];hydrolase activity, acting on ester bonds [GO:0016788];5'-nucleotidase activity [GO:0008253];hydrolase activity [GO:0016787]
FBgn0015396	488.86	1049.89	2.09	1e-06	8.87642	OK	13.2032	OK	4.31317	OK	4.23412	OK	75	drosophila_melanogaster	FBgn0015396	jumu	jumeau [Source:FlyBase gene name;Acc:FBgn0015396]	3R:6175906-6187343	+	41265	NM_079578	FBgn0015396	1631242_at	chromatin organization [GO:0006325];muscle organ development [GO:0007517];neuron development [GO:0048666];transcription, DNA-templated [GO:0006351];dendrite morphogenesis [GO:0048813];compound eye development [GO:0048749];imaginal disc-derived wing morphogenesis [GO:0007476];neuroblast fate determination [GO:0007400];regulation of transcription, DNA-dependent [GO:0006355];dorsal closure [GO:00073…
FBgn0037487	985.43	1888.68	1.89	1e-06	16.1968	OK	19.3601	OK	7.62994	OK	8.06232	OK	75	drosophila_melanogaster	FBgn0037487	CG14608		3R:3050136-3066860	+	40868	NM_001104229	FBgn0037487	1626490_s_at;1633864_at;1630608_at	chitin metabolic process [GO:0006030];extracellular region [GO:0005576];chitin binding [GO:0008061]
FBgn0031562	311.86	728.83	2.26	1e-06	66.0134	OK	63.8279	OK	24.1055	OK	23.0769	OK	75	drosophila_melanogaster	FBgn0031562	CG3604		2L:3697242-3697872	-	33593	NM_134957	FBgn0031562	1635968_at	serine-type endopeptidase inhibitor activity [GO:0004867]
FBgn0000463	231.37	590.73	2.43	1e-06	3.88697	OK	5.01265	OK	1.65873	OK	1.56559	OK	75	drosophila_melanogaster	FBgn0000463	Dl	Delta [Source:FlyBase gene name;Acc:FBgn0000463]	3R:15128453-15151935	-	42313	NM_057916;NM_169853;NM_001260264	FBgn0000463	1634659_at;1634398_a_at	apposition of dorsal and ventral imaginal disc-derived wing surfaces [GO:0007475];negative regulation of fusion cell fate specification [GO:0035157];negative regulation of neurogenesis [GO:0050768];central nervous system development [GO:0007417];cell fate specification [GO:0001708];germ-line stem cell maintenance [GO:0030718];R3/R4 cell fate commitment [GO:0007464];ventral cord development [GO:00…
FBgn0040271	309.84	645.94	2.04	1e-06	4.79524	OK	5.80603	OK	2.15383	OK	2.12285	OK	75	drosophila_melanogaster	FBgn0040271	Sulf1	Sulfated [Source:FlyBase gene name;Acc:FBgn0040271]	3R:12136264-12164260	-	53437	NM_080248	FBgn0040271	1635007_at;1629409_s_at	metabolic process [GO:0008152];regulation of transforming growth factor beta receptor signaling pathway [GO:0017015];pattern specification process [GO:0007389];negative regulation of smoothened signaling pathway [GO:0045879];regulation of Wnt signaling pathway [GO:0030111];positive regulation of smoothened signaling pathway [GO:0045880];Golgi stack [GO:0005795];cell surface [GO:0009986];endoplasm…
FBgn0039482	3286.13	7531.84	2.22	1e-06	334.639	OK	440.742	OK	151.699	OK	140.484	OK	75	drosophila_melanogaster	FBgn0039482	CG14258		3R:22918865-22919946	+	43260	NM_143274	FBgn0039482	1629727_at	extracellular space [GO:0005615]
FBgn0031558	2240.53	8735.44	3.42	1e-06	2540.36	OK	2531.16	OK	721.994	OK	371.85	OK	75	drosophila_melanogaster	FBgn0031558	CG16704		2L:3692138-3692588	-	33589	NM_134953	FBgn0031558	1629083_at	serine-type endopeptidase inhibitor activity [GO:0004867]
FBgn0032120	868.46	1696.23	1.92	1e-06	10.0951	OK	12.057	OK	4.91788	OK	4.72199	OK	75	drosophila_melanogaster	FBgn0032120	CG33298		2L:9495474-9520696	+	2768929	NM_205944;NM_205943;NM_001169448;NM_001169449	FBgn0032120	1629658_at;1633424_at;1629283_at	Golgi organization [GO:0007030];metabolic process [GO:0008152];intracellular protein transport [GO:0006886];phospholipid transport [GO:0015914];cation transport [GO:0006812];integral to membrane [GO:0016021];membrane [GO:0016020];magnesium ion binding [GO:0000287];ATP binding [GO:0005524];ATPase activity, coupled to transmembrane movement of ions, phosphorylative mechanism [GO:0015662];phospholip…
FBgn0261261	699.37	1384.74	1.94	1e-06	8.51695	OK	11.2986	OK	4.37304	OK	4.24563	OK	75	drosophila_melanogaster	FBgn0261261	plx	pollux [Source:FlyBase gene name;Acc:FBgn0261261]	3R:1511854-1538559	+	40704	NM_001170040;NM_169095;NM_169094	FBgn0261261	1634208_a_at;1624025_at	regulation of Rab GTPase activity [GO:0032313];cell adhesion mediated by integrin [GO:0033627];cell surface [GO:0009986];intracellular [GO:0005622];Rab GTPase activator activity [GO:0005097];integrin binding [GO:0005178];protein binding [GO:0005515]
FBgn0031016	313.55	768.25	2.37	1e-06	3.94044	OK	5.94882	OK	1.38449	OK	2.3645	OK	75	drosophila_melanogaster	FBgn0031016	kek5	kekkon5 [Source:FlyBase gene name;Acc:FBgn0031016]	X:19247218-19365947	+	32930	NM_001258817;NM_167647;NM_133154;NM_167648	FBgn0031016	1635273_s_at	regulation of BMP signaling pathway [GO:0030510];integral to plasma membrane [GO:0005887];plasma membrane [GO:0005886];protein binding [GO:0005515]
FBgn0034786	844.75	1890.74	2.18	1e-06	10.8282	OK	16.6116	OK	4.63893	OK	5.63337	OK	75	drosophila_melanogaster	FBgn0034786	CG13531		2R:18735355-18741220	-	37627	NM_137882	FBgn0034786	1628662_at
FBgn0261954	892.93	1804.42	1.98	1e-06	7.24228	OK	8.58963	OK	2.92891	OK	3.6117	OK	75	drosophila_melanogaster	FBgn0261954	east	enhanced adult sensory threshold [Source:FlyBase gene name;Acc:FBgn0261954]	X:1904893-1918108	+	46006	NM_001258555;NM_001201601;NM_080125;NM_001258556;NM_001201602	FBgn0261954	1624378_at	negative regulation of gene expression [GO:0010629];female meiosis chromosome segregation [GO:0016321];proteolysis [GO:0006508];achiasmate meiosis I [GO:0000705];mitotic metaphase [GO:0000089];nucleoplasm [GO:0005654];polytene chromosome [GO:0005700];nucleus [GO:0005634];zinc ion binding [GO:0008270];metallocarboxypeptidase activity [GO:0004181]
FBgn0035049	910.18	1752.64	1.9	1e-06	21.2684	OK	25.2671	OK	9.73832	OK	10.4896	OK	75	drosophila_melanogaster	FBgn0035049	Mmp1	Matrix metalloproteinase 1 [Source:FlyBase gene name;Acc:FBgn0035049]	2R:20558817-20575704	-	37949	NM_166683;NM_001202074;NM_001202070;NM_001202073;NM_001202075;NM_001202076;NM_001259570;NM_001202072;NM_079128;NM_001202071	FBgn0035049	1625761_a_at;1623160_at;1632204_at	instar larval development [GO:0002168];regulation of tube length, open tracheal system [GO:0035159];open tracheal system development [GO:0007424];cell adhesion [GO:0007155];salivary gland cell autophagic cell death [GO:0035071];autophagic cell death [GO:0048102];proteolysis [GO:0006508];basement membrane disassembly [GO:0034769];tissue regeneration [GO:0042246];imaginal disc eversion [GO:0007561]…
FBgn0037114	1086.41	6237.78	4.41	1e-06	411.473	OK	1530.17	OK	105.768	OK	165.144	OK	75	drosophila_melanogaster	FBgn0037114	Cpr78E	Cuticular protein 78E [Source:FlyBase gene name;Acc:FBgn0037114]	3L:21659552-21660080	-	40408	NM_141088	FBgn0037114	1638017_at	structural constituent of chitin-based cuticle [GO:0005214];structural constituent of cuticle [GO:0042302]
FBgn0026084	4936.61	14770.5	2.78	1e-06	500.383	OK	788.631	OK	201.685	OK	175.292	OK	75	drosophila_melanogaster	FBgn0026084	cib	ciboulot [Source:FlyBase gene name;Acc:FBgn0026084]	X:4000148-4005014	+	31359	NM_167001;NM_167002;NM_080326;NM_001258587	FBgn0026084	1632105_a_at;1624931_at	cytoskeleton organization [GO:0007010];larval central nervous system remodeling [GO:0035193];brain development [GO:0007420];cytosol [GO:0005829];cytoplasm [GO:0005737];actin binding [GO:0003779];actin monomer binding [GO:0003785]
FBgn0037786	44.23	167.68	3.35	2e-06	5.02581	OK	4.66963	OK	0.985333	OK	1.16756	OK	75	drosophila_melanogaster	FBgn0037786	CG5361		3R:5899543-5901095	-	41236	NM_141721	FBgn0037786	1638253_at	metabolic process [GO:0008152];phosphatase activity [GO:0016791];alkaline phosphatase activity [GO:0004035]
FBgn0036985	2928.74	14754	4.06	2e-06	55.5749	OK	112.836	OK	7.9301	OK	19.8463	OK	75	drosophila_melanogaster	FBgn0036985	zye	zye [Source:FlyBase gene name;Acc:FBgn0036985]	3L:20406704-20417409	+	40255	NM_140963	FBgn0036985	1623710_at	actin filament organization [GO:0007015];cell-matrix adhesion [GO:0007160];apical constriction [GO:0003383];regulation of embryonic cell shape [GO:0016476];apical plasma membrane [GO:0016324];structural constituent of chitin-based cuticle [GO:0005214]
FBgn0031220	277.45	1286.95	3.84	2e-06	10.6237	OK	32.3806	OK	4.52553	OK	3.01568	OK	75	drosophila_melanogaster	FBgn0031220	CG4822		2L:117079-121974	-	33170	NM_164364;NM_001038773;NM_164363;NM_164365;NM_134649;NM_001038772;NM_001038774;NM_001038775	FBgn0031220	1641004_a_at;1634583_s_at;1627484_at	ATP-binding cassette (ABC) transporter complex [GO:0043190];integral to membrane [GO:0016021];membrane [GO:0016020];GTPase activity [GO:0003924];transporter activity [GO:0005215];ATPase activity, coupled to transmembrane movement of substances [GO:0042626];ATP binding [GO:0005524];GTP binding [GO:0005525];nucleoside-triphosphatase activity [GO:0017111];ATPase activity [GO:0016887];nucleotide bind…
FBgn0040237	1728.8	808.25	-2.08	2e-06	13.2486	OK	14.3939	OK	21.7665	OK	28.6261	OK	75	drosophila_melanogaster	FBgn0040237	bor	belphegor [Source:FlyBase gene name;Acc:FBgn0040237]	3R:12087077-12089837	-	53565	NM_001260206;NM_001260207;NM_080257	FBgn0040237	1628099_at	cytoplasm [GO:0005737];nucleoside-triphosphatase activity [GO:0017111];ATP binding [GO:0005524];nucleotide binding [GO:0000166]
FBgn0001075	454.79	1389.54	2.84	2e-06	2.65799	OK	3.75091	OK	0.596323	OK	1.16862	OK	75	drosophila_melanogaster	FBgn0001075	ft	fat [Source:FlyBase gene name;Acc:FBgn0001075]	2L:4198404-4221796	-	33627	NM_058149	FBgn0001075	1624125_at	negative regulation of growth [GO:0045926];establishment of body hair planar orientation [GO:0048105];imaginal disc growth [GO:0007446];negative regulation of Wnt signaling pathway [GO:0030178];microtubule cytoskeleton organization involved in establishment of planar polarity [GO:0090176];regulation of tube length, open tracheal system [GO:0035159];cell-cell adhesion [GO:0016337];establishment of…
FBgn0037782	235.63	551.98	2.25	2e-06	44.691	OK	46.4175	OK	17.269	OK	15.5903	OK	75	drosophila_melanogaster	FBgn0037782	Npc2d	Niemann-Pick type C-2d [Source:FlyBase gene name;Acc:FBgn0037782]	3R:5881078-5881805	-	41232	NM_141718	FBgn0037782	1633050_at	sterol transport [GO:0015918];sterol binding [GO:0032934]
FBgn0001253	76.02	301.59	3.47	2e-06	1.27585	OK	2.7645	OK	0.449354	OK	0.491663	OK	75	drosophila_melanogaster	FBgn0001253	ImpE1	Ecdysone-inducible gene E1 [Source:FlyBase gene name;Acc:FBgn0001253]	3L:8365505-8384271	+	45879	NM_080110;NM_168270	FBgn0001253	1625625_at;1631375_a_at;1634661_at	imaginal disc eversion [GO:0007561];extrinsic to membrane [GO:0019898];molecular_function [GO:0003674];protein binding [GO:0005515]
FBgn0005631	331.92	761.62	2.21	2e-06	3.93871	OK	5.45881	OK	1.87259	OK	1.53293	OK	75	drosophila_melanogaster	FBgn0005631	robo	roundabout [Source:FlyBase gene name;Acc:FBgn0005631]	2R:18580029-18588467	-	37603	NM_057551;NM_166543	FBgn0005631	1626774_s_at	locomotion involved in locomotory behavior [GO:0031987];axon midline choice point recognition [GO:0016199];entrainment of circadian clock [GO:0009649];epithelial cell migration, open tracheal system [GO:0007427];motor neuron axon guidance [GO:0008045];outflow tract morphogenesis [GO:0003151];regulation of epithelial cell migration, open tracheal system [GO:2000274];positive regulation of cell-cel…
FBgn0038020	880.8	380.38	-2.23	2e-06	25.122	OK	27.1096	OK	43.144	OK	60.2285	OK	75	drosophila_melanogaster	FBgn0038020	GstD9	Glutathione S transferase D9 [Source:FlyBase gene name;Acc:FBgn0038020]	3R:8191902-8193286	-	41502	NM_141924	FBgn0038020	1636174_at	glutathione transferase activity [GO:0004364];protein binding [GO:0005515]
FBgn0035106	538.61	1088.21	1.98	2e-06	3.43465	OK	3.7512	OK	1.54277	OK	1.46153	OK	75	drosophila_melanogaster	FBgn0035106	rno	rhinoceros [Source:FlyBase gene name;Acc:FBgn0035106]	3L:187207-199762	-	38027	NM_206222;NM_001259599;NM_138163	FBgn0035106	1638999_at	negative regulation of epidermal growth factor receptor signaling pathway [GO:0042059];compound eye photoreceptor development [GO:0042051];regulation of transcription, DNA-dependent [GO:0006355];nucleus [GO:0005634];DNA binding [GO:0003677];zinc ion binding [GO:0008270];protein binding [GO:0005515]
FBgn0264600	21.28	0.34	-7.3	2e-06	0	OK	0	OK	0.591684	OK	0.773019	OK	75	drosophila_melanogaster	FBgn0264600			3L:16013508-16014606	-			FBgn0264600
FBgn0040256	4753.46	1452.44	-2.98	2e-06	42.0121	OK	30.2793	OK	116.672	OK	89.2662	OK	75	drosophila_melanogaster	FBgn0040256		Ugt86Dd [Source:FlyBase gene name;Acc:FBgn0040256]	3R:6952316-6954035	-			FBgn0040256	1641481_at	metabolic process [GO:0008152];glucuronosyltransferase activity [GO:0015020]
FBgn0053258	0.94	38.99	7.03	2e-06	2.40639	OK	1.33496	OK	0.0387439	OK	0	OK	75	drosophila_melanogaster	FBgn0053258	CG33258		3L:16075651-16076738	+	3885664	NM_001038938	FBgn0053258	1634514_at	chitin metabolic process [GO:0006030];extracellular region [GO:0005576];chitin binding [GO:0008061]
FBgn0001285	22579.8	7417.91	-2.82	2e-06	448.109	OK	346.866	OK	1033.43	OK	1047.73	OK	75	drosophila_melanogaster	FBgn0001285	Jon44E	Jonah 44E [Source:FlyBase gene name;Acc:FBgn0001285]	2R:4578955-4579856	+	35853	NM_165618	FBgn0001285	1639364_at	proteolysis [GO:0006508];serine-type endopeptidase activity [GO:0004252]
FBgn0004449	1017.71	2418.95	2.29	2e-06	7.02484	OK	9.40358	OK	3.29132	OK	2.46713	OK	75	drosophila_melanogaster	FBgn0004449	Ten-m	Tenascin major [Source:FlyBase gene name;Acc:FBgn0004449]	3L:22286144-22400963	-	40464	NM_079491;NM_001104191	FBgn0004449	1623490_at	R7 cell development [GO:0045467];motor neuron axon guidance [GO:0008045];compound eye photoreceptor development [GO:0042051];cell adhesion [GO:0007155];compound eye morphogenesis [GO:0001745];chaeta development [GO:0022416];regulation of cell shape [GO:0008360];compound eye corneal lens development [GO:0048058];integral to plasma membrane [GO:0005887];proteinaceous extracellular matrix [GO:000557…
FBgn0052698	27.82	801.43	7.14	2e-06	21.3854	OK	14.3953	OK	0.188439	OK	0.960147	OK	75	drosophila_melanogaster	FBgn0052698	CG32698		X:9682396-9743259	+	31915	NM_001258664;NM_132353	FBgn0052698	1628885_at	extracellular region [GO:0005576];zinc ion binding [GO:0008270];lyase activity [GO:0016829];carbonate dehydratase activity [GO:0004089]
FBgn0000594	152.16	773.41	4.05	2e-06	9.53485	OK	36.9202	OK	3.72737	OK	3.4369	OK	75	drosophila_melanogaster	FBgn0000594	Est-P	Esterase P [Source:FlyBase gene name;Acc:FBgn0000594]	3L:12183833-12185628	+	39393	NM_176323	FBgn0000594	1637674_at	methyl jasmonate esterase activity [GO:0080032];methyl salicylate esterase activity [GO:0080031];methyl indole-3-acetate esterase activity [GO:0080030];retinyl-palmitate esterase activity [GO:0050253]
FBgn0261356	42.53	1.59	-6.99	2e-06	0.0309622	OK	0.0314083	OK	1.78663	OK	0.562706	OK	75	drosophila_melanogaster	FBgn0261356	CG42633		3R:6606687-6607989	-	8674052	NM_001170112	FBgn0261356	1629147_at
FBgn0038651	1245.21	3001.69	2.32	3e-06	14.0785	OK	16.7125	OK	4.31324	OK	6.49075	OK	75	drosophila_melanogaster	FBgn0038651	CG14299		3R:14576158-14584595	-	42256	NM_142495;NM_001260255	FBgn0038651	1625102_at	lateral inhibition [GO:0046331];cellular_component [GO:0005575];molecular_function [GO:0003674]
FBgn0004175	241.18	77.33	-2.86	3e-06	10.0051	OK	16.8715	OK	31.1963	OK	39.3577	OK	75	drosophila_melanogaster	FBgn0004175	Mst84Dd	Male-specific RNA 84Dd [Source:FlyBase gene name;Acc:FBgn0004175]	3R:3189017-3189495	-	40886	NM_079529	FBgn0004175	1639165_at	spermatogenesis [GO:0007283];sperm axoneme assembly [GO:0007288];cellular_component [GO:0005575];iron-sulfur cluster binding [GO:0051536];electron carrier activity [GO:0009055];molecular_function [GO:0003674]
FBgn0035623	107.14	287.81	2.52	3e-06	5.56851	OK	6.2799	OK	1.95538	OK	1.75894	OK	75	drosophila_melanogaster	FBgn0035623	mthl2	methuselah-like 2 [Source:FlyBase gene name;Acc:FBgn0035623]	3L:5597890-5600290	+	38636	NM_176284	FBgn0035623	1636333_a_at	response to stress [GO:0006950];determination of adult lifespan [GO:0008340];G-protein coupled receptor signaling pathway [GO:0007186];cell surface receptor signaling pathway [GO:0007166];integral to membrane [GO:0016021];membrane [GO:0016020];G-protein coupled receptor activity [GO:0004930];transmembrane signaling receptor activity [GO:0004888]
FBgn0023000	519.38	1094.87	2.06	3e-06	17.1218	OK	26.6382	OK	9.03916	OK	9.18317	OK	75	drosophila_melanogaster	FBgn0023000	mth	methuselah [Source:FlyBase gene name;Acc:FBgn0023000]	3L:343378-346957	-	38058	NM_079147;NM_001169841;NM_167829;NM_001259606;NM_001169840	FBgn0023000	1632989_a_at	response to stress [GO:0006950];response to starvation [GO:0042594];synaptic vesicle exocytosis [GO:0016079];response to oxidative stress [GO:0006979];determination of adult lifespan [GO:0008340];G-protein coupled receptor signaling pathway [GO:0007186];response to heat [GO:0009408];cell surface receptor signaling pathway [GO:0007166];aging [GO:0007568];integral to membrane [GO:0016021];membrane …
FBgn0026741	390.69	155.8	-2.4	3e-06	10.5295	OK	10.2235	OK	23.1981	OK	20.9589	OK	75	drosophila_melanogaster	FBgn0026741	mRpL18	mitochondrial ribosomal protein L18 [Source:FlyBase gene name;Acc:FBgn0026741]	2R:8643904-8644678	+	36406	NM_136974	FBgn0026741	1623811_at	mitochondrial large ribosomal subunit [GO:0005762];structural constituent of ribosome [GO:0003735]
FBgn0037937	73.93	12.2	-4.5	3e-06	0.717903	OK	0.631149	OK	2.66309	OK	2.41614	OK	75	drosophila_melanogaster	FBgn0037937	Fer3	48 related 3 [Source:FlyBase gene name;Acc:FBgn0037937]	3R:7519132-7519999	-	41411	NM_079598	FBgn0037937	1633897_at	regulation of transcription, DNA-dependent [GO:0006355];nucleus [GO:0005634];sequence-specific DNA binding transcription factor activity [GO:0003700];protein dimerization activity [GO:0046983]
FBgn0002570	1907.73	6106.06	2.92	3e-06	164.375	OK	123.323	OK	31.0955	OK	46.1297	OK	75	drosophila_melanogaster	FBgn0002570	Mal-A1	Maltase A1 [Source:FlyBase gene name;Acc:FBgn0002570]	2R:4337166-4339404	-	35824	NM_057279	FBgn0002570	1639401_at	carbohydrate metabolic process [GO:0005975];glucose metabolic process [GO:0006006];catalytic activity [GO:0003824];maltose alpha-glucosidase activity [GO:0032450];cation binding [GO:0043169];alpha-glucosidase activity [GO:0004558]
FBgn0038009	1427.59	4413.21	2.84	3e-06	492.713	OK	1082.81	OK	208.282	OK	219.937	OK	75	drosophila_melanogaster	FBgn0038009	CG17738		3R:8096612-8097022	+	41490	NM_141915	FBgn0038009	1634594_at
FBgn0259984	321.93	661.62	2.01	3e-06	4.73219	OK	5.36866	OK	1.80506	OK	2.19493	OK	75	drosophila_melanogaster	FBgn0259984	kuz	kuzbanian [Source:FlyBase gene name;Acc:FBgn0259984]	2L:13550141-13638238	+	34772	NM_057839;NM_165047;NM_001103689;NM_001014481;NM_001103690	FBgn0259984	1628215_s_at	skeletal muscle tissue development [GO:0007519];central nervous system development [GO:0007417];pericardial nephrocyte differentiation [GO:0061320];lymph gland development [GO:0048542];phagocytosis, engulfment [GO:0006911];Notch signaling pathway [GO:0007219];border follicle cell migration [GO:0007298];glial cell migration [GO:0008347];neuroblast fate determination [GO:0007400];axon guidance [GO:…
FBgn0004919	225.65	727.96	2.92	3e-06	5.83327	OK	9.41253	OK	2.52285	OK	1.51018	OK	75	drosophila_melanogaster	FBgn0004919	gol	goliath [Source:FlyBase gene name;Acc:FBgn0004919]	2R:20960150-20971843	-	38006	NM_166705;NM_079140;NM_001169829;NM_001259588	FBgn0004919	1636407_at;1627719_at	mesoderm development [GO:0007498];regulation of transcription, DNA-dependent [GO:0006355];nucleus [GO:0005634];zinc ion binding [GO:0008270];protein binding [GO:0005515]
FBgn0016977	1450.83	2954.89	1.99	4e-06	5.55559	OK	6.40767	OK	2.56224	OK	2.39318	OK	75	drosophila_melanogaster	FBgn0016977	spen	split ends [Source:FlyBase gene name;Acc:FBgn0016977]	2L:159032-203250	+	44205	NM_079979;NM_164374;NM_001258887;NM_164375	FBgn0016977	1624012_at;1641518_a_at;1634946_at;1632171_a_at;16	maintenance of imaginal disc-derived wing hair orientation [GO:0035321];peripheral nervous system development [GO:0007422];establishment of thoracic bristle planar orientation [GO:0048106];Wnt signaling pathway [GO:0016055];glial cell migration [GO:0008347];glial cell fate determination [GO:0007403];epidermal growth factor receptor signaling pathway [GO:0007173];neuroblast fate determination [GO:…
FBgn0036769	302.03	814.33	2.53	4e-06	19.936	OK	31.3383	OK	9.31003	OK	6.38259	OK	75	drosophila_melanogaster	FBgn0036769	Tsp74F	Tetraspanin 74F [Source:FlyBase gene name;Acc:FBgn0036769]	3L:17884920-17888962	-	39995	NM_168754;NM_079408	FBgn0036769	1626546_s_at	biological_process [GO:0008150];integral to membrane [GO:0016021];molecular_function [GO:0003674]
FBgn0000014	738.77	1578.09	2.08	4e-06	11.489	OK	17.3062	OK	6.28025	OK	5.32771	OK	75	drosophila_melanogaster	FBgn0000014	abd-A	abdominal A [Source:FlyBase gene name;Acc:FBgn0000014]	3R:12632936-12655767	-	42037	NM_001170161;NM_001260216;NM_057345;NM_169733	FBgn0000014	1636558_a_at;1637813_at	neuroblast development [GO:0014019];positive regulation of transcription from RNA polymerase II promoter [GO:0045944];positive regulation of muscle organ development [GO:0048636];genital disc anterior/posterior pattern formation [GO:0035224];cardioblast differentiation [GO:0010002];cellular process [GO:0009987];gonad development [GO:0008406];determination of genital disc primordium [GO:0035225];h…
FBgn0038925	1623.71	746.39	-2.11	4e-06	25.266	OK	23.5636	OK	41.2409	OK	49.5657	OK	75	drosophila_melanogaster	FBgn0038925	Cchl	Cytochrome c heme lyase [Source:FlyBase gene name;Acc:FBgn0038925]	3R:17851697-17853198	-	42590	NM_142746	FBgn0038925	1637165_at	cytochrome c-heme linkage [GO:0018063];mitochondrial inner membrane [GO:0005743];mitochondrion [GO:0005739];holocytochrome-c synthase activity [GO:0004408];lyase activity [GO:0016829]
FBgn0263865	703.01	1425.16	1.98	4e-06	3.72036	OK	3.71593	OK	1.47592	OK	1.73018	OK	75	drosophila_melanogaster	FBgn0263865	Smr	Smrter [Source:FlyBase gene name;Acc:FBgn0263865]	X:12578236-12636477	-	32225	NM_167334;NM_080536;NM_167335	FBgn0263865	1630101_s_at	phagocytosis, engulfment [GO:0006911];regulation of mitotic cell cycle [GO:0007346];negative regulation of transcription, DNA-dependent [GO:0045892];imaginal disc-derived wing morphogenesis [GO:0007476];transcriptional repressor complex [GO:0017053];polytene chromosome [GO:0005700];transcription corepressor activity [GO:0003714];chromatin binding [GO:0003682];DNA binding [GO:0003677]
FBgn0004839	203.43	499.86	2.35	5e-06	3.23479	OK	5.44519	OK	1.39269	OK	1.52632	OK	75	drosophila_melanogaster	FBgn0004839	otk	off-track [Source:FlyBase gene name;Acc:FBgn0004839]	2R:7888983-7907329	-	36283	NM_078981	FBgn0004839	1633753_at	cell adhesion [GO:0007155];protein phosphorylation [GO:0006468];axon guidance [GO:0007411];negative regulation of canonical Wnt signaling pathway [GO:0090090];plasma membrane [GO:0005886];protein kinase activity [GO:0004672];protein tyrosine kinase activity [GO:0004713];receptor activity [GO:0004872];cell adhesion molecule binding [GO:0050839];ATP binding [GO:0005524];Wnt-protein binding [GO:0017…
FBgn0037222	161.06	380.66	2.28	5e-06	10.0169	OK	14.1026	OK	3.70662	OK	4.74734	OK	75	drosophila_melanogaster	FBgn0037222	CG14642		3R:66767-68508	-	40532	NM_141184;NM_001259972;NM_164322	FBgn0037222	1634805_at;1623689_a_at;1624540_at	proteolysis [GO:0006508];serine-type endopeptidase activity [GO:0004252]
FBgn0085468	428.65	166.25	-2.45	5e-06	175.532	OK	122.741	OK	293.142	OK	209.428	OK	75	drosophila_melanogaster	FBgn0085468	CG34439		2R:9046118-9047695	+	5740593	NM_001103827;NM_001103826	FBgn0085468		biological_process [GO:0008150];mitochondrial respiratory chain complex I [GO:0005747];molecular_function [GO:0003674]
FBgn0250850	470.73	891.83	1.87	5e-06	7.98816	OK	9.83864	OK	3.69732	OK	4.18639	OK	75	drosophila_melanogaster	FBgn0250850	rig	rigor mortis [Source:FlyBase gene name;Acc:FBgn0250850]	2R:16521381-16528191	-	37335	NM_137655	FBgn0250850	1640239_at	molting cycle, chitin-based cuticle [GO:0007591];response to ecdysone [GO:0035075];nucleus [GO:0005634];cytoplasm [GO:0005737];cytoplasmic U snRNP body [GO:0071254];protein binding [GO:0005515];ligand-dependent nuclear receptor transcription coactivator activity [GO:0030374]
FBgn0259212	704.9	1308.69	1.83	5e-06	6.10545	OK	7.91003	OK	2.95069	OK	3.41315	OK	75	drosophila_melanogaster	FBgn0259212	cno	canoe [Source:FlyBase gene name;Acc:FBgn0259212]	3R:998392-1043147	-	40620	NM_169025;NM_079508;NM_169026	FBgn0259212	1632618_a_at;1627799_at;1633156_at	Ras protein signal transduction [GO:0007265];ommatidial rotation [GO:0016318];JNK cascade [GO:0007254];compound eye development [GO:0048749];Notch signaling pathway [GO:0007219];epidermis morphogenesis [GO:0048730];dorsal closure [GO:0007391];signal transduction [GO:0007165];regulation of JNK cascade [GO:0046328];establishment or maintenance of cell polarity [GO:0007163];embryonic morphogenesis […
FBgn0036289	361.33	148.49	-2.34	5e-06	4.1248	OK	3.94326	OK	8.90115	OK	8.32935	OK	75	drosophila_melanogaster	FBgn0036289	CG10657		3L:12484930-12490316	-	39423	NM_140322	FBgn0036289	1630584_at	transport [GO:0006810];lateral inhibition [GO:0046331];intracellular [GO:0005622];transporter activity [GO:0005215];retinal binding [GO:0016918]
FBgn0000097	505.07	1003.29	1.94	5e-06	8.54383	OK	11.0094	OK	4.6632	OK	4.04415	OK	75	drosophila_melanogaster	FBgn0000097	aop	anterior open [Source:FlyBase gene name;Acc:FBgn0000097]	2L:2156484-2178749	-	33392	NM_078731;NM_164457	FBgn0000097	1627394_s_at	negative regulation of Wnt signaling pathway [GO:0030178];positive regulation of R7 cell differentiation [GO:0045678];R3/R4 cell fate commitment [GO:0007464];oenocyte delamination [GO:0060233];muscle organ development [GO:0007517];neuron development [GO:0048666];negative regulation of photoreceptor cell differentiation [GO:0046533];cellular process [GO:0009987];muscle fiber development [GO:004874…
FBgn0036106	1845.84	4142.64	2.17	6e-06	137.809	OK	177.156	OK	49.0647	OK	68.8273	OK	75	drosophila_melanogaster	FBgn0036106	CG6409		3L:10873799-10875154	-	39220	NM_140158	FBgn0036106	1634278_at	GPI anchor biosynthetic process [GO:0006506];endoplasmic reticulum [GO:0005783]
FBgn0000497	486.7	1282.76	2.5	6e-06	3.23369	OK	4.84717	OK	0.941047	OK	1.63247	OK	75	drosophila_melanogaster	FBgn0000497	ds	dachsous [Source:FlyBase gene name;Acc:FBgn0000497]	2L:640021-714968	-	33245	NM_078722	FBgn0000497	1640627_at	microtubule cytoskeleton organization involved in establishment of planar polarity [GO:0090176];regulation of tube length, open tracheal system [GO:0035159];cell-cell adhesion [GO:0016337];establishment of tissue polarity [GO:0007164];ommatidial rotation [GO:0016318];establishment of imaginal disc-derived wing hair orientation [GO:0001737];homophilic cell adhesion [GO:0007156];establishment of ce…
FBgn0022800	244.22	535.25	2.12	6e-06	6.28007	OK	8.69098	OK	3.01058	OK	2.68748	OK	75	drosophila_melanogaster	FBgn0022800	Cad96Ca	Cad96Ca [Source:FlyBase gene name;Acc:FBgn0022800]	3R:21023289-21034003	-	43026	NM_143092	FBgn0022800	1623418_at	negative regulation of cell size [GO:0045792];Golgi organization [GO:0007030];homophilic cell adhesion [GO:0007156];calcium-dependent cell-cell adhesion [GO:0016339];protein phosphorylation [GO:0006468];integral to plasma membrane [GO:0005887];membrane [GO:0016020];protein kinase activity [GO:0004672];protein tyrosine kinase activity [GO:0004713];ATP binding [GO:0005524];calcium ion binding [GO:0…
FBgn0038846	128.18	20.44	-4.49	7e-06	1.35714	OK	0.592257	OK	6.0905	OK	4.43149	OK	75	drosophila_melanogaster	FBgn0038846	CG5697		3R:16841671-16842842	+	42483	NM_142675;NM_001260289;NM_001260290;NM_001260291	FBgn0038846	1632045_at
FBgn0035300	319.2	746.54	2.25	7e-06	15.4131	OK	26.725	OK	7.13943	OK	7.74962	OK	75	drosophila_melanogaster	FBgn0035300	CG1139		3L:1971638-1974285	+	38264	NM_139429	FBgn0035300	1636631_at	growth [GO:0040007];amino acid transmembrane transport [GO:0003333];amino acid transmembrane transporter activity [GO:0015171]
FBgn0000395	189.54	512.82	2.56	7e-06	3.59414	OK	5.94127	OK	1.15868	OK	1.79703	OK	75	drosophila_melanogaster	FBgn0000395	cv-2	crossveinless 2 [Source:FlyBase gene name;Acc:FBgn0000395]	2R:17242520-17266967	-	45280	NM_080070	FBgn0000395	1635655_at	imaginal disc-derived wing morphogenesis [GO:0007476];imaginal disc-derived wing vein specification [GO:0007474];protein binding [GO:0005515]
FBgn0030605	1708.82	600.96	-2.65	7e-06	64.6593	OK	50.6357	OK	106.186	OK	178.474	OK	75	drosophila_melanogaster	FBgn0030605	CG5548		X:14957945-14958597	+	32434	NM_132765	FBgn0030605	1637018_at	mitochondrial electron transport, NADH to ubiquinone [GO:0006120];mitochondrial respiratory chain complex I [GO:0005747];mitochondrion [GO:0005739];NADH dehydrogenase (ubiquinone) activity [GO:0008137];NADH dehydrogenase activity [GO:0003954]
FBgn0028855	622.59	1290.58	2.02	7e-06	279.428	OK	259.558	OK	105.185	OK	114.117	OK	75	drosophila_melanogaster	FBgn0028855	CG15282		2L:14712665-14713266	+	34853	NM_135872;NM_001201882	FBgn0028855	1626910_at
FBgn0010549	473.77	1646.37	3.08	7e-06	17.8998	OK	9.92112	OK	3.91075	OK	3.14246	OK	75	drosophila_melanogaster	FBgn0010549	l(2)03659	lethal (2) 03659 [Source:FlyBase gene name;Acc:FBgn0010549]	2R:5277670-5282786	+	47905	NM_136638	FBgn0010549	1637046_at	multicellular organismal development [GO:0007275];transport [GO:0006810];transmembrane transport [GO:0055085];ATP-binding cassette (ABC) transporter complex [GO:0043190];integral to membrane [GO:0016021];transporter activity [GO:0005215];ATPase activity, coupled to transmembrane movement of substances [GO:0042626];ATP binding [GO:0005524];nucleoside-triphosphatase activity [GO:0017111];ATPase act…
FBgn0010042	258.36	56.81	-3.72	7e-06	5.06158	OK	2.45801	OK	15.0919	OK	14.7879	OK	75	drosophila_melanogaster	FBgn0010042	GstD6	Glutathione S transferase D6 [Source:FlyBase gene name;Acc:FBgn0010042]	3R:8202894-8203629	+	48339	NM_080176	FBgn0010042	1626136_at	glutathione transferase activity [GO:0004364];protein binding [GO:0005515]
FBgn0029082	96.22	278.85	2.71	7e-06	1.81582	OK	2.87368	OK	0.557258	OK	0.81066	OK	75	drosophila_melanogaster	FBgn0029082	hbs	hibris [Source:FlyBase gene name;Acc:FBgn0029082]	2R:10898903-10928901	+	44129	NM_079963;NM_176175	FBgn0029082	1637539_a_at	homophilic cell adhesion [GO:0007156];compound eye morphogenesis [GO:0001745];regulation of striated muscle tissue development [GO:0016202];Malpighian tubule stellate cell differentiation [GO:0061330];myoblast fusion [GO:0007520];plasma membrane [GO:0005886];protein binding [GO:0005515]
FBgn0041711	1345.05	3037.84	2.18	8e-06	59.1491	OK	83.1522	OK	21.7968	OK	30.852	OK	75	drosophila_melanogaster	FBgn0041711	yellow-e	yellow-e [Source:FlyBase gene name;Acc:FBgn0041711]	3R:9235264-9241006	-	41653	NM_079620	FBgn0041711	1627855_at	biological_process [GO:0008150];cellular_component [GO:0005575];molecular_function [GO:0003674]
FBgn0053648	0	27.55	6.68	8e-06	2.11338	OK	1.3399	OK	0	OK	0	OK	75	drosophila_melanogaster	FBgn0053648	CG33648		2L:14524926-14525625	+	3772188	NM_001032094	FBgn0053648		biological_process [GO:0008150];cellular_component [GO:0005575];molecular_function [GO:0003674]
FBgn0037705	367.12	875.69	2.3	9e-06	7.3694	OK	8.44317	OK	2.19292	OK	3.75405	OK	75	drosophila_melanogaster	FBgn0037705	mura	murashka [Source:FlyBase gene name;Acc:FBgn0037705]	3R:5363876-5377528	-	41145	NM_141645;NM_169291;NM_169292	FBgn0037705	1633534_s_at	learning or memory [GO:0007611];olfactory learning [GO:0008355];long-term memory [GO:0007616];cellular_component [GO:0005575];zinc ion binding [GO:0008270];protein binding [GO:0005515]
FBgn0033086	624.47	313.92	-1.95	9e-06	16.758	OK	18.6389	OK	27.7257	OK	32.7813	OK	75	drosophila_melanogaster	FBgn0033086	CG9410		2R:2556529-2557581	+	35568	NM_136377;NM_001144139;NM_206029;NM_165481	FBgn0033086	1627034_a_at
FBgn0040734	1.74	31.29	6.09	9e-06	27.9709	OK	32.2084	OK	0	OK	1.52656	OK	75	drosophila_melanogaster	FBgn0040734	CG15065		2R:14277463-14277752	+	50207	NM_144109	FBgn0040734	1631660_at
FBgn0052194	0.87	28.49	6.35	1e-05	0.554929	OK	1.41453	OK	0.0438941	OK	0.04238	OK	75	drosophila_melanogaster	FBgn0052194			3L:18078405-18080158	-		NR_048293	FBgn0052194	1628992_at;1626303_s_at;1635180_at
FBgn0025740	213.18	663.92	2.82	1e-05	7.15042	OK	8.02049	OK	3.17	OK	1.51711	OK	75	drosophila_melanogaster	FBgn0025740	plexB	plexin B [Source:FlyBase gene name;Acc:FBgn0025740]	4:53104-64404	-	43766	NM_001258471;NM_079877	FBgn0025740	1626676_at;1623145_s_at;1623432_s_at	motor neuron axon guidance [GO:0008045];signal transduction [GO:0007165];axon guidance [GO:0007411];positive regulation of Rho protein signal transduction [GO:0035025];negative regulation of Rac protein signal transduction [GO:0035021];intracellular [GO:0005622];membrane [GO:0016020];protein binding [GO:0005515];semaphorin receptor activity [GO:0017154]
FBgn0035006	7184.05	1422.08	-3.93	1e-05	47.8395	OK	17.7933	OK	157.082	OK	136.558	OK	75	drosophila_melanogaster	FBgn0035006	CG4563		2R:20338605-20340560	-	37901	NM_138069	FBgn0035006	1631496_at	metabolic process [GO:0008152];4-coumarate-CoA ligase activity [GO:0016207];catalytic activity [GO:0003824]
FBgn0035293	381.79	161.76	-2.27	1.1e-05	2.3122	OK	2.49282	OK	5.20247	OK	4.33076	OK	75	drosophila_melanogaster	FBgn0035293	CG5687		3L:1933633-1938740	-	38255	NM_139421	FBgn0035293	1631168_at	transmembrane transport [GO:0055085];transport [GO:0006810];membrane [GO:0016020];transporter activity [GO:0005215];sodium:iodide symporter activity [GO:0008507]
FBgn0032049	6207.77	930.39	-4.54	1.1e-05	28.9096	OK	42.8703	OK	67.6677	OK	340.317	OK	75	drosophila_melanogaster	FBgn0032049	Bace	beta-site APP-cleaving enzyme [Source:FlyBase gene name;Acc:FBgn0032049]	2L:8495108-8496307	-	34182	NM_135391	FBgn0032049	1635453_at	proteolysis [GO:0006508];aspartic-type endopeptidase activity [GO:0004190]
FBgn0026189	1386.34	2713.82	1.92	1.1e-05	19.9781	OK	25.5988	OK	10.2353	OK	10.9152	OK	75	drosophila_melanogaster	FBgn0026189	prominin-like	prominin-like [Source:FlyBase gene name;Acc:FBgn0026189]	3L:3114447-3127724	-	38372	NM_001259658;NM_167987;NM_139513;NM_167986	FBgn0026189	1641333_s_at	integral to membrane [GO:0016021];plasma membrane [GO:0005886]
FBgn0026872	447.19	168.56	-2.5	1.1e-05	10.5324	OK	7.39877	OK	20.23	OK	22.7048	OK	75	drosophila_melanogaster	FBgn0026872	CG14777		X:1360786-1362725	+	31099	NM_130561;NM_001169163	FBgn0026872	1635661_at	integral to membrane [GO:0016021]
FBgn0042119	193.99	68.04	-2.65	1.2e-05	9.52273	OK	8.36411	OK	19.9839	OK	24.1542	OK	75	drosophila_melanogaster	FBgn0042119	Cpr65Au	Cuticular protein 65Au [Source:FlyBase gene name;Acc:FBgn0042119]	3L:6124415-6125209	-	59158	NM_144404	FBgn0042119	1631017_at	structural constituent of chitin-based cuticle [GO:0005214];structural constituent of cuticle [GO:0042302]
FBgn0036196	396.94	1024.58	2.45	1.2e-05	11.9191	OK	22.037	OK	4.36825	OK	7.63209	OK	75	drosophila_melanogaster	FBgn0036196	CG11658		3L:11692596-11701653	-	39319	NM_206338;NM_140241;NM_206337;NM_206336;NM_206339	FBgn0036196	1640228_at
FBgn0028886	595.31	1327.84	2.16	1.2e-05	17.7905	OK	29.8669	OK	8.95269	OK	9.84664	OK	75	drosophila_melanogaster	FBgn0028886	CG15279		2L:14844993-14851749	-	34863	NM_165093;NM_001014484;NM_135882	FBgn0028886	1632160_s_at	neurotransmitter transport [GO:0006836];integral to membrane [GO:0016021];neurotransmitter:sodium symporter activity [GO:0005328];neurotransmitter transporter activity [GO:0005326];cation:amino acid symporter activity [GO:0005416]
FBgn0026666	350.39	155.08	-2.18	1.2e-05	9.8336	OK	10.4296	OK	17.9603	OK	21.069	OK	75	drosophila_melanogaster	FBgn0026666	l(1)G0136	lethal (1) G0136 [Source:FlyBase gene name;Acc:FBgn0026666]	X:15628303-15629813	+	32513	NM_132834	FBgn0026666	1640339_at	iron-sulfur cluster assembly [GO:0016226];structural molecule activity [GO:0005198];iron-sulfur cluster binding [GO:0051536]
FBgn0264508	28.41	1.86	-5.8	1.2e-05	0.194834	OK	0.197641	OK	3.21219	OK	2.16389	OK	75	drosophila_melanogaster	FBgn0264508			2R:7503700-7504199	+			FBgn0264508
FBgn0004607	387.44	945.39	2.32	1.2e-05	3.35831	OK	3.6307	OK	1.4145	OK	0.966763	OK	75	drosophila_melanogaster	FBgn0004607	zfh2	Zn finger homeodomain 2 [Source:FlyBase gene name;Acc:FBgn0004607]	4:522436-560418	+	43795	NM_079884;NM_001258496	FBgn0004607	1627320_at	central nervous system development [GO:0007417];imaginal disc-derived wing morphogenesis [GO:0007476];regulation of transcription, DNA-dependent [GO:0006355];nervous system development [GO:0007399];nucleus [GO:0005634];intracellular [GO:0005622];DNA binding [GO:0003677];sequence-specific DNA binding transcription factor activity [GO:0003700];zinc ion binding [GO:0008270];sequence-specific DNA bin…
FBgn0036607	124.39	13.81	-5.09	1.3e-05	1.87511	OK	0.7133	OK	5.07193	OK	16.4081	OK	75	drosophila_melanogaster	FBgn0036607	CG13059		3L:16316772-16317408	+	39803	NM_140617	FBgn0036607	1625884_at
FBgn0038056	431.66	170.03	-2.4	1.3e-05	4.65475	OK	4.49362	OK	8.77952	OK	12.3762	OK	75	drosophila_melanogaster	FBgn0038056	CG5961		3R:8284143-8286016	-	41541	NM_001202282;NM_141949	FBgn0038056	1639914_at	protein binding [GO:0005515]
FBgn0016930	378.52	723.17	1.87	1.4e-05	5.51173	OK	7.01862	OK	2.8255	OK	2.77177	OK	75	drosophila_melanogaster	FBgn0016930	smi35A	smell impaired 35A [Source:FlyBase gene name;Acc:FBgn0016930]	2L:14184478-14234122	-	34831	NM_078840;NM_205989;NM_205988;NM_001038817;NM_001038818	FBgn0016930	1625183_at	olfactory behavior [GO:0042048];protein phosphorylation [GO:0006468];cytosol [GO:0005829];protein kinase activity [GO:0004672];protein serine/threonine kinase activity [GO:0004674];ATP binding [GO:0005524];transferase activity [GO:0016740]
FBgn0038715	0	20.69	6.34	1.4e-05	0.247953	OK	0.386963	OK	0	OK	0	OK	75	drosophila_melanogaster	FBgn0038715	CG7333		3R:15426357-15428351	+	42334	NM_142557	FBgn0038715	1634138_at	transmembrane transport [GO:0055085];integral to membrane [GO:0016021];transmembrane transporter activity [GO:0022857];secondary active organic cation transmembrane transporter activity [GO:0008513]
FBgn0011556	5505.56	1943.53	-2.63	1.4e-05	114.896	OK	79.7949	OK	230.877	OK	246.305	OK	75	drosophila_melanogaster	FBgn0011556	zetaTry	zetaTrypsin [Source:FlyBase gene name;Acc:FBgn0011556]	2R:7226691-7227637	-	36216	NM_078967	FBgn0011556	1635815_at	proteolysis [GO:0006508];extracellular region [GO:0005576];serine-type endopeptidase activity [GO:0004252]
FBgn0050438	130.39	364.86	2.58	1.5e-05	4.59754	OK	6.99647	OK	2.21713	OK	1.62605	OK	75	drosophila_melanogaster	FBgn0050438	CG30438		2R:1384164-1437048	+	246614	NM_165435;NM_165436;NM_165437;NM_165438	FBgn0050438	1639147_s_at	metabolic process [GO:0008152];transferase activity, transferring hexosyl groups [GO:0016758]
FBgn0039000	463.57	896.9	1.9	1.6e-05	5.62149	OK	7.57654	OK	2.43409	OK	3.32105	OK	75	drosophila_melanogaster	FBgn0039000	CG6954		3R:18492483-18508401	+	42676	NM_001202337;NM_001260315;NM_001260316;NM_142819;NM_001260314	FBgn0039000	1631608_at	signal transduction [GO:0007165];protein binding [GO:0005515]
FBgn0032615	585.72	248.64	-2.25	1.6e-05	10.5098	OK	12.1497	OK	17.7212	OK	27.3554	OK	75	drosophila_melanogaster	FBgn0032615	CG6012		2L:16860029-16861489	-	35022	NM_135973	FBgn0032615	1632808_at	metabolic process [GO:0008152];oxidoreductase activity, acting on the CH-OH group of donors, NAD or NADP as acceptor [GO:0016616];nucleotide binding [GO:0000166];oxidoreductase activity [GO:0016491]
FBgn0262109	14607.6	37053.1	2.4	1.6e-05	281.727	OK	267.527	OK	96.8629	OK	85.8368	OK	75	drosophila_melanogaster	FBgn0262109			3L:224106-230964	+		NR_048204;NR_048206;NR_048205;NR_037746;NR_048207	FBgn0262109	1640472_at;1633109_at;1625672_s_at
FBgn0040297	794.79	1681.22	2.05	1.6e-05	9.752	OK	12.4822	OK	4.80564	OK	4.35169	OK	75	drosophila_melanogaster	FBgn0040297	Nhe2	Na[+]/H[+] hydrogen exchanger 2 [Source:FlyBase gene name;Acc:FBgn0040297]	2L:21104599-21134255	+	35376	NM_165355;NM_001144377;NM_001144379;NM_001259188;NM_136244;NM_001144375;NM_001259187;NM_001144376;NM_001144378	FBgn0040297	1635858_s_at	sodium ion transport [GO:0006814];regulation of pH [GO:0006885];transmembrane transport [GO:0055085];cation transport [GO:0006812];cellular ion homeostasis [GO:0006873];integral to membrane [GO:0016021];sodium:hydrogen antiporter activity [GO:0015385];solute:hydrogen antiporter activity [GO:0015299]
FBgn0001085	204.72	501.54	2.31	1.7e-05	4.56798	OK	6.07258	OK	2.11806	OK	1.49497	OK	75	drosophila_melanogaster	FBgn0001085	fz	frizzled [Source:FlyBase gene name;Acc:FBgn0001085]	3L:14267443-14361739	+	45307	NM_080073;NM_168587	FBgn0001085	1631231_at;1639883_at	imaginal disc-derived wing hair organization [GO:0035317];R3/R4 cell fate commitment [GO:0007464];imaginal disc-derived wing hair site selection [GO:0035320];regulation of tube length, open tracheal system [GO:0035159];establishment of tissue polarity [GO:0007164];ommatidial rotation [GO:0016318];establishment of imaginal disc-derived wing hair orientation [GO:0001737];homophilic cell adhesion [G…
FBgn0003969	816.51	1533.49	1.84	1.7e-05	13.8918	OK	19.8486	OK	7.52096	OK	7.90259	OK	75	drosophila_melanogaster	FBgn0003969	vap	vacuolar peduncle [Source:FlyBase gene name;Acc:FBgn0003969]	X:15894167-15899877	-	32569	NM_078637;NM_167481;NM_206759;NM_167480	FBgn0003969	1629859_s_at	regulation of small GTPase mediated signal transduction [GO:0051056];behavioral response to ethanol [GO:0048149];regulation of growth [GO:0040008];mushroom body development [GO:0016319];positive regulation of Ras GTPase activity [GO:0032320];cytoplasm [GO:0005737];intrinsic to cytoplasmic side of plasma membrane [GO:0031235];intracellular [GO:0005622];phospholipid binding [GO:0005543];GTPase acti…
FBgn0029851	402.45	121.44	-2.96	1.7e-05	4.00292	OK	2.45912	OK	9.91465	OK	8.4446	OK	75	drosophila_melanogaster	FBgn0029851	CG14445		X:6131350-6134591	+	31556	NM_132073;NM_001103420	FBgn0029851	1631403_at
FBgn0262730	105.94	297.74	2.63	1.8e-05	1.90978	OK	1.89037	OK	0.436378	OK	0.796939	OK	75	drosophila_melanogaster	FBgn0262730	CG14446		X:6119680-6127199	+	31555	NM_001258618;NM_132072	FBgn0262730	1624925_at;1629325_at
FBgn0036563	844.07	2064.83	2.33	1.8e-05	93.817	OK	71.7291	OK	28.6964	OK	30.0091	OK	75	drosophila_melanogaster	FBgn0036563	CG13075		3L:16077093-16078364	+	39756	NM_140574	FBgn0036563	1627771_at	chitin metabolic process [GO:0006030];extracellular region [GO:0005576];chitin binding [GO:0008061]
FBgn0085453	968.12	418.35	-2.22	1.8e-05	19.8136	OK	25.7597	OK	33.9996	OK	54.5446	OK	75	drosophila_melanogaster	FBgn0085453	CG34424		2R:19246742-19247789	+	37699	NM_001103962	FBgn0085453	1640379_s_at	folic acid-containing compound biosynthetic process [GO:0009396];cytosol [GO:0005829];ATP binding [GO:0005524];5-formyltetrahydrofolate cyclo-ligase activity [GO:0030272]
FBgn0027615	887.35	479.56	-1.82	1.9e-05	11.7559	OK	12.9387	OK	19.119	OK	20.7705	OK	75	drosophila_melanogaster	FBgn0027615	CG6404		3L:10877361-10879571	-	39222	NM_168424;NM_140160	FBgn0027615	1627726_a_at	respiratory chain complex IV assembly [GO:0008535];protein insertion into membrane [GO:0051205];mitochondrial inner membrane [GO:0005743];mitochondrial envelope [GO:0005740];integral to membrane [GO:0016021];protein transporter activity [GO:0008565]
FBgn0264089	525.97	1247.64	2.27	1.9e-05	4.19164	OK	7.05971	OK	1.66059	OK	2.45353	OK	75	drosophila_melanogaster	FBgn0264089	sli;CG33464	slit [Source:FlyBase gene name;Acc:FBgn0264089]	2R:11757559-11809623	-	2768843;36746	NM_057380;NM_206123;NM_057381;NM_057379;NM_001103864;NM_001103863	FBgn0264089	1631881_a_at	axon midline choice point recognition [GO:0016199];epithelial cell migration, open tracheal system [GO:0007427];outflow tract morphogenesis [GO:0003151];regulation of epithelial cell migration, open tracheal system [GO:2000274];positive regulation of cell-cell adhesion [GO:0022409];embryonic heart tube development [GO:0035050];salivary gland boundary specification [GO:0007432];neuron migration [G…
FBgn0004606	172.78	409.8	2.28	2e-05	2.64085	OK	2.72583	OK	0.805893	OK	1.43505	OK	75	drosophila_melanogaster	FBgn0004606	zfh1	Zn finger homeodomain 1 [Source:FlyBase gene name;Acc:FBgn0004606]	3R:26591648-26614205	+	43650	NM_057502;NM_170523	FBgn0004606	1628262_a_at	central nervous system development [GO:0007417];hemocyte development [GO:0007516];muscle organ development [GO:0007517];motor neuron axon guidance [GO:0008045];gonad development [GO:0008406];mesoderm development [GO:0007498];lymph gland development [GO:0048542];heart development [GO:0007507];antimicrobial humoral response [GO:0019730];negative regulation of transcription from RNA polymerase II pr…
FBgn0037176	483.69	208.94	-2.21	2e-05	12.0833	OK	14.5339	OK	21.8255	OK	32.7342	OK	75	drosophila_melanogaster	FBgn0037176	CG14456		3L:22680322-22681388	+	40481	NM_001144526;NM_141146	FBgn0037176	1636051_at
FBgn0037007	2108.34	8576.54	3.4	2e-05	134.069	OK	314.285	OK	62.6987	OK	30.9125	OK	75	drosophila_melanogaster	FBgn0037007	CG5059		3L:20507698-20512493	-	40278	NM_206403;NM_168864;NM_140982;NM_168865	FBgn0037007	1630348_a_at	positive regulation of apoptotic process [GO:0043065];mitochondrial envelope [GO:0005740];integral to membrane [GO:0016021]
FBgn0028550	901.87	3479.35	3.28	2e-05	27.4127	OK	15.1477	OK	6.04146	OK	3.74769	OK	75	drosophila_melanogaster	FBgn0028550	Atf3	Activating transcription factor 3 [Source:FlyBase gene name;Acc:FBgn0028550]	X:1136773-1168682	-	43867	NM_138988	FBgn0028550	1637792_at	regulation of transcription, DNA-dependent [GO:0006355];nervous system development [GO:0007399];nucleus [GO:0005634];protein dimerization activity [GO:0046983];protein binding [GO:0005515];sequence-specific DNA binding [GO:0043565];sequence-specific DNA binding transcription factor activity [GO:0003700]
FBgn0032713	122.2	504.05	3.43	2e-05	5.44805	OK	17.6264	OK	1.991	OK	2.44474	OK	75	drosophila_melanogaster	FBgn0032713	CG17323		2L:18823574-18826553	+	35138	NM_136066;NM_001259154;NM_001259155;NM_001259153	FBgn0032713	1638051_at	inter-male aggressive behavior [GO:0002121];metabolic process [GO:0008152];transferase activity, transferring hexosyl groups [GO:0016758];glucuronosyltransferase activity [GO:0015020]
FBgn0038719	1153.65	3500.97	2.77	2.1e-05	53.3744	OK	96.9062	OK	14.1874	OK	26.8816	OK	75	drosophila_melanogaster	FBgn0038719	CG16727		3R:15439103-15441506	+	42338	NM_142561	FBgn0038719	1629718_at	transmembrane transport [GO:0055085];integral to membrane [GO:0016021];transmembrane transporter activity [GO:0022857];organic cation transmembrane transporter activity [GO:0015101]
FBgn0038277	541.59	187.02	-2.66	2.1e-05	9.40991	OK	11.3104	OK	17.2309	OK	33.8878	OK	75	drosophila_melanogaster	FBgn0038277	RpS5b	Ribosomal protein S5b [Source:FlyBase gene name;Acc:FBgn0038277]	3R:10726154-10727310	-	41807	NM_142150;NM_001260181	FBgn0038277	1640104_at	neurogenesis [GO:0022008];translation [GO:0006412];cytosolic small ribosomal subunit [GO:0022627];microtubule associated complex [GO:0005875];lipid particle [GO:0005811];small ribosomal subunit [GO:0015935];structural constituent of ribosome [GO:0003735];RNA binding [GO:0003723]
FBgn0052072	3.15	34.16	5.16	2.2e-05	1.36476	OK	2.21508	OK	0.120538	OK	0.0787401	OK	75	drosophila_melanogaster	FBgn0052072	Elo68alpha	Elongase 68alpha [Source:FlyBase gene name;Acc:FBgn0052072]	3L:11094975-11096130	-	317841	NM_168440	FBgn0052072	1635229_at	pheromone biosynthetic process [GO:0042811];fatty acid elongation, unsaturated fatty acid [GO:0019368];very long-chain fatty acid metabolic process [GO:0000038];fatty acid biosynthetic process [GO:0006633];endoplasmic reticulum [GO:0005783];integral to membrane [GO:0016021];fatty acid elongase activity [GO:0009922]
FBgn0039257	574.04	1194.08	2.02	2.3e-05	3.52466	OK	5.51417	OK	1.92129	OK	1.6919	OK	75	drosophila_melanogaster	FBgn0039257	tnc	tenectin [Source:FlyBase gene name;Acc:FBgn0039257]	3R:20810106-20848589	+	42990	NM_001260371;NM_143061	FBgn0039257	1632917_at;1624677_at	imaginal disc-derived male genitalia morphogenesis [GO:0048803];wing disc morphogenesis [GO:0007472];imaginal disc-derived wing morphogenesis [GO:0007476];extracellular matrix [GO:0031012];extracellular matrix structural constituent [GO:0005201];integrin binding [GO:0005178];protein binding [GO:0005515]
FBgn0028703	1050.32	2067.76	1.92	2.3e-05	22.067	OK	32.8801	OK	11.8951	OK	11.6372	OK	75	drosophila_melanogaster	FBgn0028703	Nhe3	Na[+]/H[+] hydrogen exchanger 3 [Source:FlyBase gene name;Acc:FBgn0028703]	2L:6677835-6684364	-	33939	NM_001103635;NM_164701;NM_135220;NM_001144329	FBgn0028703	1626807_a_at;1624160_at	sodium ion transport [GO:0006814];regulation of pH [GO:0006885];transmembrane transport [GO:0055085];cation transport [GO:0006812];perinuclear region of cytoplasm [GO:0048471];integral to membrane [GO:0016021];sodium:hydrogen antiporter activity [GO:0015385];solute:hydrogen antiporter activity [GO:0015299]
FBgn0028482	320.3	101.34	-2.83	2.3e-05	1.31328	OK	1.74565	OK	2.77646	OK	5.37248	OK	75	drosophila_melanogaster	FBgn0028482	CG16857		2L:4324573-4331837	+	33635	NM_134978	FBgn0028482	1624256_at	cell adhesion [GO:0007155];protein binding [GO:0005515]
FBgn0040230	566.39	1030.86	1.79	2.3e-05	9.82432	OK	13.0848	OK	5.32521	OK	5.41435	OK	75	drosophila_melanogaster	FBgn0040230	dbo	diablo [Source:FlyBase gene name;Acc:FBgn0040230]	3L:15819988-15825104	+	53556	NM_080250	FBgn0040230	1625931_at	cellular_component [GO:0005575];actin binding [GO:0003779];protein binding [GO:0005515]
FBgn0032285	2143.33	734.02	-2.68	2.3e-05	27.739	OK	30.3706	OK	46.5661	OK	98.4003	OK	75	drosophila_melanogaster	FBgn0032285	CG17108		2L:10692940-10694103	-	34471	NM_135595	FBgn0032285	1635073_at
FBgn0041183	66.09	1364.28	5.85	2.4e-05	18.4005	OK	5.93449	OK	0.700612	OK	0.343249	OK	75	drosophila_melanogaster	FBgn0041183	TepI	Thiolester containing protein I [Source:FlyBase gene name;Acc:FBgn0041183]	2L:15888639-15893811	-	34937	NM_078854	FBgn0041183	1637734_at	antibacterial humoral response [GO:0019731];extracellular space [GO:0005615];extracellular region [GO:0005576];endopeptidase inhibitor activity [GO:0004866]
FBgn0030735	994.82	1791.46	1.77	2.4e-05	15.3836	OK	20.6859	OK	7.98446	OK	8.59197	OK	75	drosophila_melanogaster	FBgn0030735	CG3632		X:16190728-16197341	+	32589	NM_001103528;NM_001103529;NM_001103526;NM_001103527	FBgn0030735	1641147_s_at	protein dephosphorylation [GO:0006470];peptidyl-tyrosine dephosphorylation [GO:0035335];dephosphorylation [GO:0016311];metal ion binding [GO:0046872];protein tyrosine phosphatase activity [GO:0004725];phosphatase activity [GO:0016791];protein tyrosine/serine/threonine phosphatase activity [GO:0008138]
FBgn0036187	315.53	133.54	-2.26	2.5e-05	2.71525	OK	2.58671	OK	5.18941	OK	5.49477	OK	75	drosophila_melanogaster	FBgn0036187	CG11660		3L:11639334-11641574	-	39309	NM_140232;NM_168469	FBgn0036187	1623855_s_at	neurogenesis [GO:0022008];protein kinase activity [GO:0004672];protein serine/threonine kinase activity [GO:0004674];ATP binding [GO:0005524];catalytic activity [GO:0003824]
FBgn0034063	476.01	918.6	1.89	2.5e-05	17.5841	OK	24.5354	OK	9.53084	OK	8.60126	OK	75	drosophila_melanogaster	FBgn0034063	CG8389		2R:11895877-11901329	+	36764	NM_137232;NM_166132	FBgn0034063	1637774_s_at	transmembrane transport [GO:0055085];integral to membrane [GO:0016021];secondary active monocarboxylate transmembrane transporter activity [GO:0015355]
FBgn0021967	3585.78	1388.48	-2.43	2.5e-05	132.489	OK	98.9946	OK	234.054	OK	294.295	OK	75	drosophila_melanogaster	FBgn0021967	Pdsw	Pdsw [Source:FlyBase gene name;Acc:FBgn0021967]	2L:3466162-3467326	+	44228	NM_143715;NM_164537	FBgn0021967	1634249_s_at	neurogenesis [GO:0022008];mitochondrial electron transport, NADH to ubiquinone [GO:0006120];mitochondrion [GO:0005739];mitochondrial respiratory chain complex I [GO:0005747];NADH dehydrogenase (ubiquinone) activity [GO:0008137];NADH dehydrogenase activity [GO:0003954]
FBgn0013772	6247.79	1599.6	-3.3	2.7e-05	49.6608	OK	24.5188	OK	146.082	OK	106.999	OK	75	drosophila_melanogaster	FBgn0013772	Cyp6a8	Cytochrome P450-6a8 [Source:FlyBase gene name;Acc:FBgn0013772]	2R:10774676-10776514	-	36666	NM_079025	FBgn0013772	1640755_at	oxidation-reduction process [GO:0055114];lauric acid metabolic process [GO:0048252];insecticide metabolic process [GO:0017143];response to caffeine [GO:0031000];microsome [GO:0005792];membrane [GO:0016020];electron carrier activity [GO:0009055];heme binding [GO:0020037];oxidoreductase activity, acting on paired donors, with incorporation or reduction of molecular oxygen [GO:0016705];iron ion bind…
FBgn0259108	196.79	417.71	2.06	2.7e-05	0.8185	OK	0.864869	OK	0.326637	OK	0.33959	OK	75	drosophila_melanogaster	FBgn0259108	futsch	futsch [Source:FlyBase gene name;Acc:FBgn0259108]	X:1303102-1345400	+	5740544	NM_001103394;NM_001258532;NM_001169161	FBgn0259108	1634163_at;1639652_at;1624600_at;1638205_s_at	microtubule-based process [GO:0007017];axonogenesis [GO:0007409];dendrite morphogenesis [GO:0048813];compound eye development [GO:0048749];olfactory learning [GO:0008355];nervous system development [GO:0007399];neurofilament cytoskeleton organization [GO:0060052];neuromuscular junction development [GO:0007528];axon cargo transport [GO:0008088];negative regulation of neuron apoptotic process [GO:0…
FBgn0001989	2062.21	877.23	-2.25	2.7e-05	74.3579	OK	59.5674	OK	118.894	OK	154.72	OK	75	drosophila_melanogaster	FBgn0001989	l(2)35Di	lethal (2) 35Di [Source:FlyBase gene name;Acc:FBgn0001989]	2L:15749601-15751054	-	34925	NM_135921;NM_165126	FBgn0001989	1630062_a_at;1631318_at	mitochondrial electron transport, NADH to ubiquinone [GO:0006120];mitochondrial respiratory chain complex I [GO:0005747];NADH dehydrogenase activity [GO:0003954]
FBgn0263993	675.29	1199.21	1.75	2.8e-05	8.02372	OK	10.9406	OK	4.26421	OK	6.23076	OK	75	drosophila_melanogaster	FBgn0263993	CG33691;CG33692		X:6762541-6775258	+	3772679;3771905	NM_001031884;NM_001031888;NM_001031885;NM_001258627;NM_001258626;NM_001031887;NM_001031889;NM_001031886	FBgn0263993	1638165_s_at	imaginal disc-derived wing morphogenesis [GO:0007476]
FBgn0260722	331.98	808.17	2.31	2.8e-05	14.3412	OK	27.5792	OK	6.92618	OK	7.0487	OK	75	drosophila_melanogaster	FBgn0260722			3R:5373826-5377528	-		NR_033164;NR_033166;NR_033167;NR_033165	FBgn0260722	1627248_at
FBgn0086910	759.04	1530.73	1.96	2.8e-05	10.3803	OK	11.566	OK	5.07436	OK	4.04626	OK	75	drosophila_melanogaster	FBgn0086910	l(3)neo38	lethal (3) neo38 [Source:FlyBase gene name;Acc:FBgn0086910]	3R:7590760-7604886	-	41423	NM_001043243;NM_001043244;NM_001260135;NM_001260132;NM_001260134;NM_001260136;NM_001260131;NM_001260133;NM_001260129;NM_001260130;NM_141856	FBgn0086910	1638533_at;1640598_s_at;1630554_at;1633807_at	imaginal disc-derived wing morphogenesis [GO:0007476];regulation of chromatin silencing [GO:0031935];intracellular [GO:0005622];nucleic acid binding [GO:0003676];zinc ion binding [GO:0008270]
FBgn0040322	82.21	207.46	2.39	2.9e-05	5.34483	OK	6.81234	OK	1.82889	OK	2.37617	OK	75	drosophila_melanogaster	FBgn0040322	GNBP2	Gram-negative bacteria binding protein 2 [Source:FlyBase gene name;Acc:FBgn0040322]	3L:18666572-18668526	-	40033	NM_168771;NM_168772;NM_079417;NM_168773	FBgn0040322	1631633_a_at	carbohydrate metabolic process [GO:0005975];defense response [GO:0006952];proteasome complex [GO:0000502];hydrolase activity, hydrolyzing O-glycosyl compounds [GO:0004553];signaling pattern recognition receptor activity [GO:0008329];Gram-negative bacterial cell surface binding [GO:0051636]
FBgn0010044	84.1	22.68	-3.18	2.9e-05	1.40931	OK	1.47892	OK	4.20635	OK	4.80854	OK	75	drosophila_melanogaster	FBgn0010044	GstD8	Glutathione S transferase D8 [Source:FlyBase gene name;Acc:FBgn0010044]	3R:8205745-8206537	+	48341	NM_080177	FBgn0010044	1634554_at	glutathione peroxidase activity [GO:0004602];glutathione transferase activity [GO:0004364];protein binding [GO:0005515]
FBgn0032684	999.02	2288.22	2.19	3e-05	39.3963	OK	64.0688	OK	21.056	OK	16.4106	OK	75	drosophila_melanogaster	FBgn0032684	CG10178		2L:18509572-18513513	+	35105	NM_001259150;NM_136038	FBgn0032684	1628950_at	metabolic process [GO:0008152];transferase activity, transferring hexosyl groups [GO:0016758];glucuronosyltransferase activity [GO:0015020]
FBgn0010905	839.25	1486.12	1.74	3e-05	5.59775	OK	7.22354	OK	3.04733	OK	3.29545	OK	75	drosophila_melanogaster	FBgn0010905	Spn	Spinophilin [Source:FlyBase gene name;Acc:FBgn0010905]	3L:2505245-2554292	-	46194	NM_001259642;NM_001259641;NM_001259647;NM_001259648;NM_001259643;NM_001259644;NM_001259645;NM_001259646;NM_001259649;NM_080516	FBgn0010905	1633021_s_at;1630417_at;1624313_at	inter-male aggressive behavior [GO:0002121];olfactory behavior [GO:0042048];protein phosphatase 1 binding [GO:0008157];protein binding [GO:0005515]
FBgn0020880	17.44	109.58	4.31	3e-05	1.09949	OK	3.21731	OK	0.188824	OK	0.370039	OK	75	drosophila_melanogaster	FBgn0020880	CG7179		2L:7775804-7778027	-	34059	NM_164771	FBgn0020880	1623427_at
FBgn0037188	316.12	671.48	2.06	3e-05	5.434	OK	8.97259	OK	2.69749	OK	2.93149	OK	75	drosophila_melanogaster	FBgn0037188	CG7369		3L:22734893-22741714	+	2768961	NM_141158	FBgn0037188		regulation of small GTPase mediated signal transduction [GO:0051056];regulation of cell shape [GO:0008360];small GTPase mediated signal transduction [GO:0007264];intracellular [GO:0005622];guanyl-nucleotide exchange factor activity [GO:0005085];Ras guanyl-nucleotide exchange factor activity [GO:0005088]
FBgn0030610	696.37	265.38	-2.46	3.1e-05	34.7121	OK	28.1282	OK	59.1552	OK	96.0182	OK	75	drosophila_melanogaster	FBgn0030610	CG9065		X:14978054-14978688	-	32439	NM_132770	FBgn0030610	1637159_at	copper ion transport [GO:0006825];respiratory chain complex IV assembly [GO:0008535];mitochondrial intermembrane space [GO:0005758];copper chaperone activity [GO:0016531];copper ion binding [GO:0005507]
FBgn0001301	877.11	2055.71	2.24	3.1e-05	9.64819	OK	18.2905	OK	5.28094	OK	5.03469	OK	75	drosophila_melanogaster	FBgn0001301	kel	kelch [Source:FlyBase gene name;Acc:FBgn0001301]	2L:18129330-18138210	-	35084	NM_165242;NM_057241	FBgn0001301	1632448_s_at	female germline ring canal formation [GO:0007301];cellularization [GO:0007349];cytoplasmic transport, nurse cell to oocyte [GO:0007303];oogenesis [GO:0048477];actin cytoskeleton organization [GO:0030036];ovarian fusome organization [GO:0030723];ovarian follicle cell migration [GO:0007297];karyosome formation [GO:0030717];ovarian nurse cell to oocyte transport [GO:0007300];cell cortex [GO:0005938]…
FBgn0263660	25.26	1.03	-5.72	3.1e-05	0	OK	0.122355	OK	1.53293	OK	0.747511	OK	75	drosophila_melanogaster	FBgn0263660			2R:5440355-5441330	+		NR_048069	FBgn0263660
FBgn0027932	3109.55	5882.52	1.85	3.2e-05	77.0317	OK	99.688	OK	39.7064	OK	38.3069	OK	75	drosophila_melanogaster	FBgn0027932	Akap200	A kinase anchor protein 200 [Source:FlyBase gene name;Acc:FBgn0027932]	2L:8415690-8430984	+	34170	NM_058112;NM_175984;NM_164820;NM_058111	FBgn0027932	1640838_s_at	type I hypersensitivity [GO:0016068];negative regulation of Ras protein signal transduction [GO:0046580];behavioral response to ethanol [GO:0048149];salivary gland cell autophagic cell death [GO:0035071];autophagic cell death [GO:0048102];protein localization [GO:0008104];lipid particle [GO:0005811];protein kinase A binding [GO:0051018]
FBgn0263081	539.25	1107.19	1.99	3.2e-05	249.037	OK	235.635	OK	102.68	OK	92.071	OK	75	drosophila_melanogaster	FBgn0263081	CG43349		2L:1200205-1200580	+	12797873	NM_001258906	FBgn0263081
FBgn0261363	23.28	119.85	3.9	3.2e-05	2.67876	OK	1.56716	OK	0.262883	OK	0.486552	OK	75	drosophila_melanogaster	FBgn0261363	CG42640		2R:18952307-18954706	+	44513	NM_080021	FBgn0261363	1628298_at	metabolic process [GO:0008152];oxidoreductase activity [GO:0016491];monophenol monooxygenase activity [GO:0004503]
FBgn0046875	1143.46	429.41	-2.49	3.2e-05	52.8963	OK	34.9912	OK	100.392	OK	102.794	OK	75	drosophila_melanogaster	FBgn0046875	Obp83g	Odorant-binding protein 83g [Source:FlyBase gene name;Acc:FBgn0046875]	3R:1937392-1938019	-	170878	NM_169126	FBgn0046875	1637914_at	sensory perception of chemical stimulus [GO:0007606];cellular_component [GO:0005575];odorant binding [GO:0005549]
FBgn0035931	409.15	111.17	-3.15	3.3e-05	6.03136	OK	3.51548	OK	11.022	OK	19.5811	OK	75	drosophila_melanogaster	FBgn0035931	CG13312		3L:8798911-8800313	-	39010	NM_140003	FBgn0035931	1629935_at	chitin metabolic process [GO:0006030];extracellular region [GO:0005576];chitin binding [GO:0008061]
FBgn0035877	626.71	1227.86	1.91	3.4e-05	20.7556	OK	31.0439	OK	11.5298	OK	10.4309	OK	75	drosophila_melanogaster	FBgn0035877	CG7083		3L:8333885-8335976	+	38943	NM_139954	FBgn0035877	1634814_at	biological_process [GO:0008150];cellular_component [GO:0005575];molecular_function [GO:0003674]
FBgn0015371	394.24	771.48	1.91	3.4e-05	4.94562	OK	7.05475	OK	2.69202	OK	2.44236	OK	75	drosophila_melanogaster	FBgn0015371	chn	charlatan [Source:FlyBase gene name;Acc:FBgn0015371]	2R:11002762-11032288	+	36678	NM_206119;NM_001043082;NM_001259402;NM_001259405;NM_001043081;NM_137169;NM_001259401;NM_001259403;NM_001259404	FBgn0015371	1627614_at	embryonic development via the syncytial blastoderm [GO:0001700];eye development [GO:0001654];positive regulation of transcription from RNA polymerase II promoter [GO:0045944];progression of morphogenetic furrow involved in compound eye morphogenesis [GO:0007458];peripheral nervous system development [GO:0007422];negative regulation of transcription from RNA polymerase II promoter [GO:0000122];sen…
FBgn0062928	339.46	121.22	-2.57	3.5e-05	5.19117	OK	7.46262	OK	11.9945	OK	17.9907	OK	75	drosophila_melanogaster	FBgn0062928		putative noncoding RNA 009:3L [Source:FlyBase gene name;Acc:FBgn0062928]	3L:19479846-19481539	-		NR_002490	FBgn0062928	1639211_at
FBgn0002571	4253.41	1594.51	-2.49	3.5e-05	42.5743	OK	32.5141	OK	96.4688	OK	74.9302	OK	75	drosophila_melanogaster	FBgn0002571	Mal-A3	Maltase A3 [Source:FlyBase gene name;Acc:FBgn0002571]	2R:4343414-4345390	-	35826	NM_057280	FBgn0002571	1624509_at	carbohydrate metabolic process [GO:0005975];glucose metabolic process [GO:0006006];catalytic activity [GO:0003824];maltose alpha-glucosidase activity [GO:0032450];cation binding [GO:0043169];alpha-glucosidase activity [GO:0004558]
FBgn0086655	373.59	759.51	1.98	3.5e-05	3.29286	OK	5.60346	OK	1.50467	OK	2.12672	OK	75	drosophila_melanogaster	FBgn0086655	jing	jing [Source:FlyBase gene name;Acc:FBgn0086655]	2R:2389511-2509297	+	35555	NM_001103730;NM_001103727;NM_001103729;NM_001103728;NM_206027	FBgn0086655	1636066_s_at;1628528_at	central nervous system development [GO:0007417];leg disc proximal/distal pattern formation [GO:0007479];open tracheal system development [GO:0007424];imaginal disc-derived wing morphogenesis [GO:0007476];border follicle cell migration [GO:0007298];glial cell migration [GO:0008347];axon guidance [GO:0007411];negative regulation of transcription from RNA polymerase II promoter [GO:0000122];imaginal…
FBgn0016120	11029.9	3963.36	-2.57	3.5e-05	322.049	OK	253.363	OK	554.375	OK	850.843	OK	75	drosophila_melanogaster	FBgn0016120	ATPsyn-d	ATP synthase, subunit d [Source:FlyBase gene name;Acc:FBgn0016120]	3R:14920709-14921790	+	42291	NM_169847;NM_079678	FBgn0016120	1627256_s_at	ATP synthesis coupled proton transport [GO:0015986];proton transport [GO:0015992];microtubule associated complex [GO:0005875];mitochondrion [GO:0005739];lipid particle [GO:0005811];mitochondrial proton-transporting ATP synthase complex, coupling factor F(o) [GO:0000276];hydrogen ion transmembrane transporter activity [GO:0015078];hydrogen-exporting ATPase activity, phosphorylative mechanism [GO:0…
FBgn0037336	925.75	1976.85	2.06	3.6e-05	12.2477	OK	15.4334	OK	6.21331	OK	4.60306	OK	75	drosophila_melanogaster	FBgn0037336	CG2519		3R:1365225-1373490	-	40666	NM_141289;NM_206431	FBgn0037336	1633681_at
FBgn0004430	43461.1	8934.28	-3.74	3.7e-05	1109.42	OK	1278.63	OK	2292.54	OK	7635.41	OK	75	drosophila_melanogaster	FBgn0004430	LysS	Lysozyme S [Source:FlyBase gene name;Acc:FBgn0004430]	3L:1227747-1228238	+	38130	NM_057481	FBgn0004430	1634493_at	antimicrobial humoral response [GO:0019730];cell wall macromolecule catabolic process [GO:0016998];lysozyme activity [GO:0003796]
FBgn0015269	568.03	1018.78	1.77	3.8e-05	3.81923	OK	4.29986	OK	1.74049	OK	2.12275	OK	75	drosophila_melanogaster	FBgn0015269	Nf1	Neurofibromin 1 [Source:FlyBase gene name;Acc:FBgn0015269]	3R:21808735-21821459	+	43149	NM_001014668;NM_170252;NM_170253	FBgn0015269	1625048_at;1628651_a_at;1634083_at	Ras protein signal transduction [GO:0007265];perineurial glial growth [GO:0042066];locomotor rhythm [GO:0045475];response to oxidative stress [GO:0006979];determination of adult lifespan [GO:0008340];response to heat [GO:0009408];olfactory learning [GO:0008355];short-term memory [GO:0007614];long-term memory [GO:0007616];positive regulation of Ras GTPase activity [GO:0032320];regulation of small …
FBgn0052266	106.64	27.04	-3.3	3.9e-05	3.75663	OK	2.54051	OK	9.95381	OK	11.1982	OK	75	drosophila_melanogaster	FBgn0052266	CG32266		3L:3790804-3791560	+	317945	NM_168040	FBgn0052266	1635413_at	biological_process [GO:0008150];cellular_component [GO:0005575];molecular_function [GO:0003674]
FBgn0032727	1343.13	2751.69	1.99	4e-05	59.5885	OK	94.6021	OK	28.2835	OK	34.0995	OK	75	drosophila_melanogaster	FBgn0032727	CG10623		2L:18955481-18957169	-	35153	NM_136077	FBgn0032727	1637826_at	homocysteine S-methyltransferase activity [GO:0008898];selenocysteine methyltransferase activity [GO:0016205]
FBgn0054034	7.25	45.97	4.2	4e-05	3.57926	OK	4.37045	OK	0.546394	OK	0.535386	OK	75	drosophila_melanogaster	FBgn0054034	CG34034		3R:17564067-17564832	-	3885584	NM_001170207	FBgn0054034		multicellular organism reproduction [GO:0032504];extracellular space [GO:0005615];molecular_function [GO:0003674]
FBgn0035404	4244.35	1726.38	-2.33	4e-05	90.6797	OK	76.7054	OK	145.993	OK	208.748	OK	75	drosophila_melanogaster	FBgn0035404	CG12079		3L:3158485-3159578	-	38378	NM_139518	FBgn0035404	1629581_at	oxidation-reduction process [GO:0055114];mitochondrion [GO:0005739];mitochondrial respiratory chain complex I [GO:0005747];NADH dehydrogenase (ubiquinone) activity [GO:0008137];NADH dehydrogenase activity [GO:0003954];oxidoreductase activity, acting on NAD(P)H [GO:0016651]
FBgn0031148	1475.36	701.63	-2.04	4.1e-05	16.4114	OK	14.1386	OK	25.9037	OK	29.1924	OK	75	drosophila_melanogaster	FBgn0031148	CG1753	Cystathionine beta-synthase [Source:FlyBase gene name;Acc:FBgn0031148]	X:20916165-20920127	+	33081	NM_134580;NM_167726	FBgn0031148	1638171_s_at	determination of adult lifespan [GO:0008340];cysteine biosynthetic process via cystathionine [GO:0019343];cysteine biosynthetic process from serine [GO:0006535];cytoplasm [GO:0005737];pyridoxal phosphate binding [GO:0030170];cystathionine beta-synthase activity [GO:0004122];lyase activity [GO:0016829];protein binding [GO:0005515]
FBgn0038107	797.73	344.95	-2.22	4.1e-05	24.001	OK	20.1695	OK	46.5198	OK	38.9648	OK	75	drosophila_melanogaster	FBgn0038107	CG17327		3R:8822590-8823404	-	41598	NM_141992;NM_169488	FBgn0038107	1636305_a_at;1626679_at	aminoacyl-tRNA hydrolase activity [GO:0004045]
FBgn0032132	12.47	111.91	4.84	4.1e-05	0.999758	OK	4.62009	OK	0.152619	OK	0.37386	OK	75	drosophila_melanogaster	FBgn0032132	CG4382		2L:9598940-9600853	-	34279	NM_135457	FBgn0032132	1641098_at	methyl jasmonate esterase activity [GO:0080032];methyl salicylate esterase activity [GO:0080031];methyl indole-3-acetate esterase activity [GO:0080030];retinyl-palmitate esterase activity [GO:0050253]
FBgn0030598	13.16	67.2	3.79	4.4e-05	0.81121	OK	1.44631	OK	0.189975	OK	0.173738	OK	75	drosophila_melanogaster	FBgn0030598	CG9503		X:14813285-14817522	-	32424	NM_132759	FBgn0030598	1637182_at	oxidation-reduction process [GO:0055114];alcohol metabolic process [GO:0006066];flavin adenine dinucleotide binding [GO:0050660];choline dehydrogenase activity [GO:0008812];oxidoreductase activity, acting on CH-OH group of donors [GO:0016614]
FBgn0039239	711.73	1849.28	2.44	4.4e-05	107.677	OK	199.429	OK	37.5552	OK	60.8915	OK	75	drosophila_melanogaster	FBgn0039239	CG13641		3R:20689816-20690502	-	42969	NM_143045	FBgn0039239	1630561_at
FBgn0032018	1352.51	2410.5	1.76	4.4e-05	18.0485	OK	20.4565	OK	8.94851	OK	9.33432	OK	75	drosophila_melanogaster	FBgn0032018	CG7806		2L:8311399-8317011	+	34140	NM_135363	FBgn0032018	1635810_at	transmembrane transport [GO:0055085];transport [GO:0006810];integral to membrane [GO:0016021];ATP binding [GO:0005524];ATPase activity, coupled to transmembrane movement of substances [GO:0042626];nucleoside-triphosphatase activity [GO:0017111];ATPase activity [GO:0016887];xenobiotic-transporting ATPase activity [GO:0008559];nucleotide binding [GO:0000166]
FBgn0085244	767.55	194.04	-3.3	4.4e-05	32.9726	OK	28.8641	OK	149.619	OK	56.7185	OK	75	drosophila_melanogaster	FBgn0085244	CG34215		2R:2718802-2719296	-	5740170	NM_001103734	FBgn0085244
FBgn0261671	1038.28	2192.57	2.05	4.6e-05	4.67673	OK	5.69045	OK	1.64615	OK	2.49733	OK	75	drosophila_melanogaster	FBgn0261671	tweek	tweek [Source:FlyBase gene name;Acc:FBgn0261671]	2L:16888490-16917052	+	35026	NM_001201896;NM_001201895;NM_001201897;NM_001201898	FBgn0261671	1640750_at;1624822_at;1639590_at	synaptic vesicle endocytosis [GO:0048488];cellular_component [GO:0005575];molecular_function [GO:0003674]
FBgn0039678	1762.06	1013.9	-1.71	4.7e-05	83.8246	OK	108.282	OK	131.057	OK	148.7	OK	75	drosophila_melanogaster	FBgn0039678	Obp99a	Odorant-binding protein 99a [Source:FlyBase gene name;Acc:FBgn0039678]	3R:25497379-25498056	+	43488	NM_143450	FBgn0039678	1633305_at	sensory perception of chemical stimulus [GO:0007606];olfactory behavior [GO:0042048];response to stimulus [GO:0050896];response to pheromone [GO:0019236];extracellular region [GO:0005576];odorant binding [GO:0005549]
FBgn0031468	18.05	96.25	3.9	4.7e-05	1.2378	OK	3.21649	OK	0.314497	OK	0.376642	OK	75	drosophila_melanogaster	FBgn0031468	CG2975		2L:2840124-2842638	+	33481	NM_134875	FBgn0031468	1633410_at	protein glycosylation [GO:0006486];membrane [GO:0016020];beta-1,3-galactosyltransferase activity [GO:0048531];transferase activity, transferring glycosyl groups [GO:0016757]
FBgn0030079	2345.89	1304.16	-1.77	4.8e-05	100.096	OK	136.043	OK	166.938	OK	188.688	OK	75	drosophila_melanogaster	FBgn0030079	CG7267		X:8965481-8972528	-	31831	NM_132290	FBgn0030079	1631121_at
FBgn0035534	283.73	107.58	-2.45	4.8e-05	9.43514	OK	10.6299	OK	17.9559	OK	33.7133	OK	75	drosophila_melanogaster	FBgn0035534	mRpS6	mitochondrial ribosomal protein S6 [Source:FlyBase gene name;Acc:FBgn0035534]	3L:4364550-4365243	+	38535	NM_079201;NM_001259694	FBgn0035534	1626497_at	translation [GO:0006412];mitochondrial small ribosomal subunit [GO:0005763];ribosome [GO:0005840];structural constituent of ribosome [GO:0003735];rRNA binding [GO:0019843]
FBgn0011787	756.22	333.74	-2.17	4.8e-05	25.105	OK	21.8754	OK	38.4717	OK	53.0786	OK	75	drosophila_melanogaster	FBgn0011787	mRpL12	mitochondrial ribosomal protein L12 [Source:FlyBase gene name;Acc:FBgn0011787]	3L:8949891-8950684	+	44326	NM_080003;NM_001259759	FBgn0011787	1631718_at	translation [GO:0006412];mitochondrion organization [GO:0007005];cell growth [GO:0016049];mitochondrial small ribosomal subunit [GO:0005763];mitochondrial large ribosomal subunit [GO:0005762];lipid particle [GO:0005811];ribosome [GO:0005840];intracellular [GO:0005622];chromatin binding [GO:0003682];structural constituent of ribosome [GO:0003735]
FBgn0028737	18616	9009.45	-2	4.9e-05	536.457	OK	596.539	OK	891.095	OK	1087.39	OK	75	drosophila_melanogaster	FBgn0028737	Ef1beta	Elongation factor 1 beta [Source:FlyBase gene name;Acc:FBgn0028737]	2R:12755727-12756634	+	45249	NM_080069	FBgn0028737	1634095_at	translational elongation [GO:0006414];lipid particle [GO:0005811];cytosol [GO:0005829];eukaryotic translation elongation factor 1 complex [GO:0005853];guanyl-nucleotide exchange factor activity [GO:0005085];translation elongation factor activity [GO:0003746];translation release factor activity [GO:0003747]
FBgn0036638	128.77	39.57	-2.9	5e-05	2.47601	OK	2.32564	OK	7.4178	OK	5.83321	OK	75	drosophila_melanogaster	FBgn0036638	CG13033		3L:16537667-16538728	-	39839	NM_140645	FBgn0036638	1630758_at
FBgn0025800	1112.99	2001.97	1.77	5e-05	24.0554	OK	26.4429	OK	11.0993	OK	12.8486	OK	75	drosophila_melanogaster	FBgn0025800	Smox	Smad on X [Source:FlyBase gene name;Acc:FBgn0025800]	X:8032424-8036301	-	31738	NM_078524	FBgn0025800	1628706_at;1629290_at	neuron development [GO:0048666];dendrite morphogenesis [GO:0048813];regulation of mitotic cell cycle [GO:0007346];mushroom body development [GO:0016319];imaginal disc-derived wing morphogenesis [GO:0007476];axon guidance [GO:0007411];regulation of transcription, DNA-dependent [GO:0006355];transforming growth factor beta receptor signaling pathway [GO:0007179];transcription factor complex [GO:0005…
FBgn0010473	255.91	493.74	1.89	5e-05	2.39464	OK	2.67975	OK	1.02739	OK	1.31697	OK	75	drosophila_melanogaster	FBgn0010473	tutl	turtle [Source:FlyBase gene name;Acc:FBgn0010473]	2L:4283148-4323781	+	46015	NM_001169397;NM_164576;NM_080127;NM_164577;NM_164578;NM_001169398	FBgn0010473	1636076_a_at;1627602_at;1641128_a_at;1637631_at;16	axonal defasciculation [GO:0007414];axon midline choice point recognition [GO:0016199];dendrite self-avoidance [GO:0070593];regulation of dendrite morphogenesis [GO:0048814];larval behavior [GO:0030537];adult locomotory behavior [GO:0008344];flight behavior [GO:0007629];lateral inhibition [GO:0046331];peripheral nervous system development [GO:0007422];axon guidance [GO:0007411];cellular_component…
FBgn0011592	480.74	874.4	1.79	5.1e-05	4.70164	OK	6.55153	OK	2.60323	OK	2.45137	OK	75	drosophila_melanogaster	FBgn0011592	fra	frazzled [Source:FlyBase gene name;Acc:FBgn0011592]	2R:8416561-8451691	+	36377	NM_165913;NM_078992	FBgn0011592	1623827_a_at	axon midline choice point recognition [GO:0016199];motor neuron axon guidance [GO:0008045];salivary gland boundary specification [GO:0007432];dendrite morphogenesis [GO:0048813];glial cell migration [GO:0008347];axon guidance [GO:0007411];dendrite guidance [GO:0070983];dendrite [GO:0030425];neuronal cell body [GO:0043025];integral to membrane [GO:0016021];plasma membrane [GO:0005886];axon [GO:003…
FBgn0052262	379.9	183.39	-2.01	5.2e-05	7.62024	OK	8.27732	OK	12.3688	OK	15.7283	OK	75	drosophila_melanogaster	FBgn0052262	CG32262		3L:3809146-3810196	-	38445	NM_139574	FBgn0052262	1633691_at	biological_process [GO:0008150];integral to membrane [GO:0016021];molecular_function [GO:0003674]
FBgn0038816	271.89	548.63	1.97	5.3e-05	2.61027	OK	3.19768	OK	1.0266	OK	1.40829	OK	75	drosophila_melanogaster	FBgn0038816	Lrrk	Leucine-rich repeat kinase [Source:FlyBase gene name;Acc:FBgn0038816]	3R:16461910-16469856	+	42447	NM_001104377	FBgn0038816	1627684_at	small GTPase mediated signal transduction [GO:0007264];protein phosphorylation [GO:0006468];regulation of synapse maturation [GO:0090128];regulation of microtubule cytoskeleton organization [GO:0070507];synapse organization [GO:0050808];intracellular [GO:0005622];protein kinase activity [GO:0004672];protein serine/threonine kinase activity [GO:0004674];ATP binding [GO:0005524];GTP binding [GO:000…
FBgn0032683	167.91	381.45	2.16	5.4e-05	2.01778	OK	2.915	OK	1.10363	OK	0.673906	OK	75	drosophila_melanogaster	FBgn0032683	kon	kon-tiki [Source:FlyBase gene name;Acc:FBgn0032683]	2L:18487747-18503978	-	35104	NM_136037	FBgn0032683	1625687_at	muscle attachment [GO:0016203];muscle organ development [GO:0007517];neurogenesis [GO:0022008];positive regulation of filopodium assembly [GO:0051491];cell tip [GO:0051286];protein binding [GO:0005515]
FBgn0037468	1546.41	2892.83	1.83	5.5e-05	110.952	OK	156.081	OK	60.3383	OK	58.4599	OK	75	drosophila_melanogaster	FBgn0037468	CG1943		3R:2900559-2903509	+	40844	NM_141434;NM_169166;NM_169167	FBgn0037468	1623816_s_at	wing disc dorsal/ventral pattern formation [GO:0048190]
FBgn0035334	1044.55	558.85	-1.83	5.5e-05	53.2485	OK	53.5209	OK	78.7838	OK	87.2597	OK	75	drosophila_melanogaster	FBgn0035334	CG8993		3L:2372199-2372876	+	38301	NM_139459	FBgn0035334	1641655_at	cellular response to DNA damage stimulus [GO:0006974];cell redox homeostasis [GO:0045454];glycerol ether metabolic process [GO:0006662];mitochondrion [GO:0005739];disulfide oxidoreductase activity [GO:0015036];electron carrier activity [GO:0009055];protein disulfide oxidoreductase activity [GO:0015035]
FBgn0053459	404.33	90.06	-3.53	5.5e-05	2.0132	OK	8.25054	OK	16.6371	OK	20.0014	OK	75	drosophila_melanogaster	FBgn0053459	CG33459		2R:12375558-12376687	+	2768847	NM_206133	FBgn0053459	1640410_at	proteolysis [GO:0006508];serine-type endopeptidase activity [GO:0004252]
FBgn0014073	168.59	347.81	2	5.5e-05	2.43006	OK	2.80331	OK	1.01907	OK	1.11836	OK	75	drosophila_melanogaster	FBgn0014073	Tie	Tie-like receptor tyrosine kinase [Source:FlyBase gene name;Acc:FBgn0014073]	3L:4510698-4532145	-	38559	NM_079204	FBgn0014073	1629129_at;1632715_at	protein phosphorylation [GO:0006468];protein tyrosine kinase activity [GO:0004713];ATP binding [GO:0005524];protein kinase activity [GO:0004672]
FBgn0003447	470.54	898.56	1.87	5.5e-05	11.1407	OK	16.2865	OK	6.25327	OK	6.43437	OK	75	drosophila_melanogaster	FBgn0003447	sn	singed [Source:FlyBase gene name;Acc:FBgn0003447]	X:7858057-7880118	+	31717	NM_078521;NM_167142;NM_167143;NM_001169225;NM_001169226;NM_001169227	FBgn0003447	1622932_s_at	imaginal disc-derived wing hair organization [GO:0035317];actin filament organization [GO:0007015];chaeta morphogenesis [GO:0008407];oogenesis [GO:0048477];wound healing [GO:0042060];antennal morphogenesis [GO:0048800];actin cytoskeleton organization [GO:0030036];microvillar actin bundle assembly [GO:0030034];epidermal cell differentiation [GO:0009913];neuron projection morphogenesis [GO:0048812]…
FBgn0027793	450.72	166.75	-2.5	5.5e-05	8.70674	OK	10.7753	OK	15.4761	OK	28.9221	OK	75	drosophila_melanogaster	FBgn0027793	CG14787		X:1354840-1355700	-	31096	NM_130558	FBgn0027793	1637145_at	metabolic process [GO:0008152];catalytic activity [GO:0003824]
FBgn0038720	907.64	1714.28	1.85	5.6e-05	18.4043	OK	27.9351	OK	10.4068	OK	10.6076	OK	75	drosophila_melanogaster	FBgn0038720	CG6231		3R:15441746-15458440	-	42339	NM_169865;NM_169866;NM_169864;NM_142562	FBgn0038720	1627000_s_at	transmembrane transport [GO:0055085];integral to membrane [GO:0016021];transmembrane transporter activity [GO:0022857];secondary active organic cation transmembrane transporter activity [GO:0008513]
FBgn0031639	485.63	208.93	-2.22	5.7e-05	11.9898	OK	10.4308	OK	19.391	OK	25.895	OK	75	drosophila_melanogaster	FBgn0031639	mRpS2	mitochondrial ribosomal protein S2 [Source:FlyBase gene name;Acc:FBgn0031639]	2L:4849439-4850419	-	33688	NM_078749	FBgn0031639	1629440_at	translation [GO:0006412];mitochondrial small ribosomal subunit [GO:0005763];small ribosomal subunit [GO:0015935];ribosome [GO:0005840];intracellular [GO:0005622];structural constituent of ribosome [GO:0003735]
FBgn0034362	736.11	379.69	-1.9	5.7e-05	25.3969	OK	25.2936	OK	43.4395	OK	40.7995	OK	75	drosophila_melanogaster	FBgn0034362	CG5323		2R:14502587-14503504	+	37137	NM_137502	FBgn0034362	1630750_at
FBgn0032824	1424.99	2915.57	1.98	5.8e-05	199.831	OK	286.164	OK	107.81	OK	92.7895	OK	75	drosophila_melanogaster	FBgn0032824	CG13962		2L:19813704-19814532	-	35270	NM_136160	FBgn0032824	1633811_at
FBgn0034554	231.01	79.64	-2.64	5.9e-05	2.85123	OK	5.56879	OK	9.60325	OK	11.3433	OK	75	drosophila_melanogaster	FBgn0034554	CG15227		2R:16753606-16754481	+	37359	NM_137675	FBgn0034554	1629952_at	lyase activity [GO:0016829];carbonate dehydratase activity [GO:0004089]
FBgn0035851	293.01	548.59	1.84	6e-05	6.51734	OK	7.77739	OK	3.00539	OK	3.66427	OK	75	drosophila_melanogaster	FBgn0035851	MED24	Mediator complex subunit 24 [Source:FlyBase gene name;Acc:FBgn0035851]	3L:8184370-8189673	+	38914	NM_139928	FBgn0035851	1630024_at	muscle organ development [GO:0007517];regulation of programmed cell death [GO:0043067];transcription from RNA polymerase II promoter [GO:0006366];dendrite morphogenesis [GO:0048813];transcription initiation from RNA polymerase II promoter [GO:0006367];salivary gland histolysis [GO:0035070];pupal development [GO:0035209];positive regulation of programmed cell death [GO:0043068];activation of cyste…
FBgn0036419	461.74	824.25	1.76	6.1e-05	87.467	OK	99.2426	OK	41.4007	OK	47.2269	OK	75	drosophila_melanogaster	FBgn0036419	CG13482		3L:14322446-14322985	+	39577	NM_140443	FBgn0036419	1636798_at
FBgn0260479	10	63.1	4.12	6.3e-05	6.50029	OK	8.56641	OK	7.79959	OK	5.12254	OK	75	drosophila_melanogaster	FBgn0260479	CG31904		2L:7734411-7738795	-	319016	NM_164768;NM_164769	FBgn0260479	1641474_s_at	neurotransmitter transport [GO:0006836];integral to membrane [GO:0016021];neurotransmitter:sodium symporter activity [GO:0005328];neurotransmitter transporter activity [GO:0005326]
FBgn0034761	192.46	428.34	2.14	6.3e-05	40.0178	OK	37.7377	OK	13.0149	OK	16.9748	OK	75	drosophila_melanogaster	FBgn0034761	CG4250		2R:18551193-18551979	+	37599	NM_137859;NM_001259539	FBgn0034761	1623364_at
FBgn0028940	13628.1	4674.04	-2.65	6.4e-05	126.857	OK	95.5901	OK	213.54	OK	348.809	OK	75	drosophila_melanogaster	FBgn0028940	Cyp28a5	Cyp28a5 [Source:FlyBase gene name;Acc:FBgn0028940]	2L:13977303-13979573	+	34817	NM_135850	FBgn0028940	1629009_at	oxidation-reduction process [GO:0055114];microsome [GO:0005792];membrane [GO:0016020];monooxygenase activity [GO:0004497];oxidoreductase activity, acting on paired donors, with incorporation or reduction of molecular oxygen [GO:0016705];electron carrier activity [GO:0009055];heme binding [GO:0020037];iron ion binding [GO:0005506]
FBgn0016917	3471.97	7823.66	2.16	6.4e-05	77.4452	OK	85.841	OK	34.9162	OK	26.0893	OK	75	drosophila_melanogaster	FBgn0016917	Stat92E	Signal-transducer and activator of transcription protein at 92E [Source:FlyBase gene name;Acc:FBgn0016917]	3R:16361405-16378034	-	42428	NM_206521;NM_206520;NM_169900;NM_169899;NM_001014643	FBgn0016917	1635827_s_at	epithelial cell fate determination, open tracheal system [GO:0007425];stem cell division [GO:0017145];hindgut morphogenesis [GO:0007442];germ-line stem cell maintenance [GO:0030718];germ-line stem cell division [GO:0042078];negative regulation of Wnt signaling pathway [GO:0030178];stem cell maintenance [GO:0019827];oogenesis [GO:0048477];open tracheal system development [GO:0007424];humoral immun…
FBgn0034793	879.2	415.85	-2.04	6.6e-05	22.0774	OK	20.986	OK	32.5548	OK	45.4669	OK	75	drosophila_melanogaster	FBgn0034793	asrij	asrij [Source:FlyBase gene name;Acc:FBgn0034793]	2R:18773921-18775101	+	37637	NM_137889	FBgn0034793	1629039_at	embryonic hemopoiesis [GO:0035162];integral to membrane [GO:0016021];molecular_function [GO:0003674]
FBgn0038938	947.05	385.19	-2.32	6.7e-05	5.29034	OK	4.83315	OK	7.84889	OK	13.9433	OK	75	drosophila_melanogaster	FBgn0038938	CG7084		3R:18124530-18130142	+	42606	NM_169999;NM_142759;NM_001260306	FBgn0038938	1630335_s_at	neurogenesis [GO:0022008];transmembrane transport [GO:0055085];integral to membrane [GO:0016021];transmembrane transporter activity [GO:0022857];secondary active organic cation transmembrane transporter activity [GO:0008513]
FBgn0261555	455.98	812.03	1.75	6.7e-05	8.14177	OK	9.71713	OK	4.29776	OK	4.1513	OK	75	drosophila_melanogaster	FBgn0261555	CG42673		3L:9540320-9589813	+	39111	NM_001202149;NM_168352;NM_168353	FBgn0261555	1627608_s_at;1639285_at;1638703_a_at	biological_process [GO:0008150];cellular_component [GO:0005575];molecular_function [GO:0003674];protein binding [GO:0005515]
FBgn0039466	456.13	894.85	1.92	6.7e-05	4.90923	OK	5.86281	OK	1.92256	OK	2.67646	OK	75	drosophila_melanogaster	FBgn0039466	CG5521		3R:22792652-22802267	+	43242	NM_143259;NM_001170277	FBgn0039466	1623121_at	regulation of small GTPase mediated signal transduction [GO:0051056];intracellular [GO:0005622];GTPase activator activity [GO:0005096]
FBgn0030576	203.24	399.95	1.92	6.8e-05	5.34019	OK	6.88093	OK	2.52889	OK	2.63855	OK	75	drosophila_melanogaster	FBgn0030576	CG15890		X:14651560-14659820	-	32401	NM_132740	FBgn0030576	1626901_at	transmembrane transport [GO:0055085];integral to membrane [GO:0016021]
FBgn0033301	60.32	208.66	3.01	6.8e-05	26.9271	OK	60.8031	OK	8.7785	OK	11.6737	OK	75	drosophila_melanogaster	FBgn0033301	CG12780		2R:4439364-4439758	-	35834	NM_136544	FBgn0033301	1623018_at	Gram-negative bacterial cell surface binding [GO:0051636]
FBgn0039756	3027.37	889.42	-2.96	6.8e-05	28.737	OK	13.6177	OK	62.151	OK	65.203	OK	75	drosophila_melanogaster	FBgn0039756	CG9743		3R:26022082-26028715	-	43593	NM_143524	FBgn0039756	1629395_at	lipid metabolic process [GO:0006629];oxidation-reduction process [GO:0055114];oxidoreductase activity, acting on paired donors, with oxidation of a pair of donors resulting in the reduction of molecular oxygen to two molecules of water [GO:0016717];stearoyl-CoA 9-desaturase activity [GO:0004768]
FBgn0052529	663.47	1126.97	1.68	7e-05	5.91068	OK	7.19887	OK	3.37285	OK	3.42161	OK	75	drosophila_melanogaster	FBgn0052529	CG32529	Histone gene-specific Epigenetic Repressor in late S phase [Source:FlyBase gene name;Acc:FBgn0052529]	X:19760179-19802141	+	33000	NM_134516;NM_001258842;NM_001258843;NM_001038766;NM_001258844;NM_167688;NM_001258845	FBgn0052529	1628469_a_at	chromatin silencing [GO:0006342];imaginal disc-derived wing morphogenesis [GO:0007476];chromatin remodeling [GO:0006338];transcription regulatory region sequence-specific DNA binding [GO:0000976];DNA binding [GO:0003677]
FBgn0033865	225.05	90.69	-2.33	7e-05	2.58794	OK	3.05094	OK	5.09311	OK	6.82664	OK	75	drosophila_melanogaster	FBgn0033865	CG6220		2R:9579212-9580874	-	36520	NM_137053	FBgn0033865	1629888_at
FBgn0026566	733.04	384.23	-1.86	7.1e-05	17.1715	OK	21.8914	OK	27.338	OK	36.237	OK	75	drosophila_melanogaster	FBgn0026566	CG1307		3R:2482012-2483208	-	40814	NM_141418	FBgn0026566	1632689_at	tRNA metabolic process [GO:0006399];mitochondrion [GO:0005739];aminoacyl-tRNA hydrolase activity [GO:0004045]
FBgn0027611	4662.79	11042.2	2.25	7.1e-05	135.363	OK	114.82	OK	48.2556	OK	41.9562	OK	75	drosophila_melanogaster	FBgn0027611	CG6206		2L:10457656-10462475	+	34437	NM_135564;NM_164929	FBgn0027611	1635125_a_at	mannose metabolic process [GO:0006013];carbohydrate metabolic process [GO:0005975];lysosome [GO:0005764];carbohydrate binding [GO:0030246];zinc ion binding [GO:0008270];mannosidase activity [GO:0015923];alpha-mannosidase activity [GO:0004559];hydrolase activity, hydrolyzing O-glycosyl compounds [GO:0004553]
FBgn0033289	248.97	616.49	2.34	7.1e-05	10.3907	OK	17.4052	OK	3.52912	OK	5.8599	OK	75	drosophila_melanogaster	FBgn0033289	CG2121		2R:4283898-4299228	-	35814	NM_001144146;NM_136534	FBgn0033289	1626452_at	skeletal muscle contraction [GO:0003009]
FBgn0032394	1732.11	657.86	-2.45	7.1e-05	29.4115	OK	30.4569	OK	44.7931	OK	89.4999	OK	75	drosophila_melanogaster	FBgn0032394	CG6746		2L:12001234-12002276	-	34614	NM_135690	FBgn0032394	1630398_at
FBgn0030159	99.89	243.77	2.29	7.2e-05	9.94521	OK	13.8462	OK	4.52231	OK	4.22794	OK	75	drosophila_melanogaster	FBgn0030159	CG9689		X:9776016-9776992	+	31922	NM_132359	FBgn0030159	1636059_at
FBgn0053012	2202.85	914.91	-2.28	7.4e-05	13.2775	OK	12.7594	OK	19.8015	OK	33.8731	OK	75	drosophila_melanogaster	FBgn0053012			2R:8254858-8258391	+			FBgn0053012	1638879_a_at
FBgn0036787	894.3	1773.3	1.93	7.4e-05	83.1269	OK	79.127	OK	36.8168	OK	32.7193	OK	75	drosophila_melanogaster	FBgn0036787	CG4306		3L:18455057-18456263	-	40017	NM_140781	FBgn0036787	1627007_at	gamma-glutamylcyclotransferase activity [GO:0003839]
FBgn0037763	177.18	71.51	-2.33	7.4e-05	2.91914	OK	3.51643	OK	6.31671	OK	7.51577	OK	75	drosophila_melanogaster	FBgn0037763	CG16904		3R:5641650-5642708	-	41212	NM_141700	FBgn0037763	1638774_at	integral to membrane [GO:0016021]
FBgn0030034	355.66	667.53	1.84	7.5e-05	4.87556	OK	6.26732	OK	2.21955	OK	2.8911	OK	75	drosophila_melanogaster	FBgn0030034	CG10555		X:8292973-8297975	+	31771	NM_132246	FBgn0030034	1638135_at
FBgn0051028	267.35	503.11	1.84	7.7e-05	4.87282	OK	5.81677	OK	2.39138	OK	2.36736	OK	75	drosophila_melanogaster	FBgn0051028	CG31028		3R:25992353-25996925	-	43586	NM_170473;NM_170472	FBgn0051028	1629991_a_at	oxidation-reduction process [GO:0055114];superoxide metabolic process [GO:0006801];metal ion binding [GO:0046872]
FBgn0052250	1603.39	786.2	-1.98	7.8e-05	26.8168	OK	26.5648	OK	38.761	OK	54.6905	OK	75	drosophila_melanogaster	FBgn0052250	CG32250		3L:4318755-4321109	+	38532	NM_168081;NM_001259686	FBgn0052250	1638224_at	transport [GO:0006810];integral to peroxisomal membrane [GO:0005779];mitochondrial envelope [GO:0005740];transmembrane transporter activity [GO:0022857];transporter activity [GO:0005215]
FBgn0264603	8.05	46.52	4.03	7.9e-05	4.04651	OK	3.97241	OK	0.134504	OK	0.790767	OK	75	drosophila_melanogaster	FBgn0264603			3L:6029590-6030015	+			FBgn0264603
FBgn0034645	2459.46	1071.83	-2.19	8.2e-05	222.453	OK	172.921	OK	392.546	OK	391.016	OK	75	drosophila_melanogaster	FBgn0034645	CG10320		2R:17545580-17546282	+	37466	NM_001103929;NM_001169770;NM_001103930;NM_001169769;NM_137752	FBgn0034645		mitochondrial electron transport, NADH to ubiquinone [GO:0006120];RNA import into nucleus [GO:0006404];mitochondrial respiratory chain complex I [GO:0005747];mitochondrion [GO:0005739];NADH dehydrogenase (ubiquinone) activity [GO:0008137];NADH dehydrogenase activity [GO:0003954]
FBgn0050288	259.12	519.17	1.94	8.2e-05	25.3088	OK	26.3592	OK	11.4143	OK	10.3882	OK	75	drosophila_melanogaster	FBgn0050288	CG30288		2R:17406748-17407898	-	246531	NM_001103928	FBgn0050288	1622958_at	proteolysis [GO:0006508];serine-type endopeptidase activity [GO:0004252]
FBgn0019972	753.4	1664.44	2.12	8.3e-05	28.2866	OK	46.0745	OK	11.153	OK	16.8333	OK	75	drosophila_melanogaster	FBgn0019972	Ice	Ice [Source:FlyBase gene name;Acc:FBgn0019972]	3R:25625375-25627307	+	43514	NM_079827	FBgn0019972	1634668_at	regulation of retinal cell programmed cell death [GO:0046668];apoptotic process [GO:0006915];neuron remodeling [GO:0016322];salivary gland histolysis [GO:0035070];proteolysis [GO:0006508];spermatid differentiation [GO:0048515];developmental programmed cell death [GO:0010623];sterol regulatory element binding protein cleavage [GO:0035103];programmed cell death [GO:0012501];response to X-ray [GO:00…
FBgn0005771	880.85	1538.54	1.72	8.3e-05	18.7046	OK	25.7996	OK	9.92989	OK	11.3768	OK	75	drosophila_melanogaster	FBgn0005771	noc	no ocelli [Source:FlyBase gene name;Acc:FBgn0005771]	2L:14490862-14494019	+	34847	NM_057569	FBgn0005771	1625960_at	inter-male aggressive behavior [GO:0002121];negative regulation of gene expression [GO:0010629];eye-antennal disc development [GO:0035214];open tracheal system development [GO:0007424];regulation of transcription from RNA polymerase II promoter [GO:0006357];cell proliferation [GO:0008283];intracellular [GO:0005622];nucleus [GO:0005634];protein binding [GO:0005515];nucleic acid binding [GO:0003676…
FBgn0029584	26.17	89.91	2.98	8.4e-05	4.73847	OK	6.48101	OK	1.20694	OK	1.29014	OK	75	drosophila_melanogaster	FBgn0029584	CG11509		X:1546354-1547095	+	31115	NM_130574	FBgn0029584	1625642_at	proteolysis [GO:0006508];aspartic-type endopeptidase activity [GO:0004190]
FBgn0263934	170.28	453.37	2.48	8.4e-05	2.89677	OK	5.7298	OK	1.07093	OK	1.6621	OK	75	drosophila_melanogaster	FBgn0263934	CG12835;esn	espinas [Source:FlyBase gene name;Acc:FBgn0263934]	2R:2973821-3015375	+	53557;35632	NM_080251;NM_165507;NM_136415	FBgn0263934	1632679_s_at;1624486_at	dendrite self-avoidance [GO:0070593];cellular_component [GO:0005575];zinc ion binding [GO:0008270]
FBgn0038966	457.48	953.55	2.01	8.5e-05	28.9673	OK	48.9848	OK	16.2641	OK	14.5931	OK	75	drosophila_melanogaster	FBgn0038966	pinta	prolonged depolarization afterpotential (PDA) is not apparent [Source:FlyBase gene name;Acc:FBgn0038966]	3R:18249027-18250447	-	42635	NM_142785	FBgn0038966	1622896_at	phototransduction [GO:0007602];rhodopsin biosynthetic process [GO:0016063];retinoid binding [GO:0005501];vitamin E binding [GO:0008431]
FBgn0085797	2148.5	4435.73	2	8.5e-05	856.855	OK	1302.15	OK	342.718	OK	331.584	OK	75	drosophila_melanogaster	FBgn0085797			U:8839005-8840283	-		NR_004013	FBgn0085797
FBgn0035203	756.4	402.65	-1.84	8.6e-05	12.2594	OK	12.155	OK	18.6512	OK	19.1613	OK	75	drosophila_melanogaster	FBgn0035203	CG9149		3L:1302944-1304717	+	38147	NM_138250	FBgn0035203	1637190_at	metabolic process [GO:0008152];cytosol [GO:0005829];transferase activity, transferring acyl groups other than amino-acyl groups [GO:0016747];acetyl-CoA C-acetyltransferase activity [GO:0003985]
FBgn0010313	585.97	1103.37	1.84	8.6e-05	10.3755	OK	10.2743	OK	5.37535	OK	5.19401	OK	75	drosophila_melanogaster	FBgn0010313	corto	corto [Source:FlyBase gene name;Acc:FBgn0010313]	3R:904244-912749	-	40616	NM_001259993;NM_001259992;NM_001259994;NM_079507	FBgn0010313	1636864_at	chromatin silencing [GO:0006342];mitotic chromosome condensation [GO:0007076];centrosome [GO:0005813];polytene chromosome [GO:0005700];nucleus [GO:0005634];PRC1 complex [GO:0035102];ESC/E(Z) complex [GO:0035098];protein homodimerization activity [GO:0042803];chromatin binding [GO:0003682];protein binding [GO:0005515];identical protein binding [GO:0042802]
FBgn0028999	193.4	583.73	2.7	8.6e-05	4.86861	OK	10.3483	OK	2.54741	OK	1.5493	OK	75	drosophila_melanogaster	FBgn0028999	nerfin-1	nervous fingers 1 [Source:FlyBase gene name;Acc:FBgn0028999]	3L:909112-912319	+	44786	NM_080044	FBgn0028999	1634039_at	neuron development [GO:0048666];dendrite morphogenesis [GO:0048813];regulation of transcription from RNA polymerase II promoter [GO:0006357];axon guidance [GO:0007411];neuron fate commitment [GO:0048663];intracellular [GO:0005622];nucleus [GO:0005634];nucleic acid binding [GO:0003676];zinc ion binding [GO:0008270]
FBgn0085400	129.73	277.87	2.07	8.6e-05	1.67415	OK	2.12934	OK	0.706917	OK	0.785722	OK	75	drosophila_melanogaster	FBgn0085400	CG34371		2R:19050535-19091494	-	37679	NM_137923	FBgn0085400	1624713_at;1634456_at	protein binding [GO:0005515]
FBgn0039323	39.52	122.73	2.8	8.8e-05	3.42808	OK	4.11188	OK	0.73989	OK	1.2161	OK	75	drosophila_melanogaster	FBgn0039323	CG10559		3R:21140216-21141838	-	43063	NM_143125	FBgn0039323	1638388_at	transferase activity, transferring phosphorus-containing groups [GO:0016772]
FBgn0034507	63.74	14.33	-3.46	8.9e-05	0.690504	OK	0.778283	OK	2.05548	OK	3.40843	OK	75	drosophila_melanogaster	FBgn0034507	CG11192		2R:16241610-16242558	-	37309	NM_137635	FBgn0034507	1626013_at	proteolysis [GO:0006508];serine-type endopeptidase activity [GO:0004252]
FBgn0036211	3850.96	1607.36	-2.27	8.9e-05	67.926	OK	50.4025	OK	116.936	OK	125.715	OK	75	drosophila_melanogaster	FBgn0036211	CG5946		3L:11810083-11815375	-	39336	NM_140255;NM_001169950;NM_001169951;NM_168479;NM_001043135;NM_001043136	FBgn0036211	1635137_a_at	inter-male aggressive behavior [GO:0002121];oxidation-reduction process [GO:0055114];oxidoreductase activity [GO:0016491];cytochrome-b5 reductase activity, acting on NAD(P)H [GO:0004128]
FBgn0038358	8.12	47.65	3.98	9e-05	0.761798	OK	1.29356	OK	0.136518	OK	0.167209	OK	75	drosophila_melanogaster	FBgn0038358	CG4525		3R:11600097-11603364	+	41905	NM_142229	FBgn0038358	1635131_at	cilium assembly [GO:0042384];identical protein binding [GO:0042802]
FBgn0030932	1604.51	906.37	-1.74	9.1e-05	16.3947	OK	17.3701	OK	23.4199	OK	27.2491	OK	75	drosophila_melanogaster	FBgn0030932	Ggt-1	gamma-glutamyl transpeptidase [Source:FlyBase gene name;Acc:FBgn0030932]	X:18399914-18406392	-	32839	NM_133075	FBgn0030932	1624515_at	multicellular organism reproduction [GO:0032504];glutathione metabolic process [GO:0006749];extracellular space [GO:0005615];gamma-glutamyltransferase activity [GO:0003840]
FBgn0036461	827.81	1726.79	2.01	9.2e-05	24.7262	OK	38.7457	OK	13.5305	OK	11.4655	OK	75	drosophila_melanogaster	FBgn0036461	CG10006		3L:14985389-14990917	+	39626	NM_001104138	FBgn0036461	1626609_at	transmembrane transport [GO:0055085];metal ion transport [GO:0030001];membrane [GO:0016020];metal ion transmembrane transporter activity [GO:0046873]
FBgn0033734	1505.2	669.11	-2.15	9.2e-05	17.8632	OK	14.3382	OK	33.9041	OK	28.3579	OK	75	drosophila_melanogaster	FBgn0033734	CG8520		2R:8310490-8312964	+	36357	NM_001201982;NM_136936	FBgn0033734	1624157_at	ATPase activity [GO:0016887];ATP binding [GO:0005524]
FBgn0034427	31.78	1.66	-5.19	9.2e-05	0.106749	OK	0	OK	1.26496	OK	0.538903	OK	75	drosophila_melanogaster	FBgn0034427	CG10474		2R:15172900-15174235	-	37211	NM_137560	FBgn0034427	1626776_at	N4-(beta-N-acetylglucosaminyl)-L-asparaginase activity [GO:0003948];hydrolase activity [GO:0016787]
FBgn0003048	519.28	1094.95	2.04	9.3e-05	3.24515	OK	3.83694	OK	1.10479	OK	1.73108	OK	75	drosophila_melanogaster	FBgn0003048	pcx	pecanex [Source:FlyBase gene name;Acc:FBgn0003048]	X:2119329-2132094	+	31204	NM_080306	FBgn0003048	1638200_at	endoplasmic reticulum organization [GO:0007029];Notch signaling pathway [GO:0007219];lateral inhibition [GO:0046331];integral to plasma membrane [GO:0005887];endoplasmic reticulum [GO:0005783];integral to membrane [GO:0016021];plasma membrane [GO:0005886]
FBgn0027948	1678.68	2938.34	1.72	9.5e-05	13.8612	OK	17.8853	OK	7.44318	OK	7.69501	OK	75	drosophila_melanogaster	FBgn0027948	msps	mini spindles [Source:FlyBase gene name;Acc:FBgn0027948]	3R:11876545-11886397	+	41952	NM_001170156;NM_169698;NM_001260200;NM_001260201;NM_001260202	FBgn0027948	1628172_at	mitotic spindle elongation [GO:0000022];endoplasmic reticulum organization [GO:0007029];microtubule-based process [GO:0007017];oogenesis [GO:0048477];female meiosis [GO:0007143];axon guidance [GO:0007411];mitosis [GO:0007067];oocyte microtubule cytoskeleton organization [GO:0016325];positive regulation of microtubule nucleation [GO:0090063];pronuclear fusion [GO:0007344];bicoid mRNA localization …
FBgn0037989	310.09	619.31	1.94	9.6e-05	4.19205	OK	4.08428	OK	1.71342	OK	1.90263	OK	75	drosophila_melanogaster	FBgn0037989	CG14741		3R:7894964-7916334	-	41469	NM_001260138;NM_169450;NM_001260139;NM_001260140	FBgn0037989	1638859_at	phospholipid transport [GO:0015914];cation transport [GO:0006812];integral to membrane [GO:0016021];membrane [GO:0016020];magnesium ion binding [GO:0000287];ATP binding [GO:0005524];ATPase activity, coupled to transmembrane movement of ions, phosphorylative mechanism [GO:0015662];phospholipid-translocating ATPase activity [GO:0004012];metal ion binding [GO:0046872];nucleotide binding [GO:0000166]
FBgn0033639	738.44	1287.52	1.72	9.7e-05	13.6315	OK	19.7963	OK	7.49812	OK	9.60508	OK	75	drosophila_melanogaster	FBgn0033639	CG9003		2R:7528982-7539127	-	36244	NM_001103801;NM_136845;NM_001103803;NM_001103802	FBgn0033639	1632543_at	protein binding [GO:0005515]
FBgn0041184	413.44	791.96	1.88	9.8e-05	8.94473	OK	9.12626	OK	3.53649	OK	4.52707	OK	75	drosophila_melanogaster	FBgn0041184	Socs36E	Suppressor of cytokine signaling at 36E [Source:FlyBase gene name;Acc:FBgn0041184]	2L:18138675-18152410	-	35085	NM_165243	FBgn0041184	1637703_a_at	negative regulation of epidermal growth factor receptor signaling pathway [GO:0042059];germ-line stem cell maintenance [GO:0030718];imaginal disc-derived wing vein morphogenesis [GO:0008586];long-term memory [GO:0007616];intracellular signal transduction [GO:0035556];negative regulation of R7 cell differentiation [GO:0045677];negative regulation of sevenless signaling pathway [GO:0045873];notum m…
FBgn0051810	21.44	158.42	4.27	9.9e-05	13.6614	OK	9.81243	OK	2.80282	OK	1.7589	OK	75	drosophila_melanogaster	FBgn0051810	CG31810		2L:16849018-16852368	-	318955	NM_165198	FBgn0051810	1630359_at;1630244_s_at	steroid metabolic process [GO:0008202];metabolic process [GO:0008152];nucleotide binding [GO:0000166];oxidoreductase activity [GO:0016491];steroid dehydrogenase activity [GO:0016229]
FBgn0037963	553.74	962.78	1.72	0.000102	4.86673	OK	5.48086	OK	2.33914	OK	2.69505	OK	75	drosophila_melanogaster	FBgn0037963	Cad87A	Cad87A [Source:FlyBase gene name;Acc:FBgn0037963]	3R:7719234-7774851	-	41441	NM_169440	FBgn0037963	1641575_at	homophilic cell adhesion [GO:0007156];calcium-dependent cell-cell adhesion [GO:0016339];cell adhesion [GO:0007155];integral to plasma membrane [GO:0005887];integral to membrane [GO:0016021];plasma membrane [GO:0005886];membrane [GO:0016020];calcium ion binding [GO:0005509]
FBgn0030572	445.69	186.64	-2.26	0.000102	18.3219	OK	13.9894	OK	30.4505	OK	35.4066	OK	75	drosophila_melanogaster	FBgn0030572	mRpS25	mitochondrial ribosomal protein S25 [Source:FlyBase gene name;Acc:FBgn0030572]	X:14476169-14477015	-	32395	NM_078598	FBgn0030572	1634823_at	translation [GO:0006412];mitochondrial small ribosomal subunit [GO:0005763];structural constituent of ribosome [GO:0003735]
FBgn0040309	12297.5	4382.49	-2.56	0.000103	245.987	OK	156.825	OK	490.604	OK	504.956	OK	75	drosophila_melanogaster	FBgn0040309	Jafrac1	thioredoxin peroxidase 1 [Source:FlyBase gene name;Acc:FBgn0040309]	X:13223881-13226030	+	53578	NM_167359;NM_058162	FBgn0040309	1634219_a_at	cellular response to DNA damage stimulus [GO:0006974];hydrogen peroxide catabolic process [GO:0042744];cell redox homeostasis [GO:0045454];oxidation-reduction process [GO:0055114];microtubule associated complex [GO:0005875];cytosol [GO:0005829];thioredoxin peroxidase activity [GO:0008379];antioxidant activity [GO:0016209];peroxidase activity [GO:0004601];peroxiredoxin activity [GO:0051920];oxidor…
FBgn0042127	55.31	13.16	-3.36	0.000104	5.37269	OK	5.94002	OK	9.2062	OK	9.28892	OK	75	drosophila_melanogaster	FBgn0042127	CG18787;CG18789		2L:11993989-11995428	-	317813;59163	NM_144407;NM_164981	FBgn0042127	1637473_s_at	nucleic acid binding [GO:0003676];zinc ion binding [GO:0008270]
FBgn0034139	255.47	100.35	-2.38	0.000105	2.46126	OK	3.55667	OK	6.9146	OK	5.62654	OK	75	drosophila_melanogaster	FBgn0034139	CG4927		2R:12459604-12461659	+	36852	NM_001038864	FBgn0034139	1637794_at	proteolysis [GO:0006508];serine-type endopeptidase activity [GO:0004252]
FBgn0034612	909.73	1638.54	1.77	0.000106	14.9502	OK	17.6457	OK	6.69412	OK	8.75081	OK	75	drosophila_melanogaster	FBgn0034612	CG10505		2R:17173225-17177833	-	37428	NM_137727	FBgn0034612	1639368_at	transmembrane transport [GO:0055085];response to copper ion [GO:0046688];response to zinc ion [GO:0010043];transport [GO:0006810];ATP-binding cassette (ABC) transporter complex [GO:0043190];integral to membrane [GO:0016021];transporter activity [GO:0005215];ATPase activity, coupled to transmembrane movement of substances [GO:0042626];ATP binding [GO:0005524];nucleoside-triphosphatase activity [GO…
FBgn0024556	3404.75	1410.47	-2.28	0.000106	37.2778	OK	32.3152	OK	55.9934	OK	88.7827	OK	75	drosophila_melanogaster	FBgn0024556	EfTuM	Elongation factor Tu mitochondrial [Source:FlyBase gene name;Acc:FBgn0024556]	2R:9395063-9396837	+	44438	NM_080013;NM_001169673	FBgn0024556	1623588_at	Golgi organization [GO:0007030];translational elongation [GO:0006414];cell proliferation [GO:0008283];mitotic cell cycle [GO:0000278];mitochondrion [GO:0005739];intracellular [GO:0005622];GTPase activity [GO:0003924];GTP binding [GO:0005525];translation elongation factor activity [GO:0003746]
FBgn0031760	194.77	542.68	2.53	0.000106	6.38345	OK	9.62279	OK	2.98161	OK	1.54515	OK	75	drosophila_melanogaster	FBgn0031760	Tsp26A	Tetraspanin 26A [Source:FlyBase gene name;Acc:FBgn0031760]	2L:6000228-6003738	+	33838	NM_001103623;NM_001258982	FBgn0031760	1627225_at	biological_process [GO:0008150];integral to membrane [GO:0016021];molecular_function [GO:0003674]
FBgn0030574	2386.7	5181.21	2.09	0.000108	62.8238	OK	56.8892	OK	25.7199	OK	22.0265	OK	75	drosophila_melanogaster	FBgn0030574	CG9413		X:14478766-14496613	-	32397	NM_132738;NM_167411	FBgn0030574	1634200_a_at	amino acid transmembrane transport [GO:0003333];membrane [GO:0016020];amino acid transmembrane transporter activity [GO:0015171]
FBgn0050269	836.71	320.56	-2.42	0.000108	31.7116	OK	33.9074	OK	48.4125	OK	98.4931	OK	75	drosophila_melanogaster	FBgn0050269	CG30269		2R:18555447-18556352	+	37600	NM_137860	FBgn0050269	1627958_at
FBgn0040725	0	29.93	5.28	0.000108	12.3712	OK	2.12375	OK	0	OK	0.576496	OK	75	drosophila_melanogaster	FBgn0040725	CG13946		2L:776536-776892	+	50198	NM_144103	FBgn0040725	1639236_at
FBgn0034408	290.16	552.29	1.87	0.00011	4.37517	OK	5.1772	OK	1.92034	OK	2.56453	OK	75	drosophila_melanogaster	FBgn0034408	sano	serrano [Source:FlyBase gene name;Acc:FBgn0034408]	2R:14765899-14847000	+	37185	NM_166315;NM_166314;NM_001144234;NM_166316;NM_079064	FBgn0034408	1633623_s_at;1627971_s_at	regulation of tube length, open tracheal system [GO:0035159];establishment of ommatidial planar polarity [GO:0042067];apical cortex [GO:0045179];molecular_function [GO:0003674]
FBgn0004369	516.82	890.89	1.7	0.00011	6.18295	OK	6.79623	OK	3.20297	OK	3.41925	OK	75	drosophila_melanogaster	FBgn0004369	Ptp99A	Protein tyrosine phosphatase 99A [Source:FlyBase gene name;Acc:FBgn0004369]	3R:25202987-25312426	+	43469	NM_143434;NM_170409;NM_206579;NM_057468;NM_001202380	FBgn0004369	1637204_at;1632003_a_at;1624710_at;1630017_at;1628	axonal defasciculation [GO:0007414];motor neuron axon guidance [GO:0008045];protein dephosphorylation [GO:0006470];peptidyl-tyrosine dephosphorylation [GO:0035335];dephosphorylation [GO:0016311];defasciculation of motor neuron axon [GO:0007415];plasma membrane [GO:0005886];axon [GO:0030424];transmembrane receptor protein tyrosine phosphatase activity [GO:0005001];protein tyrosine phosphatase acti…
FBgn0038482	970.1	359.31	-2.49	0.000111	24.237	OK	14.9571	OK	41.7564	OK	52.3481	OK	75	drosophila_melanogaster	FBgn0038482	CG4053		3R:12957018-12957878	-	42070	NM_142344	FBgn0038482	1634834_at	proteolysis [GO:0006508];serine-type endopeptidase activity [GO:0004252]
FBgn0001257	1732.73	3575.23	2	0.000112	50.3048	OK	81.1964	OK	24.0249	OK	35.7752	OK	75	drosophila_melanogaster	FBgn0001257	ImpL2	Ecdysone-inducible gene L2 [Source:FlyBase gene name;Acc:FBgn0001257]	3L:4224006-4236147	-	38513	NM_168069;NM_079197;NM_168070	FBgn0001257	1636202_s_at	cell adhesion [GO:0007155];negative regulation of insulin receptor signaling pathway [GO:0046627];extracellular space [GO:0005615];extracellular region [GO:0005576];protein binding [GO:0005515]
FBgn0033760	3937.71	1223.89	-2.83	0.000112	36.1078	OK	18.2142	OK	80.283	OK	73.4239	OK	75	drosophila_melanogaster	FBgn0033760	CG8785		2R:8528195-8535729	-	36391	NM_136960;NM_165932	FBgn0033760	1638240_s_at	amino acid transmembrane transport [GO:0003333];amino acid transmembrane transporter activity [GO:0015171]
FBgn0030347	723.63	378.35	-1.87	0.000114	11.262	OK	11.0257	OK	18.2958	OK	20.2944	OK	75	drosophila_melanogaster	FBgn0030347	CG15739		X:11767352-11769379	+	32146	NM_132532	FBgn0030347	1640950_at	metabolic process [GO:0008152];hydrolase activity [GO:0016787]
FBgn0003375	9546.25	47067.7	3.65	0.000114	1986.55	OK	6715.84	OK	433.276	OK	1004.72	OK	75	drosophila_melanogaster	FBgn0003375	Sgs5	Salivary gland secretion 5 [Source:FlyBase gene name;Acc:FBgn0003375]	3R:13421084-13421834	+	42114	NM_079664	FBgn0003375	1634997_at	puparial adhesion [GO:0007594];extracellular region [GO:0005576];structural molecule activity [GO:0005198]
FBgn0036728	7159.58	2174.61	-2.87	0.000114	431.545	OK	273.337	OK	677.15	OK	1352.92	OK	75	drosophila_melanogaster	FBgn0036728	CG7580		3L:17467861-17469224	+	39950	NM_140728;NM_001202196;NM_001202195	FBgn0036728	1640948_at	mitochondrial electron transport, ubiquinol to cytochrome c [GO:0006122];mitochondrial respiratory chain complex III [GO:0005750];lipid particle [GO:0005811];ubiquinol-cytochrome-c reductase activity [GO:0008121];ubiquinone binding [GO:0048039]
FBgn0020240	1548.37	2739.76	1.74	0.000115	14.6039	OK	19.8424	OK	7.64675	OK	8.64253	OK	75	drosophila_melanogaster	FBgn0020240	Mcr	Macroglobulin complement-related [Source:FlyBase gene name;Acc:FBgn0020240]	2L:8074117-8082982	-	44071	NM_079949	FBgn0020240	1629779_at	phagocytosis, engulfment [GO:0006911];lateral inhibition [GO:0046331];response to yeast [GO:0001878];extracellular space [GO:0005615];extracellular region [GO:0005576];endopeptidase inhibitor activity [GO:0004866];protein binding [GO:0005515];eukaryotic cell surface binding [GO:0043499]
FBgn0016081	1319.25	2899.44	2.11	0.000115	9.48797	OK	10.6005	OK	2.94522	OK	4.86865	OK	75	drosophila_melanogaster	FBgn0016081	fry	furry [Source:FlyBase gene name;Acc:FBgn0016081]	3L:9624934-9672203	-	39122	NM_168357;NM_168356;NM_001259771;NM_001259772;NM_001259770	FBgn0016081	1633132_a_at;1631579_a_at	imaginal disc-derived wing hair organization [GO:0035317];dendrite self-avoidance [GO:0070593];regulation of dendrite morphogenesis [GO:0048814];chaeta morphogenesis [GO:0008407];rhabdomere development [GO:0042052];antennal morphogenesis [GO:0048800];imaginal disc-derived wing morphogenesis [GO:0007476];oocyte morphogenesis [GO:0048601];non-sensory hair organization [GO:0035316];positive regulati…
FBgn0029888	2002.14	914.82	-2.1	0.000115	63.0788	OK	48.94	OK	101.692	OK	111.453	OK	75	drosophila_melanogaster	FBgn0029888	CG3192		X:6571294-6573151	-	31604	NM_132110;NM_001031877	FBgn0029888	1630698_at	mitochondrial electron transport, NADH to ubiquinone [GO:0006120];mitochondrial respiratory chain complex I [GO:0005747];mitochondrion [GO:0005739];NADH dehydrogenase (ubiquinone) activity [GO:0008137];NADH dehydrogenase activity [GO:0003954]
FBgn0260795	1012.18	1992.84	1.91	0.000116	21.4235	OK	22.1261	OK	10.7603	OK	10.1673	OK	75	drosophila_melanogaster	FBgn0260795	CG42575		3L:11116448-11127763	+	39255	NM_140184	FBgn0260795	1639799_s_at;1626044_at	phosphate ion transport [GO:0006817];sodium-dependent phosphate transport [GO:0044341];membrane [GO:0016020];sodium-dependent phosphate transmembrane transporter activity [GO:0015321];inorganic phosphate transmembrane transporter activity [GO:0005315];phosphate ion transmembrane transporter activity [GO:0015114]
FBgn0035781	45964.8	18644.7	-2.32	0.000117	649.453	OK	592.428	OK	1106.84	OK	1515.74	OK	75	drosophila_melanogaster	FBgn0035781	CG8560		3L:7395432-7397281	-	38830	NM_139863	FBgn0035781	1639641_at	proteolysis [GO:0006508];zinc ion binding [GO:0008270];carboxypeptidase activity [GO:0004180];metallocarboxypeptidase activity [GO:0004181]
FBgn0037356	692.04	334.46	-2	0.000118	10.8281	OK	9.93573	OK	15.9255	OK	20.822	OK	75	drosophila_melanogaster	FBgn0037356	CG12170		3R:1462962-1464379	+	40692	NM_141308	FBgn0037356	1637175_at	fatty acid biosynthetic process [GO:0006633];3-oxoacyl-[acyl-carrier-protein] synthase activity [GO:0004315];transferase activity, transferring acyl groups other than amino-acyl groups [GO:0016747]
FBgn0026175	193.14	81.37	-2.24	0.000118	8.35478	OK	10.7281	OK	15.8013	OK	22.21	OK	75	drosophila_melanogaster	FBgn0026175	skpC	skpC [Source:FlyBase gene name;Acc:FBgn0026175]	X:19710171-19710647	+	32996	NM_134514	FBgn0026175		ubiquitin-dependent protein catabolic process [GO:0006511]
FBgn0085434	163.37	387.44	2.23	0.00012	1.04297	OK	1.28875	OK	0.501005	OK	0.339209	OK	75	drosophila_melanogaster	FBgn0085434	NaCP60E	Na channel protein 60E [Source:FlyBase gene name;Acc:FBgn0085434]	2R:20779163-20809200	+	37981	NM_001259579;NM_001202078;NM_166696;NM_001259580;NM_001259581;NM_001259578	FBgn0085434	1637624_a_at;1624241_at	olfactory behavior [GO:0042048];sodium ion transport [GO:0006814];transmembrane transport [GO:0055085];ion transport [GO:0006811];plasma membrane [GO:0005886];voltage-gated sodium channel complex [GO:0001518];membrane [GO:0016020];voltage-gated sodium channel activity [GO:0005248];ion channel activity [GO:0005216];voltage-gated cation channel activity [GO:0022843];protein binding [GO:0005515]
FBgn0030798	122.69	332	2.51	0.000121	1.98839	OK	3.28417	OK	0.598554	OK	1.06192	OK	75	drosophila_melanogaster	FBgn0030798	CG13003		X:16738840-16768722	-	32675	NM_001169308;NM_132944	FBgn0030798	1630570_at
FBgn0033382	1214.32	580.13	-2.02	0.000124	12.8056	OK	10.3684	OK	20.3305	OK	21.3561	OK	75	drosophila_melanogaster	FBgn0033382	Hydr1	alpha/beta hydrolase 1 [Source:FlyBase gene name;Acc:FBgn0033382]	2R:5019992-5022958	+	35930	NM_136615;NM_165653;NM_001201963	FBgn0033382	1630623_a_at	lipid metabolic process [GO:0006629];cellular_component [GO:0005575];lipase activity [GO:0016298]
FBgn0014023	652.53	321.1	-1.97	0.000126	13.9281	OK	12.6388	OK	23.8982	OK	22.3986	OK	75	drosophila_melanogaster	FBgn0014023	Rlc1	Rlc1 [Source:FlyBase gene name;Acc:FBgn0014023]	3R:5340538-5341829	-	41141	NM_176433;NM_057752	FBgn0014023	1640527_at;1639279_a_at	translation [GO:0006412];mitochondrial large ribosomal subunit [GO:0005762];mitochondrial ribosome [GO:0005761];structural constituent of ribosome [GO:0003735]
FBgn0036451	820.5	1559.63	1.86	0.000126	6.24814	OK	8.81001	OK	2.66397	OK	4.43174	OK	75	drosophila_melanogaster	FBgn0036451	CG9425		3L:14783035-14794189	+	39613	NM_206362	FBgn0036451	1631942_at	intracellular [GO:0005622];nucleoside-triphosphatase activity [GO:0017111];nucleotide binding [GO:0000166];nucleic acid binding [GO:0003676];zinc ion binding [GO:0008270]
FBgn0025525	493.8	958.04	1.88	0.000126	6.60356	OK	8.18218	OK	3.58621	OK	2.79932	OK	75	drosophila_melanogaster	FBgn0025525	bab2	bric a brac 2 [Source:FlyBase gene name;Acc:FBgn0025525]	3L:1140429-1177276	-	44254	NM_079155	FBgn0025525	1624060_at	transcription, DNA-templated [GO:0006351];imaginal disc-derived leg morphogenesis [GO:0007480];eye-antennal disc morphogenesis [GO:0007455];regulation of transcription, DNA-dependent [GO:0006355];female gonad development [GO:0008585];polytene chromosome [GO:0005700];nucleus [GO:0005634];protein binding [GO:0005515];DNA binding [GO:0003677];sequence-specific DNA binding transcription factor activi…
FBgn0259715	504.6	182.3	-2.54	0.000128	6.97973	OK	4.31608	OK	14.2364	OK	12.8877	OK	75	drosophila_melanogaster	FBgn0259715	CG42369		2L:6395853-6397249	-	33894	NM_135180	FBgn0259715	1631604_at	biological_process [GO:0008150];cellular_component [GO:0005575];molecular_function [GO:0003674]
FBgn0019644	13509.1	5339.12	-2.36	0.00013	314.651	OK	243.887	OK	511.482	OK	710.252	OK	75	drosophila_melanogaster	FBgn0019644	ATPsyn-b	ATP synthase, subunit b [Source:FlyBase gene name;Acc:FBgn0019644]	3L:9723099-9724324	+	39143	NM_168365;NM_079287	FBgn0019644	1628573_a_at	phagocytosis, engulfment [GO:0006911];ATP synthesis coupled proton transport [GO:0015986];proton transport [GO:0015992];lipid particle [GO:0005811];mitochondrial proton-transporting ATP synthase complex, coupling factor F(o) [GO:0000276];hydrogen ion transmembrane transporter activity [GO:0015078];hydrogen-exporting ATPase activity, phosphorylative mechanism [GO:0008553]
FBgn0035193	26.38	126.22	3.56	0.00013	2.52581	OK	7.62772	OK	0.957299	OK	0.762136	OK	75	drosophila_melanogaster	FBgn0035193	CG9192		3L:1237133-1238319	-	38134	NM_138241	FBgn0035193	1640057_at
FBgn0044452	1228.76	2665.55	2.08	0.000132	12.7773	OK	21.2813	OK	5.36126	OK	7.69023	OK	75	drosophila_melanogaster	FBgn0044452	Atg2	Autophagy-specific gene 2 [Source:FlyBase gene name;Acc:FBgn0044452]	3L:2774338-2780677	+	38344	NM_139491	FBgn0044452	1632297_at	wound healing [GO:0042060];larval midgut histolysis [GO:0035069];macroautophagy [GO:0016236];autophagy [GO:0006914]
FBgn0051935	409.18	778.04	1.86	0.000133	8.31915	OK	12.7864	OK	4.62383	OK	4.56122	OK	75	drosophila_melanogaster	FBgn0051935	CG31935		2L:1594822-1611125	-	33338	NM_134764	FBgn0051935	1631591_at
FBgn0035522	24.1	102.34	3.33	0.000133	0.621292	OK	1.39089	OK	0.213399	OK	0.173048	OK	75	drosophila_melanogaster	FBgn0035522	CG1273		3L:4263719-4277778	+	38522	NM_139626	FBgn0035522	1635514_at
FBgn0036004	739.59	1434.74	1.89	0.000133	6.83587	OK	6.37572	OK	2.61396	OK	3.21118	OK	75	drosophila_melanogaster	FBgn0036004	Jarid2	Jumonji, AT rich interactive domain 2 [Source:FlyBase gene name;Acc:FBgn0036004]	3L:9470138-9479630	+	39103	NM_140067	FBgn0036004	1634092_at	nucleus [GO:0005634];intracellular [GO:0005622];nuclear euchromatin [GO:0005719];DNA binding [GO:0003677];protein binding [GO:0005515]
FBgn0015772	1065.01	1835.69	1.7	0.000136	17.4206	OK	19.8263	OK	9.73624	OK	8.5085	OK	75	drosophila_melanogaster	FBgn0015772	Nak	Numb-associated kinase [Source:FlyBase gene name;Acc:FBgn0015772]	2L:18957900-18968721	-	35154	NM_057817;NM_057818;NM_206003	FBgn0015772	1632485_a_at	dendrite morphogenesis [GO:0048813];asymmetric cell division [GO:0008356];protein phosphorylation [GO:0006468];regulation of clathrin-mediated endocytosis [GO:2000369];dendrite [GO:0030425];neuronal cell body [GO:0043025];axon [GO:0030424];protein kinase activity [GO:0004672];protein serine/threonine kinase activity [GO:0004674];protein binding [GO:0005515];ATP binding [GO:0005524];AP-2 adaptor c…
FBgn0036920	655	375.86	-1.72	0.000138	12.8367	OK	14.4995	OK	19.2885	OK	20.7594	OK	75	drosophila_melanogaster	FBgn0036920	CG8004		3L:19920294-19921608	-	40178	NM_140904	FBgn0036920	1634133_at	protein targeting to mitochondrion [GO:0006626];mitochondrial outer membrane [GO:0005741]
FBgn0040236	947.05	2103.48	2.13	0.00014	12.9936	OK	15.1191	OK	3.89629	OK	6.82545	OK	75	drosophila_melanogaster	FBgn0040236	c11.1	c11.1 [Source:FlyBase gene name;Acc:FBgn0040236]	X:9169681-9177150	-	53436	NM_144349	FBgn0040236	1639771_at	biological_process [GO:0008150];cellular_component [GO:0005575];binding [GO:0005488];molecular_function [GO:0003674]
FBgn0033638	896.74	1638.26	1.79	0.000142	8.63054	OK	12.6823	OK	4.30019	OK	5.76742	OK	75	drosophila_melanogaster	FBgn0033638	CG9005		2R:7506984-7528418	-	36243	NM_001259338;NM_001169647;NM_136844	FBgn0033638	1624211_at
FBgn0030412	574.39	983.53	1.69	0.000143	6.89522	OK	8.16099	OK	3.87419	OK	3.70793	OK	75	drosophila_melanogaster	FBgn0030412	tomosyn	tomosyn [Source:FlyBase gene name;Acc:FBgn0030412]	X:12525653-12547377	+	32217	NM_001169264;NM_001169265;NM_001258715;NM_167328;NM_132591;NM_167329;NM_167330	FBgn0030412	1635638_s_at	synaptic vesicle exocytosis [GO:0016079];vesicle-mediated transport [GO:0016192];neurogenesis [GO:0022008];long-term memory [GO:0007616];synaptic vesicle priming [GO:0016082];neurotransmitter secretion [GO:0007269];regulation of neuromuscular synaptic transmission [GO:1900073];establishment or maintenance of cell polarity [GO:0007163];neuromuscular junction [GO:0031594];integral to membrane [GO:0…
FBgn0033141	183.4	48.84	-3.1	0.000145	1.23279	OK	3.5373	OK	6.35151	OK	8.17953	OK	75	drosophila_melanogaster	FBgn0033141	CG12831		2R:2960550-2961621	-	35631	NM_136414	FBgn0033141	1640921_at
FBgn0013308	317.19	93.97	-2.92	0.000146	3.68231	OK	2.40724	OK	12.0295	OK	6.77486	OK	75	drosophila_melanogaster	FBgn0013308	Odc2	Ornithine decarboxylase 2 [Source:FlyBase gene name;Acc:FBgn0013308]	2R:3894769-3896567	+	35767	NM_057705	FBgn0013308	1631439_at	putrescine biosynthetic process from ornithine [GO:0033387];polyamine biosynthetic process [GO:0006596];lyase activity [GO:0016829];ornithine decarboxylase activity [GO:0004586];catalytic activity [GO:0003824]
FBgn0060296	334.86	684.16	1.98	0.000146	8.5531	OK	13.7614	OK	4.94802	OK	4.41858	OK	75	drosophila_melanogaster	FBgn0060296	pain	painless [Source:FlyBase gene name;Acc:FBgn0060296]	2R:20809028-20815798	-	37985	NM_138135	FBgn0060296	1628875_at	detection of mechanical stimulus involved in sensory perception [GO:0050974];mechanosensory behavior [GO:0007638];calcium ion transport [GO:0006816];regulation of heart contraction [GO:0008016];feeding behavior [GO:0007631];copulation [GO:0007620];ion transport [GO:0006811];response to heat [GO:0009408];transmembrane transport [GO:0055085];detection of mechanical stimulus involved in sensory perc…
FBgn0085335	28.86	92.4	2.82	0.00015	0.274793	OK	0.337038	OK	0.0695015	OK	0.0908017	OK	75	drosophila_melanogaster	FBgn0085335	CG34306		3R:752643-764363	+	5740275	NM_001104215	FBgn0085335
FBgn0004370	1067.67	1773.69	1.64	0.00015	8.41299	OK	9.89359	OK	4.50442	OK	4.85389	OK	75	drosophila_melanogaster	FBgn0004370	Ptp10D	Protein tyrosine phosphatase 10D [Source:FlyBase gene name;Acc:FBgn0004370]	X:11516048-11571371	+	32115	NM_001144715;NM_167292	FBgn0004370	1624660_at;1634653_a_at	central nervous system development [GO:0007417];motor neuron axon guidance [GO:0008045];protein dephosphorylation [GO:0006470];open tracheal system development [GO:0007424];long-term memory [GO:0007616];peptidyl-tyrosine dephosphorylation [GO:0035335];dephosphorylation [GO:0016311];plasma membrane [GO:0005886];apical part of cell [GO:0045177];axon [GO:0030424];transmembrane receptor protein tyros…
FBgn0034356	2143.1	4288.49	1.94	0.00015	44.732	OK	55.7817	OK	17.3543	OK	25.2799	OK	75	drosophila_melanogaster	FBgn0034356	CG10924		2R:14414937-14423263	+	37130	NM_137497;NM_001103897	FBgn0034356	1634794_at	gluconeogenesis [GO:0006094];mitochondrion [GO:0005739];GTP binding [GO:0005525];phosphoenolpyruvate carboxykinase (GTP) activity [GO:0004613];phosphoenolpyruvate carboxykinase activity [GO:0004611];lyase activity [GO:0016829]
FBgn0002174	1211.17	498.82	-2.28	0.000151	11.7652	OK	10.9927	OK	17.017	OK	31.6874	OK	75	drosophila_melanogaster	FBgn0002174	l(2)tid	lethal (2) tumorous imaginal discs [Source:FlyBase gene name;Acc:FBgn0002174]	2R:19594385-19596549	+	48844	NM_206209;NM_080193;NM_206210;NM_001259554	FBgn0002174	1634944_at	response to heat [GO:0009408];protein folding [GO:0006457];smoothened signaling pathway [GO:0007224];mitochondrion [GO:0005739];cytosol [GO:0005829];heat shock protein binding [GO:0031072];unfolded protein binding [GO:0051082];ATP binding [GO:0005524];patched binding [GO:0005113]
FBgn0004635	216.33	609.13	2.54	0.000154	10.0429	OK	8.93703	OK	3.79303	OK	2.02535	OK	75	drosophila_melanogaster	FBgn0004635	rho	rhomboid [Source:FlyBase gene name;Acc:FBgn0004635]	3L:1463811-1468944	+	38168	NM_079159	FBgn0004635	1635462_at	morphogenesis of a branching structure [GO:0001763];learning or memory [GO:0007611];cytokinesis [GO:0000910];negative regulation of gene expression [GO:0010629];leg disc proximal/distal pattern formation [GO:0007479];salivary gland boundary specification [GO:0007432];stem cell fate commitment [GO:0048865];epithelial cell proliferation involved in Malpighian tubule morphogenesis [GO:0061331];behav…
FBgn0037078	6.24	46.23	4.27	0.000155	3.06174	OK	1.90228	OK	0.175645	OK	0.344246	OK	75	drosophila_melanogaster	FBgn0037078	CG12971		3L:21348200-21349595	-	40365	NM_141052	FBgn0037078	1635019_at	biological_process [GO:0008150];cellular_component [GO:0005575];molecular_function [GO:0003674]
FBgn0041092	1067.69	1772.71	1.64	0.000155	7.56656	OK	9.11711	OK	4.14761	OK	4.26318	OK	75	drosophila_melanogaster	FBgn0041092	tai	taiman [Source:FlyBase gene name;Acc:FBgn0041092]	2L:9166778-9250211	+	34242	NM_001259020;NM_078797;NM_001201819;NM_001201817;NM_001201818	FBgn0041092	1632385_at	signal transduction [GO:0007165];border follicle cell migration [GO:0007298];regulation of transcription, DNA-dependent [GO:0006355];germ-line stem-cell niche homeostasis [GO:0060250];nucleus [GO:0005634];ecdysone receptor holocomplex [GO:0008230];signal transducer activity [GO:0004871];protein dimerization activity [GO:0046983];ligand-dependent nuclear receptor transcription coactivator activity…
FBgn0023530	737.89	319.56	-2.19	0.000155	22.4771	OK	16.9963	OK	34.6707	OK	42.8004	OK	75	drosophila_melanogaster	FBgn0023530	CG3740		X:1562439-1563330	-	31119	NM_130576	FBgn0023530	1624552_at
FBgn0035347	1526.95	2803.46	1.8	0.000158	24.0885	OK	28.926	OK	10.5258	OK	13.8889	OK	75	drosophila_melanogaster	FBgn0035347	CG33232		3L:2466903-2499226	+	2769004	NM_001031933;NM_206245;NM_206246;NM_206244	FBgn0035347	1631431_at;1627478_at	cytoskeleton organization [GO:0007010];actin binding [GO:0003779]
FBgn0033766	504.97	889.28	1.74	0.000158	5.54093	OK	6.55781	OK	2.57344	OK	3.2553	OK	75	drosophila_melanogaster	FBgn0033766	CG8771		2R:8567472-8573670	-	36397	NM_136966;NM_001259354	FBgn0033766	1635778_at
FBgn0033788	3942.29	8625.15	2.1	0.00016	1010.21	OK	980.329	OK	299.837	OK	443.52	OK	75	drosophila_melanogaster	FBgn0033788	CG13323		2R:8934238-8934793	-	36433	NM_136988	FBgn0033788	1624587_at
FBgn0015589	763.43	1296.32	1.68	0.000161	5.37826	OK	6.71696	OK	2.71337	OK	3.30046	OK	75	drosophila_melanogaster	FBgn0015589	Apc	APC-like [Source:FlyBase gene name;Acc:FBgn0015589]	3R:24658022-24670372	-	44642	NM_057804	FBgn0015589	1628548_at	imaginal disc pattern formation [GO:0007447];negative regulation of Wnt signaling pathway [GO:0030178];microtubule-based process [GO:0007017];cell-cell adhesion [GO:0016337];head involution [GO:0008258];intracellular protein transport [GO:0006886];axon guidance [GO:0007411];chitin-based larval cuticle pattern formation [GO:0035293];Wnt signaling pathway [GO:0016055];medulla oblongata development …
FBgn0036715	478.9	814.49	1.68	0.000165	4.53872	OK	5.26902	OK	2.38091	OK	2.47402	OK	75	drosophila_melanogaster	FBgn0036715	Cad74A	Cad74A [Source:FlyBase gene name;Acc:FBgn0036715]	3L:17360853-17372630	-	39936	NM_168724;NM_140716;NM_001259885	FBgn0036715	1635742_s_at	dorsal appendage formation [GO:0046843];homophilic cell adhesion [GO:0007156];calcium-dependent cell-cell adhesion [GO:0016339];cell adhesion [GO:0007155];integral to plasma membrane [GO:0005887];apical plasma membrane [GO:0016324];microvillus [GO:0005902];membrane [GO:0016020];plasma membrane [GO:0005886];calcium ion binding [GO:0005509]
FBgn0011474	375.5	671.93	1.75	0.000166	6.44355	OK	7.36212	OK	3.33713	OK	3.60458	OK	75	drosophila_melanogaster	FBgn0011474	pr-set7	pr-set7 [Source:FlyBase gene name;Acc:FBgn0011474]	3R:10141710-10146216	+	41743	NM_169578;NM_169577;NM_142097;NM_001260171	FBgn0011474	1624463_s_at	chromosome condensation [GO:0030261];histone H4-K20 methylation [GO:0034770];histone H4-K20 monomethylation [GO:0034771];negative regulation of histone acetylation [GO:0035067];DNA damage checkpoint [GO:0000077];histone methylation [GO:0016571];polytene chromosome [GO:0005700];histone-lysine N-methyltransferase activity [GO:0018024];histone methyltransferase activity (H4-K20 specific) [GO:0042799…
FBgn0030808	492.31	865.39	1.73	0.000166	5.39645	OK	7.47327	OK	2.76721	OK	3.38847	OK	75	drosophila_melanogaster	FBgn0030808	RhoGAP15B	RhoGAP15B [Source:FlyBase gene name;Acc:FBgn0030808]	X:16837752-16850028	+	32686	NM_001042817;NM_132955	FBgn0030808	1638940_at	signal transduction [GO:0007165];intracellular [GO:0005622];phospholipid binding [GO:0005543];small GTPase regulator activity [GO:0005083];protein binding [GO:0005515]
FBgn0052685	1028.74	1694.3	1.63	0.000167	10.363	OK	12.3846	OK	5.58827	OK	5.92049	OK	75	drosophila_melanogaster	FBgn0052685	CG32685		X:9966179-9976523	-	31942	NM_167218;NM_001258677;NM_001258678;NM_001258679	FBgn0052685	1634003_at	protein phosphatase 1 binding [GO:0008157]
FBgn0262794	10.47	444.22	5.04	0.000168	111.496	OK	21.1836	OK	1.63587	OK	0.986409	OK	75	drosophila_melanogaster	FBgn0262794	CG43175		3R:13470409-13470981	+	12798449	NM_001260225	FBgn0262794
FBgn0023496	36.69	5.65	-4	0.000171	0.14343	OK	0.166283	OK	0.48561	OK	1.03441	OK	75	drosophila_melanogaster	FBgn0023496	Lip1	Lipase 1 [Source:FlyBase gene name;Acc:FBgn0023496]	2L:10699408-10701458	-	43973	NM_078816	FBgn0023496	1629710_at	lipid metabolic process [GO:0006629];triglyceride lipase activity [GO:0004806];lipase activity [GO:0016298];hydrolase activity, acting on ester bonds [GO:0016788]
FBgn0033733	39.82	3.79	-4.56	0.000172	0.0771721	OK	0.088758	OK	0.324569	OK	1.23679	OK	75	drosophila_melanogaster	FBgn0033733	CG8834		2R:8307316-8310040	-	36356	NM_001103816;NM_136935	FBgn0033733	1629566_at	metabolic process [GO:0008152];4-coumarate-CoA ligase activity [GO:0016207];catalytic activity [GO:0003824]
FBgn0038838	1.74	46.72	4.97	0.000172	8.41764	OK	1.70779	OK	0	OK	0.357853	OK	75	drosophila_melanogaster	FBgn0038838	TotB	Turandot B [Source:FlyBase gene name;Acc:FBgn0038838]	3R:16699672-16700259	+	42474	NM_079698	FBgn0038838	1627975_at	cellular response to heat [GO:0034605];response to bacterium [GO:0009617];response to stress [GO:0006950];cellular response to UV [GO:0034644];extracellular space [GO:0005615];extracellular region [GO:0005576];molecular_function [GO:0003674]
FBgn0021795	5394.5	2261.47	-2.25	0.000174	145.438	OK	134.691	OK	216.114	OK	358.604	OK	75	drosophila_melanogaster	FBgn0021795	Tapdelta	Translocon-associated protein delta [Source:FlyBase gene name;Acc:FBgn0021795]	2R:7257805-7258675	-	45680	NM_136835	FBgn0021795	1638890_at	protein retention in ER lumen [GO:0006621];lipid particle [GO:0005811];integral to membrane [GO:0016021];endoplasmic reticulum [GO:0005783];signal recognition particle, endoplasmic reticulum targeting [GO:0005786];Sec61 translocon complex [GO:0005784];signal sequence binding [GO:0005048]
FBgn0036135	545.95	295.56	-1.81	0.000175	13.682	OK	14.1568	OK	20.3015	OK	23.3461	OK	75	drosophila_melanogaster	FBgn0036135	mRpL2	mitochondrial ribosomal protein L2 [Source:FlyBase gene name;Acc:FBgn0036135]	3L:11113947-11115141	+	39253	NM_079298	FBgn0036135	1624278_at	translation [GO:0006412];mitochondrial large ribosomal subunit [GO:0005762];ribosome [GO:0005840];intracellular [GO:0005622];structural constituent of ribosome [GO:0003735]
FBgn0020445	114.64	536.36	3.51	0.000176	1.97254	OK	9.4343	OK	0.725881	OK	1.57843	OK	75	drosophila_melanogaster	FBgn0020445	E23	Early gene at 23 [Source:FlyBase gene name;Acc:FBgn0020445]	2L:3334871-3355000	-	43895	NM_205900;NM_079909;NM_134924	FBgn0020445	1628224_a_at	regulation of circadian rhythm [GO:0042752];ATP-binding cassette (ABC) transporter complex [GO:0043190];membrane [GO:0016020];transporter activity [GO:0005215];ATPase activity, coupled to transmembrane movement of substances [GO:0042626];ATP binding [GO:0005524];nucleoside-triphosphatase activity [GO:0017111];ATPase activity [GO:0016887];nucleotide binding [GO:0000166]
FBgn0264556	2.35	31.03	4.57	0.000176	1.38147	OK	1.21803	OK	0.192183	OK	0.126007	OK	75	drosophila_melanogaster	FBgn0264556	Gr39a	Gustatory receptor 39a [Source:FlyBase gene name;Acc:FBgn0264556]	2L:21290734-21297686	+	117346	NM_165370;NM_165371;NM_165372;NM_165373	FBgn0264556	1631508_a_at;1629245_at;1638056_at;1627976_at;1639	male courtship behavior [GO:0008049];sensory perception of taste [GO:0050909];integral to membrane [GO:0016021];taste receptor activity [GO:0008527]
FBgn0033184	825.56	406.99	-1.96	0.000177	9.7512	OK	10.2881	OK	14.0744	OK	19.942	OK	75	drosophila_melanogaster	FBgn0033184	CG12736		2R:3396032-3397959	-	35681	NM_136444	FBgn0033184	1634444_at	translational elongation [GO:0006414];translation [GO:0006412];mitochondrion [GO:0005739];GTPase activity [GO:0003924];GTP binding [GO:0005525];translation elongation factor activity [GO:0003746]
FBgn0264339	28.1	131.05	3.53	0.000178	1.05091	OK	0.619324	OK	0.0979748	OK	0.212213	OK	75	drosophila_melanogaster	FBgn0264339	CG5357;CG34372		2R:19331660-19379515	+	5740629;37712	NM_001103965	FBgn0264339	1625520_at;1628910_at;1623011_at;1638684_at;162437	G-protein coupled receptor signaling pathway [GO:0007186];translation [GO:0006412];ribosome [GO:0005840];integral to membrane [GO:0016021];G-protein coupled GABA receptor activity [GO:0004965];structural constituent of ribosome [GO:0003735]
FBgn0010825	959	1600.17	1.65	0.000178	6.7645	OK	7.71988	OK	3.54836	OK	3.96784	OK	75	drosophila_melanogaster	FBgn0010825	Gug	Grunge [Source:FlyBase gene name;Acc:FBgn0010825]	3L:8443022-8465769	+	46156	NM_206303;NM_001259741;NM_001259742;NM_001259743;NM_079249;NM_145106;NM_176300	FBgn0010825	1632497_a_at	eye development [GO:0001654];negative regulation of epidermal growth factor receptor signaling pathway [GO:0042059];imaginal disc-derived leg morphogenesis [GO:0007480];negative regulation of transcription, DNA-dependent [GO:0045892];segment specification [GO:0007379];imaginal disc-derived wing vein morphogenesis [GO:0008586];segmentation [GO:0035282];embryonic pattern specification [GO:0009880];…
FBgn0264672	910.71	436.57	-2.01	0.00018	8.51594	OK	11.9605	OK	14.2468	OK	22.2973	OK	75	drosophila_melanogaster	FBgn0264672	CG9867	EGF-domain O-GlcNAc transferase [Source:FlyBase gene name;Acc:FBgn0264672]	2L:2381097-2383073	+	33424	NM_134834	FBgn0264672	1631672_at	larval chitin-based cuticle development [GO:0008363];extracellular matrix [GO:0031012];endoplasmic reticulum lumen [GO:0005788];protein N-acetylglucosaminyltransferase activity [GO:0016262];transferase activity, transferring glycosyl groups [GO:0016757]
FBgn0034330	0	14.97	4.98	0.000181	7.73243	OK	4.99155	OK	0	OK	0	OK	75	drosophila_melanogaster	FBgn0034330	CG18107		2R:14272070-14272416	+	37101	NM_145336	FBgn0034330	1638772_at
FBgn0036576	268.34	530.72	1.92	0.000181	16.9611	OK	16.2204	OK	9.78917	OK	16.544	OK	75	drosophila_melanogaster	FBgn0036576	CG5151		3L:16130902-16157801	-	39772	NM_001259861;NM_140587;NM_206382;NM_168653	FBgn0036576	1632132_at;1639803_at;1635736_at;1633774_at
FBgn0027785	3286.59	1241.82	-2.44	0.000182	114.047	OK	88.1755	OK	167.313	OK	296.405	OK	75	drosophila_melanogaster	FBgn0027785	NP15.6	NP15.6 [Source:FlyBase gene name;Acc:FBgn0027785]	3R:14853074-14853737	+	42282	NM_142517	FBgn0027785	1623858_at	biological_process [GO:0008150];cellular_component [GO:0005575];molecular_function [GO:0003674]
FBgn0052627	326.05	1177.12	3.03	0.000183	4.84759	OK	19.1363	OK	2.34693	OK	3.14184	OK	75	drosophila_melanogaster	FBgn0052627	NnaD	Drosophila Nna1 ortholog [Source:FlyBase gene name;Acc:FBgn0052627]	X:13586325-13608468	+	32329	NM_001258726;NM_132686;NM_167379;NM_001258728;NM_001103505;NM_176726;NM_001258727	FBgn0052627	1637246_a_at	proteolysis [GO:0006508];zinc ion binding [GO:0008270];purine nucleotide binding [GO:0017076];metallocarboxypeptidase activity [GO:0004181]
FBgn0019957	6703.83	2792.04	-2.26	0.000185	99.1073	OK	76.9713	OK	152.353	OK	213.376	OK	75	drosophila_melanogaster	FBgn0019957	ND42	NADH:ubiquinone reductase 42kD subunit precursor [Source:FlyBase gene name;Acc:FBgn0019957]	3R:17853427-17855115	+	42591	NM_079721;NM_169990	FBgn0019957	1639585_a_at	mitochondrial electron transport, NADH to ubiquinone [GO:0006120];nucleobase-containing compound metabolic process [GO:0006139];mitochondrial matrix [GO:0005759];mitochondrion [GO:0005739];lipid particle [GO:0005811];mitochondrial respiratory chain complex I [GO:0005747];respiratory chain [GO:0070469];NADH dehydrogenase (ubiquinone) activity [GO:0008137];phosphotransferase activity, alcohol group…
FBgn0031957	14.9	69.17	3.49	0.000186	2.11903	OK	3.85425	OK	0.437873	OK	0.504767	OK	75	drosophila_melanogaster	FBgn0031957	TwdlE	TweedleE [Source:FlyBase gene name;Acc:FBgn0031957]	2L:7857957-7860838	-	34075	NM_135313	FBgn0031957	1628835_at	chitin-based cuticle development [GO:0040003];proteinaceous extracellular matrix [GO:0005578];structural constituent of chitin-based cuticle [GO:0005214]
FBgn0000581	1006.63	1714.18	1.68	0.000187	6.16374	OK	7.91911	OK	3.14678	OK	3.87841	OK	75	drosophila_melanogaster	FBgn0000581	E(Pc)	Enhancer of Polycomb [Source:FlyBase gene name;Acc:FBgn0000581]	2R:7339548-7352775	+	36238	NM_078974;NM_165836	FBgn0000581	1625705_s_at;1635961_at;1628110_s_at;1640694_at	chromatin organization [GO:0006325];dendrite guidance [GO:0070983];histone acetyltransferase complex [GO:0000123];polytene chromosome [GO:0005700];nucleus [GO:0005634];Piccolo NuA4 histone acetyltransferase complex [GO:0032777];intercalary heterochromatin [GO:0005725];NuA4 histone acetyltransferase complex [GO:0035267];chromatin [GO:0000785]
FBgn0031216	722.37	1545.68	2.05	0.000188	9.00754	OK	9.45464	OK	4.31615	OK	2.93847	OK	75	drosophila_melanogaster	FBgn0031216	CG11376		2L:94739-102086	+	33165	NM_134645	FBgn0031216	1637327_at	melanotic encapsulation of foreign target [GO:0035011];GTPase binding [GO:0051020];guanyl-nucleotide exchange factor activity [GO:0005085];GTP binding [GO:0005525]
FBgn0250814	11745.4	3717.16	-2.77	0.00019	120.507	OK	86.4543	OK	185.418	OK	385.532	OK	75	drosophila_melanogaster	FBgn0250814	CG4169		3L:16577224-16579211	+	39846	NM_140648	FBgn0250814	1624439_at	mitochondrial electron transport, ubiquinol to cytochrome c [GO:0006122];proteolysis [GO:0006508];mitochondrial respiratory chain complex III [GO:0005750];microtubule associated complex [GO:0005875];mitochondrion [GO:0005739];lipid particle [GO:0005811];metalloendopeptidase activity [GO:0004222];ubiquinol-cytochrome-c reductase activity [GO:0008121];zinc ion binding [GO:0008270]
FBgn0034797	1237.96	2079.41	1.66	0.000194	13.863	OK	17.063	OK	7.65821	OK	7.68955	OK	75	drosophila_melanogaster	FBgn0034797	nahoda	nahoda [Source:FlyBase gene name;Acc:FBgn0034797]	2R:18783696-18804242	+	37641	NM_079091;NM_166569;NM_001259545	FBgn0034797	1639489_at;1630476_s_at	biological_process [GO:0008150];cellular_component [GO:0005575];molecular_function [GO:0003674];protein binding [GO:0005515]
FBgn0032935	496.76	1107.12	2.13	0.000194	14.1244	OK	28.1346	OK	7.37055	OK	9.0587	OK	75	drosophila_melanogaster	FBgn0032935	CG8678		2L:21212322-21220572	-	35396	NM_136256	FBgn0032935	1628475_at	pre-autophagosomal structure membrane [GO:0034045];autophagic vacuole membrane [GO:0000421];phosphatidylinositol-3,5-bisphosphate binding [GO:0080025];protein binding [GO:0005515]
FBgn0052207	137.48	46.91	-2.61	0.000199	3.39318	OK	4.89544	OK	7.13348	OK	8.91455	OK	75	drosophila_melanogaster	FBgn0052207			3L:19468730-19471820	-		NR_037750	FBgn0052207	1632978_at
FBgn0029854	1235.91	660.31	-1.83	0.000207	70.7121	OK	63.2109	OK	110.395	OK	108.769	OK	75	drosophila_melanogaster	FBgn0029854	CG3566		X:6169005-6170745	-	31562	NM_206632;NM_132076;NM_001258619	FBgn0029854	1638923_at	electron carrier activity [GO:0009055];heme binding [GO:0020037]
FBgn0029980	558.76	302.35	-1.81	0.000213	10.1925	OK	10.1455	OK	15.4953	OK	16.7607	OK	75	drosophila_melanogaster	FBgn0029980	CG10778		X:7825778-7827384	-	31708	NM_132197	FBgn0029980	1630701_at	phagocytosis, engulfment [GO:0006911];transferase activity, transferring alkyl or aryl (other than methyl) groups [GO:0016765]
FBgn0259211	663.83	1307.25	1.91	0.000213	11.6811	OK	11.8848	OK	4.86282	OK	5.02515	OK	75	drosophila_melanogaster	FBgn0259211	grh	grainy head [Source:FlyBase gene name;Acc:FBgn0259211]	2R:13690294-13729584	+	37038	NM_057496;NM_057494;NM_057497;NM_057495;NM_166250;NM_166252;NM_001259472;NM_166253	FBgn0259211	1634573_a_at;1635106_at	ganglion mother cell fate determination [GO:0007402];chitin-based embryonic cuticle biosynthetic process [GO:0008362];positive regulation of transcription from RNA polymerase II promoter [GO:0045944];chitin-based cuticle development [GO:0040003];R3/R4 cell fate commitment [GO:0007464];tracheal outgrowth, open tracheal system [GO:0007426];ventral cord development [GO:0007419];regulation of tube le…
FBgn0032422	1038.63	526.78	-1.91	0.000213	38.8344	OK	42.2079	OK	54.4265	OK	81.337	OK	75	drosophila_melanogaster	FBgn0032422	atilla	atilla [Source:FlyBase gene name;Acc:FBgn0032422]	2L:12175451-12177886	-	34647	NM_135714	FBgn0032422	1626831_at	biological_process [GO:0008150];cellular_component [GO:0005575];molecular_function [GO:0003674]
FBgn0003165	835.06	1474.96	1.73	0.000221	6.65885	OK	7.86365	OK	3.79826	OK	3.49722	OK	75	drosophila_melanogaster	FBgn0003165	pum	pumilio [Source:FlyBase gene name;Acc:FBgn0003165]	3R:4892065-5063404	-	41094	NM_079561;NM_169260;NM_169258;NM_169259;NM_176427;NM_001260073	FBgn0003165	1632418_s_at;1630176_at;1639335_at;1625845_s_at	cell migration [GO:0016477];anterior/posterior axis specification, embryo [GO:0008595];negative regulation of epidermal growth factor receptor signaling pathway [GO:0042059];germ cell development [GO:0007281];germ-line stem cell division [GO:0042078];cell fate determination [GO:0001709];oogenesis [GO:0048477];synaptic transmission [GO:0007268];dendrite morphogenesis [GO:0048813];head involution […
FBgn0085312	71.83	17.13	-3.28	0.000225	1.45614	OK	3.63599	OK	7.5022	OK	7.91653	OK	75	drosophila_melanogaster	FBgn0085312	CG34283		3R:14547726-14548244	-	5740817	NM_001104361	FBgn0085312	1640416_at
FBgn0036691	381.67	203.29	-1.83	0.000226	7.1774	OK	8.41664	OK	11.5078	OK	13.2181	OK	75	drosophila_melanogaster	FBgn0036691	beg	bad egg [Source:FlyBase gene name;Acc:FBgn0036691]	3L:17028768-17029965	+	39910	NM_140693	FBgn0036691	1641256_at	fatty acid biosynthetic process [GO:0006633];mitochondrion [GO:0005739];[acyl-carrier-protein] S-malonyltransferase activity [GO:0004314];binding [GO:0005488]
FBgn0003716	1701.65	3028.68	1.75	0.000231	31.2005	OK	44.3906	OK	18.7577	OK	18.8101	OK	75	drosophila_melanogaster	FBgn0003716	tkv	thickveins [Source:FlyBase gene name;Acc:FBgn0003716]	2L:5218996-5271353	-	33753	NM_175975;NM_175976;NM_175977;NM_175978	FBgn0003716	1636221_a_at	cell elongation involved in imaginal disc-derived wing morphogenesis [GO:0090254];regulation of cell-cell adhesion [GO:0022407];transforming growth factor beta receptor complex assembly [GO:0007181];morphogenesis of a branching structure [GO:0001763];dorsal/ventral pattern formation [GO:0009953];neuromuscular synaptic transmission [GO:0007274];cell migration [GO:0016477];histoblast morphogenesis …
FBgn0014870	1064.66	1906.03	1.75	0.000234	12.9698	OK	15.4473	OK	7.10133	OK	8.26382	OK	75	drosophila_melanogaster	FBgn0014870	Psi	P-element somatic inhibitor [Source:FlyBase gene name;Acc:FBgn0014870]	2R:12748826-12755219	-	36889	NM_057775;NM_206140;NM_166200	FBgn0014870	1634021_a_at	spermatogenesis [GO:0007283];regulation of mRNA splicing, via spliceosome [GO:0048024];regulation of alternative mRNA splicing, via spliceosome [GO:0000381];negative regulation of mRNA splicing, via spliceosome [GO:0048025];mRNA processing [GO:0006397];U1 snRNP [GO:0005685];nucleus [GO:0005634];mRNA binding [GO:0003729];RNA binding [GO:0003723]
FBgn0034313	395.81	686.78	1.71	0.000235	6.98492	OK	8.95574	OK	3.50507	OK	4.21224	OK	75	drosophila_melanogaster	FBgn0034313	CG5726		2R:14062760-14067702	-	37082	NM_137460	FBgn0034313	1633517_at	RNA metabolic process [GO:0016070];lipid particle [GO:0005811]
FBgn0085412	270.18	562	1.99	0.000237	2.27707	OK	2.47075	OK	1.08935	OK	0.816671	OK	75	drosophila_melanogaster	FBgn0085412	CG34383		3R:9540931-9590389	+	5740131	NM_001104308;NM_001104306;NM_001104307;NM_001144575	FBgn0085412	1635294_at;1625511_at;1623585_at;1627413_at	phospholipid binding [GO:0005543];protein binding [GO:0005515]
FBgn0016061	34.15	102.94	2.7	0.00024	0.661201	OK	0.762405	OK	0.172599	OK	0.277204	OK	75	drosophila_melanogaster	FBgn0016061	side	sidestep [Source:FlyBase gene name;Acc:FBgn0016061]	3R:23201323-23263204	-	43300	NM_079806;NM_001260405;NM_001260406;NM_001144645	FBgn0016061	1623547_at	motor neuron axon guidance [GO:0008045];protein binding [GO:0005515]
FBgn0038035	1005.28	524.92	-1.87	0.000244	7.6972	OK	8.9631	OK	15.5206	OK	11.5197	OK	75	drosophila_melanogaster	FBgn0038035	lig3	DNA ligase III [Source:FlyBase gene name;Acc:FBgn0038035]	3R:8224733-8227561	-	41518	NM_141930	FBgn0038035	1636131_at	DNA replication [GO:0006260];DNA recombination [GO:0006310];DNA ligation involved in DNA repair [GO:0051103];DNA ligation [GO:0006266];DNA repair [GO:0006281];DNA binding [GO:0003677];ATP binding [GO:0005524];DNA ligase activity [GO:0003909];DNA ligase (ATP) activity [GO:0003910]
FBgn0003525	454.42	809.74	1.75	0.000251	8.85257	OK	13.0243	OK	5.15811	OK	5.06428	OK	75	drosophila_melanogaster	FBgn0003525	stg	string [Source:FlyBase gene name;Acc:FBgn0003525]	3R:25077540-25081502	-	43466	NM_079823	FBgn0003525	1635478_at;1633174_at	negative regulation of mitotic cell cycle [GO:0045930];centriole replication [GO:0007099];negative regulation of cell size [GO:0045792];Golgi organization [GO:0007030];cellular process [GO:0009987];mesoderm development [GO:0007498];protein dephosphorylation [GO:0006470];open tracheal system development [GO:0007424];lateral inhibition [GO:0046331];regulation of mitotic cell cycle [GO:0007346];peri…
FBgn0014163	1939.26	4567.92	2.22	0.000254	50.9628	OK	65.428	OK	25.413	OK	15.4247	OK	75	drosophila_melanogaster	FBgn0014163	fax	failed axon connections [Source:FlyBase gene name;Acc:FBgn0014163]	3L:16395896-16404939	-	39826	NM_001014587;NM_079382;NM_176336;NM_001014586	FBgn0014163	1624705_a_at	axonogenesis [GO:0007409];neurogenesis [GO:0022008]
FBgn0051272	1552.12	876.42	-1.74	0.000258	17.5296	OK	17.0948	OK	25.3254	OK	26.3358	OK	75	drosophila_melanogaster	FBgn0051272	CG31272		3R:6582018-6585113	-	326130	NM_141756	FBgn0051272	1639934_at	lipid metabolic process [GO:0006629];transport [GO:0006810];transmembrane transport [GO:0055085];integral to membrane [GO:0016021];synaptic vesicle membrane [GO:0030672];lipase activity [GO:0016298];transporter activity [GO:0005215]
FBgn0052218	33.23	121.55	2.99	0.000269	5.07968	OK	3.69339	OK	1.21023	OK	0.948677	OK	75	drosophila_melanogaster	FBgn0052218			3L:19888316-19889491	-		NR_037751	FBgn0052218
FBgn0032058	3.15	26.45	4.2	0.000269	0.406643	OK	0.618754	OK	0.0483479	OK	0.0631652	OK	75	drosophila_melanogaster	FBgn0032058	CG9289		2L:8681403-8684350	-	34195	NM_135401	FBgn0032058	1627969_at	methyl jasmonate esterase activity [GO:0080032];methyl salicylate esterase activity [GO:0080031];methyl indole-3-acetate esterase activity [GO:0080030];retinyl-palmitate esterase activity [GO:0050253]
FBgn0036367	1109.37	604.31	-1.8	0.000272	33.1507	OK	30.5418	OK	49.6713	OK	50.2067	OK	75	drosophila_melanogaster	FBgn0036367	CG10116		3L:13449308-13450338	-	39515	NM_140395	FBgn0036367	1630778_at	lipid metabolic process [GO:0006629];lipoprotein lipase activity [GO:0004465]
FBgn0003339	80.19	258.83	2.77	0.00028	1.76538	OK	3.47456	OK	0.841464	OK	0.470698	OK	75	drosophila_melanogaster	FBgn0003339	Scr	Sex combs reduced [Source:FlyBase gene name;Acc:FBgn0003339]	3R:2648842-2675703	-	40833	NM_206443;NM_079524	FBgn0003339	1633345_at	positive regulation of transcription from RNA polymerase II promoter [GO:0045944];salivary gland boundary specification [GO:0007432];regulation of transcription from RNA polymerase II promoter [GO:0006357];segment specification [GO:0007379];regulation of transcription, DNA-dependent [GO:0006355];specification of segmental identity, labial segment [GO:0007381];midgut development [GO:0007494];sex d…
FBgn0010909	1508.05	2919.45	1.88	0.000281	19.7622	OK	20.5622	OK	9.83308	OK	7.81023	OK	75	drosophila_melanogaster	FBgn0010909	msn	misshapen [Source:FlyBase gene name;Acc:FBgn0010909]	3L:2554847-2586540	-	44030	NM_079940;NM_206252;NM_206250;NM_206251	FBgn0010909	1632475_at	nuclear migration [GO:0007097];imaginal disc fusion, thorax closure [GO:0046529];negative regulation of Ras protein signal transduction [GO:0046580];oogenesis [GO:0048477];establishment of planar polarity [GO:0001736];JNK cascade [GO:0007254];protein phosphorylation [GO:0006468];imaginal disc-derived wing morphogenesis [GO:0007476];axon guidance [GO:0007411];regulation of cell shape [GO:0008360];…
FBgn0030403	1934.74	835.84	-2.19	0.000282	15.7203	OK	10.8349	OK	24.1775	OK	29.3866	OK	75	drosophila_melanogaster	FBgn0030403	CG1824		X:12486588-12489668	-	32208	NM_132582	FBgn0030403	1625618_at	transmembrane transport [GO:0055085];transport [GO:0006810];mitochondrial inner membrane [GO:0005743];integral to membrane [GO:0016021];transporter activity [GO:0005215];ATPase activity, coupled to transmembrane movement of substances [GO:0042626];ATP binding [GO:0005524];nucleoside-triphosphatase activity [GO:0017111];ATPase activity [GO:0016887];nucleotide binding [GO:0000166]
FBgn0015031	6623.48	2815.69	-2.22	0.000282	638.6	OK	496.568	OK	994.957	OK	1407.01	OK	75	drosophila_melanogaster	FBgn0015031	cype	cyclope [Source:FlyBase gene name;Acc:FBgn0015031]	2L:5327241-5327969	+	46040	NM_080526;NM_001258957;NM_001258956	FBgn0015031	1638416_at	mitochondrial electron transport, cytochrome c to oxygen [GO:0006123];mitochondrial respiratory chain complex IV [GO:0005751];lipid particle [GO:0005811];cytochrome-c oxidase activity [GO:0004129]
FBgn0040342	698.65	345.15	-1.95	0.000283	8.80564	OK	8.02988	OK	12.3782	OK	16.9205	OK	75	drosophila_melanogaster	FBgn0040342	CG3706		X:824964-826704	-	53540	NM_144377	FBgn0040342	1631873_at
FBgn0040759	111.68	431.34	3.11	0.000284	18.341	OK	60.2998	OK	10.1973	OK	5.99512	OK	75	drosophila_melanogaster	FBgn0040759	CG13177		2R:8051180-8051941	+	5740215	NM_001103811	FBgn0040759	1628197_at
FBgn0011202	1211.39	2065.22	1.68	0.000287	16.0606	OK	20.5841	OK	9.57016	OK	9.42792	OK	75	drosophila_melanogaster	FBgn0011202	dia	diaphanous [Source:FlyBase gene name;Acc:FBgn0011202]	2L:20758147-20767536	+	35340	NM_057633;NM_165341;NM_001259184;NM_001259183	FBgn0011202	1625942_s_at	spermatogenesis [GO:0007283];actin filament-based process [GO:0030029];cytokinesis, actomyosin contractile ring assembly [GO:0000915];cytokinesis [GO:0000910];cellularization [GO:0007349];protein secretion [GO:0009306];actin filament organization [GO:0007015];sensory perception of sound [GO:0007605];open tracheal system development [GO:0007424];neurogenesis [GO:0022008];melanotic encapsulation of…
FBgn0027616	918.8	1481.52	1.59	0.00029	15.4281	OK	19.6277	OK	9.01392	OK	10.0944	OK	75	drosophila_melanogaster	FBgn0027616	YT521-B	YT521-B [Source:FlyBase gene name;Acc:FBgn0027616]	3L:3370451-3374170	-	38420	NM_168029;NM_139554	FBgn0027616	1641737_a_at	RNA metabolic process [GO:0016070];nuclear body [GO:0016604];RNA binding [GO:0003723]
FBgn0029911	364.91	634.29	1.71	0.00029	9.27708	OK	9.62044	OK	4.44461	OK	4.69427	OK	75	drosophila_melanogaster	FBgn0029911	CG14435		X:6733455-6737953	-	31628	NM_132131;NM_001169211	FBgn0029911	1627565_at	zinc ion binding [GO:0008270];protein binding [GO:0005515]
FBgn0036947	1834.29	834.66	-2.1	0.000291	42.9169	OK	31.6026	OK	61.1165	OK	77.8379	OK	75	drosophila_melanogaster	FBgn0036947	obst-F	obstructor-F [Source:FlyBase gene name;Acc:FBgn0036947]	3L:20193264-20194738	-	40209	NM_140929	FBgn0036947	1625554_at	chitin metabolic process [GO:0006030];extracellular region [GO:0005576];structural constituent of peritrophic membrane [GO:0016490];chitin binding [GO:0008061]
FBgn0261567	3.15	25.98	4.15	0.000296	6.91407	OK	7.2475	OK	0.237481	OK	0.930788	OK	75	drosophila_melanogaster	FBgn0261567	CG42681		2L:14744435-14744817	+	10178949	NM_001201883	FBgn0261567
FBgn0033135	68.96	17.86	-3.14	0.0003	0.767741	OK	0.70572	OK	3.25736	OK	2.3461	OK	75	drosophila_melanogaster	FBgn0033135	Tsp42En	Tetraspanin 42En [Source:FlyBase gene name;Acc:FBgn0033135]	2R:2940280-2941904	+	35624	NM_078916	FBgn0033135	1627785_at	biological_process [GO:0008150];integral to membrane [GO:0016021];molecular_function [GO:0003674]
FBgn0033065	6694.57	3414.66	-1.9	0.000303	92.4836	OK	86.5482	OK	135.965	OK	164.689	OK	75	drosophila_melanogaster	FBgn0033065	Cyp6w1	Cyp6w1 [Source:FlyBase gene name;Acc:FBgn0033065]	2R:2061189-2062936	+	35543	NM_136362	FBgn0033065	1634143_at	oxidation-reduction process [GO:0055114];microsome [GO:0005792];membrane [GO:0016020];oxidoreductase activity, acting on paired donors, with incorporation or reduction of molecular oxygen [GO:0016705];electron carrier activity [GO:0009055];heme binding [GO:0020037];iron ion binding [GO:0005506]
FBgn0037727	33.05	4.89	-3.99	0.000306	0.0857243	OK	0.0724664	OK	0.70666	OK	0.346212	OK	75	drosophila_melanogaster	FBgn0037727	CG8358		3R:5501245-5503500	+	41172	NM_141667	FBgn0037727	1626377_at	proteolysis [GO:0006508];metalloendopeptidase activity [GO:0004222];metallopeptidase activity [GO:0008237]
FBgn0000053	987.77	3714.18	3.07	0.000307	17.013	OK	62.7695	OK	6.20809	OK	10.0297	OK	75	drosophila_melanogaster	FBgn0000053	ade3	adenosine 3 [Source:FlyBase gene name;Acc:FBgn0000053]	2L:7014861-7023940	-	33986	NM_078773;NM_001014477	FBgn0000053	1637037_at	'de novo' IMP biosynthetic process [GO:0006189];biosynthetic process [GO:0009058];purine nucleobase biosynthetic process [GO:0009113];cytoplasm [GO:0005737];methyltransferase activity [GO:0008168];metal ion binding [GO:0046872];ATP binding [GO:0005524];phosphoribosylglycinamide formyltransferase activity [GO:0004644];phosphoribosylformylglycinamidine cyclo-ligase activity [GO:0004641];phosphoribo…
FBgn0263863	878.24	468.09	-1.83	0.000316	16.9381	OK	15.1701	OK	24.0691	OK	27.5106	OK	75	drosophila_melanogaster	FBgn0263863	mRpL45	mitochondrial ribosomal protein L45 [Source:FlyBase gene name;Acc:FBgn0263863]	3R:18444185-18445548	+	42671	NM_142815	FBgn0263863	1637263_at	intracellular protein transport [GO:0006886];translation [GO:0006412];mitochondrial large ribosomal subunit [GO:0005762];mitochondrion [GO:0005739];mitochondrial inner membrane presequence translocase complex [GO:0005744];structural constituent of ribosome [GO:0003735];P-P-bond-hydrolysis-driven protein transmembrane transporter activity [GO:0015450]
FBgn0005427	475.56	846.81	1.74	0.000316	7.77033	OK	10.5315	OK	4.66172	OK	3.85222	OK	75	drosophila_melanogaster	FBgn0005427	ewg	erect wing [Source:FlyBase gene name;Acc:FBgn0005427]	X:162542-173751	-	30975	NM_001014711;NM_001014710;NM_001014709;NM_001014708;NM_001014707;NM_001014712;NM_166836;NM_057544;NM_001258514;NM_001258515	FBgn0005427	1629064_at;1637705_at	central nervous system development [GO:0007417];muscle organ development [GO:0007517];imaginal disc morphogenesis [GO:0007560];negative regulation of synaptic growth at neuromuscular junction [GO:0045886];nucleus [GO:0005634];DNA binding [GO:0003677];sequence-specific DNA binding transcription factor activity [GO:0003700]
FBgn0032292	1034.15	443.78	-2.19	0.000318	21.6559	OK	23.8019	OK	30.6383	OK	59.576	OK	75	drosophila_melanogaster	FBgn0032292	CG6750		2L:10731400-10732406	-	34479	NM_135600	FBgn0032292	1634883_at	wound healing [GO:0042060];membrane [GO:0016020];molecular_function [GO:0003674]
FBgn0031357	284.98	111.88	-2.35	0.000318	10.1461	OK	7.77435	OK	16.5871	OK	22.5134	OK	75	drosophila_melanogaster	FBgn0031357	mRpL48	mitochondrial ribosomal protein L48 [Source:FlyBase gene name;Acc:FBgn0031357]	2L:1710462-1711465	+	33348	NM_134769	FBgn0031357	1638783_at	translation [GO:0006412];mitochondrial large ribosomal subunit [GO:0005762];ribosome [GO:0005840];intracellular [GO:0005622];structural constituent of ribosome [GO:0003735]
FBgn0053301	1648.68	676.54	-2.28	0.000319	25.3622	OK	15.8471	OK	39.8554	OK	47.6991	OK	75	drosophila_melanogaster	FBgn0053301	CG33301		2L:10049482-10050956	+	2768917		FBgn0053301		biological_process [GO:0008150];cellular_component [GO:0005575];molecular_function [GO:0003674];transferase activity, transferring phosphorus-containing groups [GO:0016772]
FBgn0031681	1258.66	2102.32	1.65	0.000319	16.2844	OK	22.1808	OK	9.15923	OK	10.2484	OK	75	drosophila_melanogaster	FBgn0031681	pgant5	polypeptide GalNAc transferase 5 [Source:FlyBase gene name;Acc:FBgn0031681]	2L:5072170-5093592	-	326151	NM_135062;NM_001042873	FBgn0031681	1635173_at	oligosaccharide biosynthetic process [GO:0009312];Golgi stack [GO:0005795];polypeptide N-acetylgalactosaminyltransferase activity [GO:0004653]
FBgn0037933	495.03	1275.87	2.37	0.000323	34.8417	OK	75.9154	OK	21.2088	OK	13.7905	OK	75	drosophila_melanogaster	FBgn0037933	Ho	Heme oxygenase [Source:FlyBase gene name;Acc:FBgn0037933]	3R:7505481-7506698	+	41407	NM_079597	FBgn0037933	1640462_at	heme oxidation [GO:0006788];heme metabolic process [GO:0042168];oxidation-reduction process [GO:0055114];heme oxygenase (decyclizing) activity [GO:0004392]
FBgn0263218	66.94	170.72	2.33	0.000324	0.558583	OK	0.761397	OK	0.222626	OK	0.195245	OK	75	drosophila_melanogaster	FBgn0263218	Dscam2	Down syndrome cell adhesion molecule 2 [Source:FlyBase gene name;Acc:FBgn0263218]	3L:7152415-7183017	-	38788	NM_168196;NM_168194;NM_001169896;NM_001043123;NM_168195;NM_001144424;NM_001169897;NM_001144426;NM_001144425	FBgn0263218	1629284_a_at;1624391_at;1631056_at;1640626_at	homophilic cell adhesion [GO:0007156];neuron projection morphogenesis [GO:0048812];integral to plasma membrane [GO:0005887];identical protein binding [GO:0042802];protein binding [GO:0005515]
FBgn0031747	16.17	1494.21	4.66	0.000326	10.2298	OK	114.621	OK	0.419247	OK	0.645544	OK	75	drosophila_melanogaster	FBgn0031747	CG9021		2L:5903359-5904674	-	33818	NM_135123	FBgn0031747	1641070_at
FBgn0031801	1841.95	666.3	-2.5	0.000328	23.7632	OK	13.6202	OK	52.179	OK	37.5275	OK	75	drosophila_melanogaster	FBgn0031801	CG9498		2L:6349393-6351034	-	33885	NM_135171	FBgn0031801	1623706_at	transferase activity, transferring phosphorus-containing groups [GO:0016772]
FBgn0030334	317.68	676.3	2.03	0.000328	19.9679	OK	23.6716	OK	9.58469	OK	8.25206	OK	75	drosophila_melanogaster	FBgn0030334	Karl	Karl [Source:FlyBase gene name;Acc:FBgn0030334]	X:11682877-11686286	+	32131	NM_167303;NM_132520	FBgn0030334	1628715_a_at;1633385_at	imaginal disc-derived wing morphogenesis [GO:0007476];biological_process [GO:0008150];cellular_component [GO:0005575];binding [GO:0005488];molecular_function [GO:0003674]
FBgn0261811	412.08	893.13	2.07	0.000333	3.73889	OK	7.04047	OK	2.24427	OK	1.82301	OK	75	drosophila_melanogaster	FBgn0261811	pico	pico [Source:FlyBase gene name;Acc:FBgn0261811]	X:19724248-19746092	-	33003	NM_167686;NM_134519;NM_001201745;NM_001201746	FBgn0261811	1623007_a_at;1640449_s_at	actin filament organization [GO:0007015];imaginal disc development [GO:0007444];positive regulation of growth [GO:0045927];regulation of cell size [GO:0008361];lateral inhibition [GO:0046331];signal transduction [GO:0007165];positive regulation of developmental growth [GO:0048639];positive regulation of cell division [GO:0051781];phospholipid binding [GO:0005543];protein phosphatase 1 binding [GO…
FBgn0030593	8874.94	3663.75	-2.26	0.000336	82.8417	OK	57.0013	OK	144.977	OK	151.525	OK	75	drosophila_melanogaster	FBgn0030593	CG9512		X:14795985-14799574	-	32419	NM_132754	FBgn0030593	1631072_at	oxidation-reduction process [GO:0055114];alcohol metabolic process [GO:0006066];flavin adenine dinucleotide binding [GO:0050660];choline dehydrogenase activity [GO:0008812];oxidoreductase activity, acting on CH-OH group of donors [GO:0016614]
FBgn0000578	320.05	608.48	1.85	0.000337	6.58211	OK	6.21916	OK	2.92739	OK	2.96708	OK	75	drosophila_melanogaster	FBgn0000578	ena	enabled [Source:FlyBase gene name;Acc:FBgn0000578]	2R:15029140-15050124	+	37201	NM_166330;NM_166329;NM_001014536;NM_001014537;NM_166331;NM_001144237	FBgn0000578	1627191_a_at	cytoskeleton organization [GO:0007010];cytoplasmic transport, nurse cell to oocyte [GO:0007303];actin filament organization [GO:0007015];axonogenesis [GO:0007409];dendrite morphogenesis [GO:0048813];compound eye development [GO:0048749];head involution [GO:0008258];germ-band shortening [GO:0007390];border follicle cell migration [GO:0007298];axon guidance [GO:0007411];actin cytoskeleton organizat…
FBgn0034877	7534.3	3173.47	-2.23	0.000341	361.323	OK	252.868	OK	589.038	OK	670.562	OK	75	drosophila_melanogaster	FBgn0034877	levy	levy [Source:FlyBase gene name;Acc:FBgn0034877]	2R:19435763-19436505	+	37728	NM_137961	FBgn0034877	1633044_at	mitochondrial electron transport, cytochrome c to oxygen [GO:0006123];determination of adult lifespan [GO:0008340];mitochondrial respiratory chain complex IV [GO:0005751];microsome [GO:0005792];lipid particle [GO:0005811];mitochondrial inner membrane [GO:0005743];cytochrome-c oxidase activity [GO:0004129];enzyme regulator activity [GO:0030234]
FBgn0032938	711.24	1364.83	1.86	0.000345	13.309	OK	16.5549	OK	7.26803	OK	5.04556	OK	75	drosophila_melanogaster	FBgn0032938	CG8671		2L:21262963-21282514	+	35400	NM_165365;NM_136259;NM_001144380	FBgn0032938	1636102_at;1632275_a_at	dsRNA transport [GO:0033227]
FBgn0004364	416.76	912.26	2.09	0.000348	5.0573	OK	8.49134	OK	1.94857	OK	3.20237	OK	75	drosophila_melanogaster	FBgn0004364	18w	18 wheeler [Source:FlyBase gene name;Acc:FBgn0004364]	2R:15999016-16004437	+	37277	NM_057466	FBgn0004364	1626509_at	multicellular organismal development [GO:0007275];antibacterial humoral response [GO:0019731];innate immune response [GO:0045087];cell adhesion [GO:0007155];immune response [GO:0006955];defense response [GO:0006952];signal transduction [GO:0007165];anatomical structure morphogenesis [GO:0009653];embryonic morphogenesis [GO:0048598];membrane fraction [GO:0005624];integral to membrane [GO:0016021];…
FBgn0037204	1562.32	472.33	-2.82	0.000352	30.8042	OK	15.6417	OK	43.4023	OK	92.9572	OK	75	drosophila_melanogaster	FBgn0037204	CG11131		3L:22891844-22893362	+	40511	NM_141172	FBgn0037204	1635817_at
FBgn0013770	6791.56	14775.7	2.08	0.000357	323.699	OK	573.247	OK	154.951	OK	197.77	OK	75	drosophila_melanogaster	FBgn0013770	Cp1	Cysteine proteinase-1 [Source:FlyBase gene name;Acc:FBgn0013770]	2R:9848164-9855486	+	36546	NM_166027;NM_166026;NM_079011;NM_001201992	FBgn0013770	1625264_s_at	salivary gland cell autophagic cell death [GO:0035071];autophagic cell death [GO:0048102];proteolysis [GO:0006508];protein catabolic process [GO:0030163];fusome [GO:0045169];lysosome [GO:0005764];cysteine-type endopeptidase activity [GO:0004197];cysteine-type peptidase activity [GO:0008234]
FBgn0024555	1242.01	2270.89	1.79	0.000357	14.5788	OK	17.4315	OK	8.09573	OK	6.54292	OK	75	drosophila_melanogaster	FBgn0024555	flfl	falafel [Source:FlyBase gene name;Acc:FBgn0024555]	3R:9509680-9519629	+	41675	NM_169548;NM_142047	FBgn0024555	1637302_s_at;1638710_at	phagocytosis, engulfment [GO:0006911];asymmetric neuroblast division [GO:0055059];dorsal closure [GO:0007391];asymmetric protein localization [GO:0008105];Rac protein signal transduction [GO:0016601];neuroblast proliferation [GO:0007405];nucleus [GO:0005634];cytoplasm [GO:0005737];protein binding [GO:0005515]
FBgn0015380	258.29	475.57	1.8	0.000359	5.17818	OK	7.39578	OK	2.87542	OK	2.77781	OK	75	drosophila_melanogaster	FBgn0015380	drl	derailed [Source:FlyBase gene name;Acc:FBgn0015380]	2L:19190346-19208621	+	44355	NM_057791	FBgn0015380	1624297_at	axon midline choice point recognition [GO:0016199];learning or memory [GO:0007611];muscle attachment [GO:0016203];protein phosphorylation [GO:0006468];signal transduction [GO:0007165];olfactory learning [GO:0008355];axon guidance [GO:0007411];determination of muscle attachment site [GO:0016204];haltere development [GO:0007482];memory [GO:0007613];salivary gland morphogenesis [GO:0007435];plasma m…
FBgn0031975	535.67	296.93	-1.77	0.000364	4.45448	OK	4.68402	OK	7.39079	OK	6.82128	OK	75	drosophila_melanogaster	FBgn0031975	Tg	Transglutaminase [Source:FlyBase gene name;Acc:FBgn0031975]	2L:8011405-8026898	+	34093	NM_135330;NM_164778	FBgn0031975	1624371_a_at	peptide cross-linking [GO:0018149];hemolymph coagulation [GO:0042381];protein-glutamine gamma-glutamyltransferase activity [GO:0003810]
FBgn0030766	224.14	419.74	1.83	0.000367	3.13971	OK	4.29769	OK	1.48225	OK	1.84367	OK	75	drosophila_melanogaster	FBgn0030766	mthl1	methuselah-like 1 [Source:FlyBase gene name;Acc:FBgn0030766]	X:16534938-16543730	+	32637	NM_132912	FBgn0030766	1639752_at	response to stress [GO:0006950];determination of adult lifespan [GO:0008340];G-protein coupled receptor signaling pathway [GO:0007186];cell surface receptor signaling pathway [GO:0007166];integral to membrane [GO:0016021];membrane [GO:0016020];G-protein coupled receptor activity [GO:0004930];transmembrane signaling receptor activity [GO:0004888]
FBgn0262721	81.25	376.49	3.38	0.000368	54.0668	OK	58.0075	OK	15.778	OK	3.83084	OK	75	drosophila_melanogaster	FBgn0262721	CG43165		2L:3694463-3694938	-	12798550	NM_001258929	FBgn0262721		serine-type endopeptidase inhibitor activity [GO:0004867]
FBgn0034489	14.64	65.27	3.28	0.000373	1.32137	OK	2.3404	OK	0.432245	OK	0.254122	OK	75	drosophila_melanogaster	FBgn0034489	ppk6	pickpocket 6 [Source:FlyBase gene name;Acc:FBgn0034489]	2R:16133276-16135078	-	37286	NM_137617	FBgn0034489	1627128_at	sodium ion transport [GO:0006814];sodium ion transmembrane transport [GO:0035725];membrane [GO:0016020];sodium channel activity [GO:0005272]
FBgn0040717	11569.8	4440.47	-2.39	0.000375	1108.15	OK	676.357	OK	1958.6	OK	1993.79	OK	75	drosophila_melanogaster	FBgn0040717	Nplp4	Neuropeptide-like precursor 4 [Source:FlyBase gene name;Acc:FBgn0040717]	2L:2008460-2008966	+	50190	NM_144095	FBgn0040717	1624362_at	neuropeptide signaling pathway [GO:0007218];extracellular region [GO:0005576];neuropeptide hormone activity [GO:0005184]
FBgn0025583	4.82	366.94	4.59	0.000375	36.5562	OK	142.532	OK	0.178523	OK	1.74927	OK	75	drosophila_melanogaster	FBgn0025583	IM2	Immune induced molecule 2 [Source:FlyBase gene name;Acc:FBgn0025583]	2R:14274102-14274535	+	49802	NM_166277	FBgn0025583	1640360_at	defense response [GO:0006952];extracellular region [GO:0005576]
FBgn0035204	1363.18	751.57	-1.77	0.000379	13.7858	OK	16.1585	OK	18.2135	OK	26.5266	OK	75	drosophila_melanogaster	FBgn0035204	CG2277		3L:1304850-1307418	-	38148	NM_138251	FBgn0035204	1629033_at
FBgn0021873	783.84	1276.76	1.61	0.000381	6.73129	OK	9.17243	OK	3.71684	OK	4.6625	OK	75	drosophila_melanogaster	FBgn0021873	Gef26	Gef26 [Source:FlyBase gene name;Acc:FBgn0021873]	2L:6323767-6332789	+	33881	NM_135168;NM_001144325;NM_001144326	FBgn0021873	1631134_at	regulation of small GTPase mediated signal transduction [GO:0051056];germ-line stem cell maintenance [GO:0030718];MAPK cascade [GO:0000165];oogenesis [GO:0048477];compound eye development [GO:0048749];imaginal disc-derived wing morphogenesis [GO:0007476];small GTPase mediated signal transduction [GO:0007264];signal transduction [GO:0007165];regulation of compound eye photoreceptor development [GO…
FBgn0033297	1844.66	4370.04	2.22	0.000384	120.325	OK	81.842	OK	35.7085	OK	38.5007	OK	75	drosophila_melanogaster	FBgn0033297	Mal-A8	Maltase A8 [Source:FlyBase gene name;Acc:FBgn0033297]	2R:4359488-4361466	+	35830	NM_136540	FBgn0033297	1624914_at	carbohydrate metabolic process [GO:0005975];maltose alpha-glucosidase activity [GO:0032450];cation binding [GO:0043169];alpha-glucosidase activity [GO:0004558];catalytic activity [GO:0003824]
FBgn0030518	1106.43	623.03	-1.74	0.000384	34.3342	OK	32.6406	OK	49.0054	OK	52.5649	OK	75	drosophila_melanogaster	FBgn0030518	CG11134		X:13631975-13633210	+	32334	NM_132688	FBgn0030518	1641025_at	L-methionine salvage [GO:0071267];methionine biosynthetic process [GO:0009086];cellular amino acid biosynthetic process [GO:0008652];cytoplasm [GO:0005737];metal ion binding [GO:0046872];methylthioribulose 1-phosphate dehydratase activity [GO:0046570];ion binding [GO:0043167];lyase activity [GO:0016829]
FBgn0085370	527.29	873.31	1.64	0.000387	5.32005	OK	6.7772	OK	2.82369	OK	3.50369	OK	75	drosophila_melanogaster	FBgn0085370	Pde11	Phosphodiesterase 11 [Source:FlyBase gene name;Acc:FBgn0085370]	2L:18532728-18571648	-	35107	NM_001103707;NM_001201909;NM_136041;NM_001201908	FBgn0085370	1639582_at;1628926_at	lateral inhibition [GO:0046331];signal transduction [GO:0007165];cGMP metabolic process [GO:0046068];cAMP metabolic process [GO:0046058];cellular_component [GO:0005575];phosphoric diester hydrolase activity [GO:0008081];3',5'-cyclic-nucleotide phosphodiesterase activity [GO:0004114];3',5'-cyclic-AMP phosphodiesterase activity [GO:0004115];3',5'-cyclic-GMP phosphodiesterase activity [GO:0047555];c…
FBgn0038271	18614.8	6641.01	-2.52	0.000389	191.302	OK	121.496	OK	307.811	OK	472.907	OK	75	drosophila_melanogaster	FBgn0038271	CG3731		3R:10715800-10718109	+	41800	NM_169607;NM_142144	FBgn0038271	1636813_s_at	protein processing [GO:0016485];mitochondrial electron transport, ubiquinol to cytochrome c [GO:0006122];proteolysis [GO:0006508];cytoplasmic microtubule organization [GO:0031122];mitochondrial respiratory chain complex III [GO:0005750];mitochondrial matrix [GO:0005759];microtubule associated complex [GO:0005875];mitochondrion [GO:0005739];lipid particle [GO:0005811];mitochondrial processing pept…
FBgn0086901	1069.12	1747.05	1.61	0.000389	9.96717	OK	13.0274	OK	6.27506	OK	5.99585	OK	75	drosophila_melanogaster	FBgn0086901	cv-c	crossveinless c [Source:FlyBase gene name;Acc:FBgn0086901]	3R:10217402-10307410	-	41749	NM_001104318;NM_001104316;NM_169583	FBgn0086901	1641545_at;1638191_at;1625516_at;1624110_at	neuromuscular synaptic transmission [GO:0007274];regulation of dendrite morphogenesis [GO:0048814];Malpighian tubule morphogenesis [GO:0007443];epithelial cell migration, open tracheal system [GO:0007427];open tracheal system development [GO:0007424];head involution [GO:0008258];epidermal growth factor receptor signaling pathway [GO:0007173];imaginal disc-derived wing vein morphogenesis [GO:00085…
FBgn0003016	366.49	671.59	1.78	0.00039	3.87659	OK	4.79924	OK	2.17906	OK	1.74937	OK	75	drosophila_melanogaster	FBgn0003016	osp	outspread [Source:FlyBase gene name;Acc:FBgn0003016]	2L:14599776-14689325	-	34850	NM_001144354;NM_165089;NM_078843;NM_001169504	FBgn0003016	1627054_at	biological_process [GO:0008150];cellular_component [GO:0005575];phospholipid binding [GO:0005543];molecular_function [GO:0003674];protein binding [GO:0005515]
FBgn0051021	1.81	20.82	4.28	0.000392	0.573701	OK	0.626735	OK	0.0454735	OK	0.0445574	OK	75	drosophila_melanogaster	FBgn0051021	CG31021		3R:26427928-26429763	+	43638	NM_170513	FBgn0051021	1632982_at	oxidation-reduction process [GO:0055114];endoplasmic reticulum [GO:0005783];oxidoreductase activity, acting on single donors with incorporation of molecular oxygen, incorporation of two atoms of oxygen [GO:0016702];procollagen-proline 4-dioxygenase activity [GO:0004656]
FBgn0085409	88.97	225.84	2.32	0.000393	1.30864	OK	1.96948	OK	0.635542	OK	0.45481	OK	75	drosophila_melanogaster	FBgn0085409	CG34380		2L:6179133-6211114	+	5740323	NM_001103627	FBgn0085409	1629988_at;1624566_at;1637838_at	cell adhesion [GO:0007155];signal transduction [GO:0007165];receptor signaling protein tyrosine kinase activity [GO:0004716]
FBgn0001337	976.78	1731.13	1.74	0.000395	14.861	OK	18.7206	OK	6.70278	OK	9.25056	OK	75	drosophila_melanogaster	FBgn0001337	Exp6	Exportin 6 [Source:FlyBase gene name;Acc:FBgn0001337]	X:365085-370625	-	47141	NM_080140	FBgn0001337	1626208_at	intracellular protein transport [GO:0006886];protein transporter activity [GO:0008565];binding [GO:0005488]
FBgn0036485	80.35	186.57	2.17	0.000396	2.38136	OK	2.52045	OK	0.986283	OK	0.871308	OK	75	drosophila_melanogaster	FBgn0036485	FucTA	FucTA [Source:FlyBase gene name;Acc:FBgn0036485]	3L:15140237-15147495	+	39653	NM_140497	FBgn0036485	1629453_at	protein glycosylation [GO:0006486];fucosylation [GO:0036065];Golgi medial cisterna [GO:0005797];membrane [GO:0016020];plasma membrane [GO:0005886];Golgi trans cisterna [GO:0000138];fucosyltransferase activity [GO:0008417];glycoprotein 3-alpha-L-fucosyltransferase activity [GO:0018392];alpha-(1->3)-fucosyltransferase activity [GO:0046920]
FBgn0033570	1601.6	726.57	-2.1	0.000398	93.6994	OK	67.772	OK	163.822	OK	142.881	OK	75	drosophila_melanogaster	FBgn0033570	CG7712		2R:6784649-6785390	-	36159	NM_136785	FBgn0033570	1626331_at	mitochondrial electron transport, NADH to ubiquinone [GO:0006120];mitochondrial respiratory chain complex I [GO:0005747];NADH dehydrogenase (ubiquinone) activity [GO:0008137];NADH dehydrogenase activity [GO:0003954]
FBgn0025839	1847	791.09	-2.2	0.000399	115.097	OK	74.4295	OK	178.869	OK	204.461	OK	75	drosophila_melanogaster	FBgn0025839	CG3621		X:2066561-2067170	+	31190	NM_130628	FBgn0025839	1641599_at	mitochondrial electron transport, NADH to ubiquinone [GO:0006120];ATP synthesis coupled electron transport [GO:0042773];mitochondrial respiratory chain complex I [GO:0005747];mitochondrial inner membrane [GO:0005743];NADH dehydrogenase (ubiquinone) activity [GO:0008137];NADH dehydrogenase activity [GO:0003954]
FBgn0263911	5244.55	2126.2	-2.29	0.000399	474.489	OK	309.155	OK	781.932	OK	901.561	OK	75	drosophila_melanogaster	FBgn0263911	CG7181	Cytochrome c oxidase subunit VIII [Source:FlyBase gene name;Acc:FBgn0263911]	3L:21531959-21532547	-	40390	NM_141071	FBgn0263911	1630611_at	mitochondrial electron transport, cytochrome c to oxygen [GO:0006123];mitochondrial respiratory chain complex IV [GO:0005751];cytochrome-c oxidase activity [GO:0004129]
FBgn0039102	729.07	281.01	-2.38	0.000399	13.6108	OK	7.54486	OK	22.4632	OK	24.0541	OK	75	drosophila_melanogaster	FBgn0039102	SPE	Spatzle-Processing Enzyme [Source:FlyBase gene name;Acc:FBgn0039102]	3R:19511979-19513869	+	42791	NM_142911	FBgn0039102	1634848_at	defense response to Gram-positive bacterium [GO:0050830];Toll signaling pathway [GO:0008063];defense response to Gram-negative bacterium [GO:0050829];innate immune response [GO:0045087];positive regulation of Toll signaling pathway [GO:0045752];humoral immune response [GO:0006959];defense response [GO:0006952];proteolysis [GO:0006508];zymogen activation [GO:0031638];positive regulation of biosynt…
FBgn0033274	242.85	118.98	-1.97	0.000403	7.38882	OK	9.50491	OK	14.8962	OK	14.488	OK	75	drosophila_melanogaster	FBgn0033274	CG14757		2R:4059869-4061118	-	35797	NM_136519	FBgn0033274	1636564_at	protein-FAD linkage [GO:0018293]
FBgn0039852	44.74	200.24	3.35	0.000403	0.977475	OK	3.4876	OK	0.286643	OK	0.532854	OK	75	drosophila_melanogaster	FBgn0039852	nyo	nyobe [Source:FlyBase gene name;Acc:FBgn0039852]	3R:27368754-27391887	+	43716	NM_143614;NM_170552	FBgn0039852	1639776_s_at	apical constriction [GO:0003383];regulation of embryonic cell shape [GO:0016476];integral to membrane [GO:0016021]
FBgn0033096	43.85	7.11	-3.82	0.000404	0.312582	OK	0.0975651	OK	1.33792	OK	0.873979	OK	75	drosophila_melanogaster	FBgn0033096	ZIP1	Zinc/iron regulated transporter-related protein 1 [Source:FlyBase gene name;Acc:FBgn0033096]	2R:2603847-2605312	-	35579	NM_080368	FBgn0033096	1635384_at	adult locomotory behavior [GO:0008344];determination of adult lifespan [GO:0008340];transmembrane transport [GO:0055085];metal ion transport [GO:0030001];zinc ion homeostasis [GO:0055069];membrane [GO:0016020];metal ion transmembrane transporter activity [GO:0046873]
FBgn0027562	129.5	48.17	-2.43	0.000405	0.862335	OK	1.00934	OK	1.70879	OK	2.41109	OK	75	drosophila_melanogaster	FBgn0027562	CG10345		3R:12422795-12430510	-	42017	NM_142306	FBgn0027562	1637198_at	cell adhesion [GO:0007155];defense response [GO:0006952];integral to plasma membrane [GO:0005887];membrane [GO:0016020];scavenger receptor activity [GO:0005044]
FBgn0003997	103.3	331.65	2.74	0.000407	2.25057	OK	4.51309	OK	1.15952	OK	0.810008	OK	75	drosophila_melanogaster	FBgn0003997	W	Wrinkled [Source:FlyBase gene name;Acc:FBgn0003997]	3L:18160842-18178741	-	40009	NM_079412	FBgn0003997	1640235_at	entrainment of circadian clock by photoperiod [GO:0043153];embryonic development via the syncytial blastoderm [GO:0001700];regulation of retinal cell programmed cell death [GO:0046668];protein ubiquitination [GO:0016567];positive regulation of apoptotic process [GO:0043065];compound eye retinal cell programmed cell death [GO:0046667];dendrite morphogenesis [GO:0048813];open tracheal system develo…
FBgn0264542	70.61	163.88	2.18	0.000408	0.834019	OK	0.96828	OK	0.324828	OK	0.344088	OK	75	drosophila_melanogaster	FBgn0264542	CG42251;CG15729		X:12410667-12462394	-	32204;32202	NM_132578;NM_132580;NM_167324	FBgn0264542	1637245_at;1635357_at	cellular_component [GO:0005575];SH3/SH2 adaptor activity [GO:0005070];protein binding [GO:0005515]
FBgn0037955	3278.81	1563.51	-2.01	0.000411	51.0875	OK	39.9459	OK	78.4629	OK	88.0473	OK	75	drosophila_melanogaster	FBgn0037955	CG6950		3R:7646103-7648210	-	41433	NM_169438;NM_169437;NM_176463;NM_141864	FBgn0037955	1633885_s_at	biosynthetic process [GO:0009058];1-aminocyclopropane-1-carboxylate biosynthetic process [GO:0042218];pyridoxal phosphate binding [GO:0030170];transaminase activity [GO:0008483];lyase activity [GO:0016829];1-aminocyclopropane-1-carboxylate synthase activity [GO:0016847];kynurenine-oxoglutarate transaminase activity [GO:0016212]
FBgn0003444	456.71	892.96	1.89	0.000414	7.93682	OK	10.4893	OK	4.74668	OK	3.2659	OK	75	drosophila_melanogaster	FBgn0003444	smo	smoothened [Source:FlyBase gene name;Acc:FBgn0003444]	2L:277587-282167	+	33196	NM_078719	FBgn0003444	1634442_at	negative regulation of S phase of mitotic cell cycle [GO:0045749];somatic stem cell maintenance [GO:0035019];ovarian follicle cell development [GO:0030707];eye morphogenesis [GO:0048592];wing disc anterior/posterior pattern formation [GO:0048100];regulation of mitotic cell cycle [GO:0007346];signal transduction [GO:0007165];Bolwig's organ morphogenesis [GO:0001746];anterior/posterior lineage rest…
FBgn0264449	236.83	433.06	1.78	0.000415	2.25151	OK	2.75894	OK	1.18239	OK	1.10609	OK	75	drosophila_melanogaster	FBgn0264449	CG42248;CG14632		X:702250-822008	-	31035;31031	NM_166864;NM_058041;NM_001103390;NM_001103391	FBgn0264449	1632592_a_at;1630880_at;1634090_at;1630040_at	biological_process [GO:0008150];cytoskeleton [GO:0005856];phospholipid binding [GO:0005543];protein binding [GO:0005515]
FBgn0015568	3221.13	1572.56	-1.97	0.000416	33.7359	OK	27.4711	OK	54.6003	OK	53.0354	OK	75	drosophila_melanogaster	FBgn0015568	alpha-Est1	alpha-Esterase-1 [Source:FlyBase gene name;Acc:FBgn0015568]	3R:3371455-3374844	-	40909	NM_079545	FBgn0015568	1623885_at	methyl jasmonate esterase activity [GO:0080032];methyl salicylate esterase activity [GO:0080031];methyl indole-3-acetate esterase activity [GO:0080030];retinyl-palmitate esterase activity [GO:0050253]
FBgn0025456	1161.9	3575.15	2.69	0.000417	90.735	OK	294.38	OK	45.3873	OK	56.9947	OK	75	drosophila_melanogaster	FBgn0025456	CREG	Cellular Repressor of E1A-stimulated Genes [Source:FlyBase gene name;Acc:FBgn0025456]	3R:13218994-13220362	-	42092	NM_169756;NM_001260223;NM_169757;NM_079661	FBgn0025456	1633592_a_at	oxidation-reduction process [GO:0055114];negative regulation of transcription from RNA polymerase II promoter [GO:0000122];oxidoreductase activity [GO:0016491];transcription factor binding [GO:0008134];FMN binding [GO:0010181]
FBgn0003285	165.74	377.07	2.16	0.00042	2.39588	OK	4.48639	OK	1.07879	OK	1.43652	OK	75	drosophila_melanogaster	FBgn0003285	rst	roughest [Source:FlyBase gene name;Acc:FBgn0003285]	X:2846241-2867867	-	31290	NM_080319	FBgn0003285	1625366_at	compound eye retinal cell programmed cell death [GO:0046667];axonogenesis [GO:0007409];homophilic cell adhesion [GO:0007156];compound eye development [GO:0048749];compound eye morphogenesis [GO:0001745];lateral inhibition [GO:0046331];retinal cell programmed cell death [GO:0046666];regulation of striated muscle tissue development [GO:0016202];myoblast fusion [GO:0007520];integral to membrane [GO:…
FBgn0038878	1093.66	427.37	-2.36	0.000424	23.3341	OK	13.565	OK	45.2554	OK	39.4703	OK	75	drosophila_melanogaster	FBgn0038878	CG3301		3R:17099965-17101973	-	42528	NM_169954;NM_142707	FBgn0038878	1637721_at;1627117_a_at;1628931_at	metabolic process [GO:0008152];oxidoreductase activity, acting on the CH-OH group of donors, NAD or NADP as acceptor [GO:0016616];nucleotide binding [GO:0000166];oxidoreductase activity [GO:0016491]
FBgn0259173	1382.67	2362.41	1.68	0.000424	19.4646	OK	22.7705	OK	9.34221	OK	11.7674	OK	75	drosophila_melanogaster	FBgn0259173	corn	cornetto [Source:FlyBase gene name;Acc:FBgn0259173]	3L:7136091-7150173	-	38786	NM_168193;NM_079230	FBgn0259173	1635475_at;1632199_at	positive regulation of exocytosis [GO:0045921];protein complex [GO:0043234];cytoplasm [GO:0005737];cell cortex [GO:0005938];apical part of cell [GO:0045177];microtubule binding [GO:0008017];protein binding [GO:0005515]
FBgn0032358	398.03	726.15	1.78	0.000428	21.812	OK	34.6814	OK	12.6032	OK	12.9962	OK	75	drosophila_melanogaster	FBgn0032358	Ppt2	Palmitoyl-protein Thioesterase 2 [Source:FlyBase gene name;Acc:FBgn0032358]	2L:11280314-11281929	+	34564	NM_135656	FBgn0032358	1629195_at	protein depalmitoylation [GO:0002084];cellular protein modification process [GO:0006464];lysosome [GO:0005764];palmitoyl-(protein) hydrolase activity [GO:0008474]
FBgn0029158	680.3	393.9	-1.7	0.000428	12.1735	OK	13.1408	OK	16.943	OK	20.1979	OK	75	drosophila_melanogaster	FBgn0029158	Las	Lipoic acid synthase [Source:FlyBase gene name;Acc:FBgn0029158]	3L:20423705-20425461	-	40259	NM_079459	FBgn0029158	1623470_at;1632225_a_at	lipoate biosynthetic process [GO:0009107];mitochondrion [GO:0005739];4 iron, 4 sulfur cluster binding [GO:0051539];lipoate synthase activity [GO:0016992];iron-sulfur cluster binding [GO:0051536];catalytic activity [GO:0003824]
FBgn0259789	451.94	859.65	1.86	0.000429	4.08027	OK	5.18073	OK	1.63413	OK	2.59286	OK	75	drosophila_melanogaster	FBgn0259789	vfl	vielfaltig [Source:FlyBase gene name;Acc:FBgn0259789]	X:19660978-19677682	-	32994	NM_001258840;NM_167685;NM_134512;NM_001258839	FBgn0259789	1638370_s_at	cellularization [GO:0007349];positive regulation of transcription, DNA-dependent [GO:0045893];mitotic cell cycle [GO:0000278];nucleoplasm [GO:0005654];intracellular [GO:0005622];chromatin [GO:0000785];transcription regulatory region sequence-specific DNA binding [GO:0000976];sequence-specific DNA binding [GO:0043565];zinc ion binding [GO:0008270]
FBgn0003462	9058.92	4459.56	-1.96	0.00043	318.568	OK	317.396	OK	456.484	OK	646.781	OK	75	drosophila_melanogaster	FBgn0003462	Sod	Superoxide dismutase [Source:FlyBase gene name;Acc:FBgn0003462]	3L:11105381-11106840	-	39251	NM_057387	FBgn0003462	1630845_at	response to oxidative stress [GO:0006979];determination of adult lifespan [GO:0008340];oxidation-reduction process [GO:0055114];superoxide metabolic process [GO:0006801];removal of superoxide radicals [GO:0019430];aging [GO:0007568];cytoplasm [GO:0005737];antioxidant activity [GO:0016209];metal ion binding [GO:0046872];superoxide dismutase activity [GO:0004784]
FBgn0036058	1437.73	2388.12	1.64	0.000434	45.5063	OK	60.4146	OK	27.0795	OK	26.6855	OK	75	drosophila_melanogaster	FBgn0036058	CG6707		3L:9887907-9891675	-	39168	NM_140115;NM_168388;NM_168389	FBgn0036058	1628980_s_at;1640073_at
FBgn0051314	627.1	1225.73	1.9	0.000436	9.77694	OK	10.6355	OK	3.42574	OK	5.33681	OK	75	drosophila_melanogaster	FBgn0051314	Neu3	Neu3 [Source:FlyBase gene name;Acc:FBgn0051314]	3R:10491559-10523057	-	3772109	NM_001032403;NM_001032404	FBgn0051314	1635984_at;1627649_at	proteolysis [GO:0006508];metalloendopeptidase activity [GO:0004222];zinc ion binding [GO:0008270];protein binding [GO:0005515]
FBgn0032222	1855.91	760.68	-2.27	0.000437	27.3869	OK	16.7054	OK	48.5693	OK	45.1863	OK	75	drosophila_melanogaster	FBgn0032222	CG5037		2L:10331471-10333129	+	34394	NM_135538	FBgn0032222	1634270_at	respiratory chain complex IV assembly [GO:0008535];heme O biosynthetic process [GO:0048034];heme biosynthetic process [GO:0006783];mitochondrial membrane [GO:0031966];integral to membrane [GO:0016021];protoheme IX farnesyltransferase activity [GO:0008495];prenyltransferase activity [GO:0004659]
FBgn0033159	540.47	928.82	1.69	0.000441	4.30998	OK	4.77985	OK	1.98014	OK	2.47746	OK	75	drosophila_melanogaster	FBgn0033159	Dscam	Down syndrome cell adhesion molecule [Source:FlyBase gene name;Acc:FBgn0033159]	2R:3207059-3269374	-	35652	NM_165514;NM_165513;NM_078925;NM_206047;NM_001043036;NM_001043050;NM_001043012;NM_001043061;NM_001043064;NM_001043062;NM_001043053;NM_001043048;NM_001	FBgn0033159	1637619_s_at	dendrite self-avoidance [GO:0070593];neuron development [GO:0048666];phagocytosis [GO:0006909];mushroom body development [GO:0016319];peripheral nervous system development [GO:0007422];axon guidance [GO:0007411];axon extension involved in axon guidance [GO:0048846];central nervous system morphogenesis [GO:0021551];axonal fasciculation [GO:0007413];dendrite [GO:0030425];neuronal cell body [GO:0043…
FBgn0025574	712.18	1838.16	2.37	0.000446	16.8951	OK	40.8886	OK	10.0968	OK	9.35309	OK	75	drosophila_melanogaster	FBgn0025574	Pli	Pellino [Source:FlyBase gene name;Acc:FBgn0025574]	3R:19685884-19715797	-	42821	NM_001104420;NM_001104421;NM_079742	FBgn0025574	1626980_at	Toll signaling pathway [GO:0008063];immune response [GO:0006955];defense response [GO:0006952];signal transduction [GO:0007165];cellular_component [GO:0005575];kinase regulator activity [GO:0019207]
FBgn0030262	665.91	1271.2	1.85	0.000449	84.6663	OK	119.374	OK	50.8693	OK	37.7833	OK	75	drosophila_melanogaster	FBgn0030262	Vago	Vago [Source:FlyBase gene name;Acc:FBgn0030262]	X:10983323-10984138	+	32040	NM_132452;NM_001038751	FBgn0030262	1639476_at	defense response to virus [GO:0051607];extracellular space [GO:0005615]
FBgn0004373	1689.88	2814.52	1.64	0.00045	17.0767	OK	20.2778	OK	8.96094	OK	10.5529	OK	75	drosophila_melanogaster	FBgn0004373	fwd	four wheel drive [Source:FlyBase gene name;Acc:FBgn0004373]	3L:305393-319884	-	45374	NM_080083;NM_167826;NM_167827	FBgn0004373	1634509_s_at	spermatogenesis [GO:0007283];determination of adult lifespan [GO:0008340];spermatocyte division [GO:0048137];phosphatidylinositol phosphorylation [GO:0046854];male germline ring canal formation [GO:0030726];phosphatidylinositol-mediated signaling [GO:0048015];meiotic spindle stabilization [GO:0043147];actomyosin contractile ring contraction [GO:0000916];meiosis II cytokinesis [GO:0007111];meiosis…
FBgn0010425	68390.4	24364.9	-2.52	0.000451	1769.45	OK	1218.05	OK	2793.21	OK	4498.63	OK	75	drosophila_melanogaster	FBgn0010425	epsilonTry	epsilonTrypsin [Source:FlyBase gene name;Acc:FBgn0010425]	2R:7232742-7233571	-	49080	NM_080373	FBgn0010425	1637492_at	proteolysis [GO:0006508];extracellular region [GO:0005576];serine-type endopeptidase activity [GO:0004252]
FBgn0250867	109.59	263.54	2.22	0.000452	3.61396	OK	4.75987	OK	1.78565	OK	1.09099	OK	75	drosophila_melanogaster	FBgn0250867	CG42238		2L:20965520-21052164	-	7354398	NM_001144373;NM_001144374	FBgn0250867	1626120_at
FBgn0085787	96.17	33.51	-2.56	0.000453	9.41689	OK	12.7864	OK	10.7201	OK	14.682	OK	75	drosophila_melanogaster	FBgn0085787	CG41503		YHet:305269-307004	+	8674077	NM_001170392	FBgn0085787
FBgn0039428	1361.56	388.62	-2.91	0.000454	69.731	OK	52.3227	OK	94.2603	OK	410.092	OK	75	drosophila_melanogaster	FBgn0039428	CG14237		3R:22282599-22282964	+	43194	NM_143222	FBgn0039428	1627950_at
FBgn0014133	1466.93	2598.1	1.74	0.000457	18.0198	OK	21.7905	OK	8.12104	OK	11.0798	OK	75	drosophila_melanogaster	FBgn0014133	bif	bifocal [Source:FlyBase gene name;Acc:FBgn0014133]	X:11573028-11588774	+	32119	NM_078573;NM_167295	FBgn0014133	1626637_a_at	female meiosis chromosome segregation [GO:0016321];imaginal disc-derived wing morphogenesis [GO:0007476];axon guidance [GO:0007411];carbohydrate catabolic process [GO:0016052];negative regulation of axon extension [GO:0030517];cytoplasm [GO:0005737];microtubule binding [GO:0008017];catalytic activity [GO:0003824];actin binding [GO:0003779];protein phosphatase 1 binding [GO:0008157];carbohydrate b…
FBgn0035227	587.73	983	1.65	0.000459	7.14473	OK	8.30925	OK	3.6198	OK	4.29076	OK	75	drosophila_melanogaster	FBgn0035227	CG12090		3L:1523414-1534034	-	38176	NM_167889;NM_139361;NM_167888	FBgn0035227	1635165_a_at
FBgn0034880	31.26	138.12	3.32	0.000464	2.2672	OK	1.11384	OK	0.230475	OK	0.472194	OK	75	drosophila_melanogaster	FBgn0034880	alphaPS5	alphaPS5 [Source:FlyBase gene name;Acc:FBgn0034880]	2R:19444333-19447720	+	37732	NM_137964	FBgn0034880	1630553_at	cell adhesion [GO:0007155];heterophilic cell-cell adhesion [GO:0007157];cell-matrix adhesion [GO:0007160];integrin complex [GO:0008305];receptor activity [GO:0004872];cell adhesion molecule binding [GO:0050839]
FBgn0030853	3132.98	1355.07	-2.18	0.000465	66.2784	OK	51.38	OK	92.6394	OK	142.855	OK	75	drosophila_melanogaster	FBgn0030853	CG5703		X:17526122-17527539	+	32740	NM_133000	FBgn0030853	1628014_at	mitochondrial electron transport, NADH to ubiquinone [GO:0006120];oxidation-reduction process [GO:0055114];mitochondrion [GO:0005739];mitochondrial respiratory chain complex I [GO:0005747];NADH dehydrogenase (ubiquinone) activity [GO:0008137];NADH dehydrogenase activity [GO:0003954];oxidoreductase activity [GO:0016491];NAD binding [GO:0051287]
FBgn0015609	308.85	545.28	1.73	0.000466	1.48453	OK	1.70142	OK	0.777512	OK	0.768147	OK	75	drosophila_melanogaster	FBgn0015609	CadN	Cadherin-N [Source:FlyBase gene name;Acc:FBgn0015609]	2L:17647053-17778340	-	35070	NM_165227;NM_165231;NM_001032109;NM_001032107;NM_165229;NM_165228;NM_165226;NM_165230;NM_165224;NM_165225;NM_001032108;NM_001032106	FBgn0015609	1633000_a_at	regulation of dendrite morphogenesis [GO:0048814];R7 cell development [GO:0045467];ommatidial rotation [GO:0016318];homophilic cell adhesion [GO:0007156];calcium-dependent cell-cell adhesion [GO:0016339];cell adhesion [GO:0007155];axon guidance [GO:0007411];R8 cell development [GO:0045463];negative regulation of dendrite morphogenesis [GO:0050774];axon extension involved in axon guidance [GO:0048…
FBgn0263864	528.44	990.72	1.83	0.000467	6.06111	OK	10.4947	OK	3.58433	OK	3.61817	OK	75	drosophila_melanogaster	FBgn0263864	Ark	Apaf-1-related-killer [Source:FlyBase gene name;Acc:FBgn0263864]	2R:12907549-12914208	+	36914	NM_166207;NM_166208	FBgn0263864	1638709_at;1624898_a_at	regulation of retinal cell programmed cell death [GO:0046668];positive regulation of apoptotic process [GO:0043065];cellular response to DNA damage stimulus [GO:0006974];dendrite morphogenesis [GO:0048813];salivary gland cell autophagic cell death [GO:0035071];apoptotic process [GO:0006915];salivary gland histolysis [GO:0035070];histolysis [GO:0007559];sensory organ development [GO:0007423];respo…
FBgn0086673	5.04	37.77	3.91	0.000472	0.263488	OK	0.68193	OK	0.0673524	OK	0.0377069	OK	75	drosophila_melanogaster	FBgn0086673	CG13272		2L:16804884-16816069	+	35013	NM_135967	FBgn0086673	1640494_at	biological_process [GO:0008150];cellular_component [GO:0005575];molecular_function [GO:0003674]
FBgn0029766	1928.34	4241.07	2.09	0.000474	96.0176	OK	95.8628	OK	27.9998	OK	48.6005	OK	75	drosophila_melanogaster	FBgn0029766	CG15784		X:5324713-5326494	+	31461	NM_131995	FBgn0029766	1640884_at
FBgn0030292	864.68	427.31	-1.95	0.000474	61.2383	OK	49.4963	OK	86.3066	OK	106.308	OK	75	drosophila_melanogaster	FBgn0030292	CG11752		X:11244032-11244527	+	32076	NM_132482	FBgn0030292	1626885_at
FBgn0250904	1178.86	591.96	-1.92	0.000477	12.4753	OK	17.9038	OK	19.7662	OK	31.6543	OK	75	drosophila_melanogaster	FBgn0250904	CG34434		X:5508587-5510403	-	31472	NM_001103417	FBgn0250904	1635160_at	biological_process [GO:0008150];cellular_component [GO:0005575];molecular_function [GO:0003674]
FBgn0033866	0	15.4	4.48	0.000485	0.0831956	OK	0.318824	OK	0	OK	0	OK	75	drosophila_melanogaster	FBgn0033866	CG6280		2R:9642849-9646362	+	36522	NM_137054	FBgn0033866	1631265_at
FBgn0034736	310.54	591.51	1.85	0.000487	13.2738	OK	11.9965	OK	5.41407	OK	5.97839	OK	75	drosophila_melanogaster	FBgn0034736	CG6018		2R:18437599-18439618	+	37572	NM_137834	FBgn0034736	1628645_at	methyl jasmonate esterase activity [GO:0080032];methyl salicylate esterase activity [GO:0080031];methyl indole-3-acetate esterase activity [GO:0080030];retinyl-palmitate esterase activity [GO:0050253]
FBgn0033115	23.16	78.46	2.82	0.00049	2.68324	OK	2.51048	OK	0.769332	OK	0.631241	OK	75	drosophila_melanogaster	FBgn0033115	Spn42De	Serpin 42De [Source:FlyBase gene name;Acc:FBgn0033115]	2R:2773123-2775767	+	35602	NM_001259226;NM_136402	FBgn0033115	1626851_at	serine-type endopeptidase inhibitor activity [GO:0004867]
FBgn0035696	443.53	838.89	1.83	0.00049	8.16131	OK	10.9983	OK	4.82304	OK	3.62603	OK	75	drosophila_melanogaster	FBgn0035696	Best2	Bestrophin 2 [Source:FlyBase gene name;Acc:FBgn0035696]	3L:6239033-6249765	-	38727	NM_168162	FBgn0035696	1634031_at	anion transport [GO:0006820];integral to membrane [GO:0016021];peroxisome [GO:0005777];anion channel activity [GO:0005253]
FBgn0021906	7571.66	2912.28	-2.38	0.000493	182.067	OK	121.602	OK	275.207	OK	436.933	OK	75	drosophila_melanogaster	FBgn0021906	RFeSP	Rieske iron-sulfur protein [Source:FlyBase gene name;Acc:FBgn0021906]	2L:1612692-1614182	-	44390	NM_080009;NM_164426	FBgn0021906	1631856_a_at;1641174_at	mitochondrial electron transport, ubiquinol to cytochrome c [GO:0006122];oxidation-reduction process [GO:0055114];mitochondrial respiratory chain complex III [GO:0005750];microtubule associated complex [GO:0005875];mitochondrion [GO:0005739];respiratory chain [GO:0070469];2 iron, 2 sulfur cluster binding [GO:0051537];ubiquinol-cytochrome-c reductase activity [GO:0008121];oxidoreductase activity, …
FBgn0032264	814.06	1338.16	1.62	0.000501	30.3609	OK	41.7175	OK	17.0177	OK	19.9478	OK	75	drosophila_melanogaster	FBgn0032264	Lip4	Lipase 4 [Source:FlyBase gene name;Acc:FBgn0032264]	2L:10527572-10531778	+	34450	NM_001201856;NM_135574	FBgn0032264	1624505_at	lipid metabolic process [GO:0006629];triglyceride lipase activity [GO:0004806];hydrolase activity, acting on ester bonds [GO:0016788]
FBgn0031312	323.41	148.36	-2.07	0.000506	16.7732	OK	15.442	OK	16.3334	OK	23.3014	OK	75	drosophila_melanogaster	FBgn0031312	Tango14	Transport and Golgi organization 14 [Source:FlyBase gene name;Acc:FBgn0031312]	2L:1158661-1160220	+	33298	NM_134733	FBgn0031312	1634419_at	protein secretion [GO:0009306];wing disc development [GO:0035220];endoplasmic reticulum [GO:0005783];transferase activity, transferring alkyl or aryl (other than methyl) groups [GO:0016765]
FBgn0033075	1024.9	1693.26	1.63	0.000508	13.6084	OK	15.2091	OK	6.97217	OK	8.47054	OK	75	drosophila_melanogaster	FBgn0033075	Pld	Phospholipase D [Source:FlyBase gene name;Acc:FBgn0033075]	2R:2129529-2142771	+	35554	NM_165470;NM_165471;NM_165469;NM_165472;NM_078903;NM_001144138	FBgn0033075	1627315_s_at	cellularization [GO:0007349];Golgi organization [GO:0007030];metabolic process [GO:0008152];phototransduction [GO:0007602];cell communication [GO:0007154];positive regulation of Golgi vesicle fusion to target membrane [GO:0048215];gastrulation involving germ band extension [GO:0010004];cytoplasmic vesicle [GO:0031410];phosphatidylinositol binding [GO:0035091];NAPE-specific phospholipase D activit…
FBgn0031466	196.89	50.33	-3.1	0.000509	2.51553	OK	1.1439	OK	7.65702	OK	6.3436	OK	75	drosophila_melanogaster	FBgn0031466	CG3119		2L:2834887-2837831	-	33479	NM_134873;NM_164504	FBgn0031466	1638081_at;1635783_a_at	membrane [GO:0016020];transferase activity, transferring glycosyl groups [GO:0016757]
FBgn0030479	325.21	733.07	2.12	0.00051	18.7544	OK	19.1701	OK	8.77543	OK	5.88289	OK	75	drosophila_melanogaster	FBgn0030479	Rbp1-like	Rbp1-like [Source:FlyBase gene name;Acc:FBgn0030479]	X:13274738-13278906	-	32293	NM_132652;NM_001201656	FBgn0030479	1626413_at;1633451_at	RNA splicing [GO:0008380];mRNA splicing, via spliceosome [GO:0000398];mRNA splice site selection [GO:0006376];spliceosomal complex [GO:0005681];precatalytic spliceosome [GO:0071011];nucleotide binding [GO:0000166];nucleic acid binding [GO:0003676]
FBgn0263110	589.87	1051.57	1.75	0.000511	4.29051	OK	4.23678	OK	1.84484	OK	2.4183	OK	75	drosophila_melanogaster	FBgn0263110	CG43367		3L:4193993-4224003	+	38505	NM_001202119;NM_139612;NM_001259684;NM_001259685	FBgn0263110	1636011_at;1631596_at;1626200_s_at	sphingomyelin phosphodiesterase activator activity [GO:0016230];protein binding [GO:0005515]
FBgn0039768	2564.86	810.79	-2.73	0.000515	19.7044	OK	9.90752	OK	51.596	OK	29.986	OK	75	drosophila_melanogaster	FBgn0039768	CG15533		3R:26254548-26257091	+	43612	NM_143534	FBgn0039768	1632120_at	sphingomyelin catabolic process [GO:0006685];sphingomyelin metabolic process [GO:0006684];sphingomyelin phosphodiesterase activity [GO:0004767];hydrolase activity [GO:0016787]
FBgn0033742	867.23	472.3	-1.79	0.000518	10.5688	OK	9.37675	OK	15.6442	OK	15.5492	OK	75	drosophila_melanogaster	FBgn0033742	CG8550		2R:8359420-8361321	+	36366	NM_136943	FBgn0033742	1636258_at	proteolysis [GO:0006508];metalloendopeptidase activity [GO:0004222]
FBgn0036990	533.22	298.75	-1.75	0.000518	13.918	OK	14.1888	OK	21.5121	OK	20.6243	OK	75	drosophila_melanogaster	FBgn0036990	mRpL15	mitochondrial ribosomal protein L15 [Source:FlyBase gene name;Acc:FBgn0036990]	3L:20428210-20429309	-	40261	NM_079461	FBgn0036990	1629432_at	translation [GO:0006412];mitochondrial large ribosomal subunit [GO:0005762];structural constituent of ribosome [GO:0003735]
FBgn0038511	127.31	351.2	2.5	0.000519	3.35475	OK	6.13161	OK	0.930683	OK	1.94412	OK	75	drosophila_melanogaster	FBgn0038511	CG5873		3R:13251494-13272215	+	42100	NM_142370	FBgn0038511	1623372_at	response to oxidative stress [GO:0006979];oxidation-reduction process [GO:0055114];peroxidase activity [GO:0004601];heme binding [GO:0020037]
FBgn0011555	10204.6	3770.06	-2.45	0.000527	192.668	OK	140.08	OK	478.539	OK	291.3	OK	75	drosophila_melanogaster	FBgn0011555	thetaTry	thetaTrypsin [Source:FlyBase gene name;Acc:FBgn0011555]	2R:7229219-7230265	-	36218	NM_078969	FBgn0011555	1623165_at	proteolysis [GO:0006508];extracellular region [GO:0005576];serine-type endopeptidase activity [GO:0004252]
FBgn0004577	1560.1	5042.03	2.76	0.000527	48.0521	OK	116.491	OK	12.3881	OK	31.2853	OK	75	drosophila_melanogaster	FBgn0004577	Pxd	Peroxidase [Source:FlyBase gene name;Acc:FBgn0004577]	3R:12840340-12853760	+	2768671	NM_206501;NM_001170162	FBgn0004577	1630927_x_at;1623410_at	eggshell chorion assembly [GO:0007306];response to oxidative stress [GO:0006979];phagocytosis, engulfment [GO:0006911];oxidation-reduction process [GO:0055114];neurogenesis [GO:0022008];chorion [GO:0042600];extracellular region [GO:0005576];peroxidase activity [GO:0004601];heme binding [GO:0020037];iron ion binding [GO:0005506]
FBgn0030847	487.75	790.08	1.6	0.000532	12.0771	OK	15.0626	OK	6.62966	OK	7.2932	OK	75	drosophila_melanogaster	FBgn0030847	CG12991		X:17473891-17492995	+	32734	NM_132995;NM_167571	FBgn0030847	1635980_s_at
FBgn0086377	1146.19	1839.06	1.58	0.000536	45.0312	OK	55.6134	OK	26.6028	OK	26.4062	OK	75	drosophila_melanogaster	FBgn0086377	Syx7	Syntaxin 7 [Source:FlyBase gene name;Acc:FBgn0086377]	3L:21438934-21441228	+	36173	NM_168905;NM_168906	FBgn0086377	1636575_s_at	synaptic vesicle docking involved in exocytosis [GO:0016081];endosomal vesicle fusion [GO:0034058];establishment or maintenance of apical/basal cell polarity [GO:0035088];positive regulation of endocytosis [GO:0045807];vesicle-mediated transport [GO:0016192];negative regulation of cell proliferation [GO:0008285];establishment or maintenance of polarity of follicular epithelium [GO:0016334];neurot…
FBgn0031118	502.85	937.29	1.82	0.000539	3.95517	OK	3.7819	OK	1.47969	OK	2.04271	OK	75	drosophila_melanogaster	FBgn0031118	RhoGAP19D	RhoGAP19D [Source:FlyBase gene name;Acc:FBgn0031118]	X:20340982-20381721	-	33048	NM_134552;NM_001169338;NM_001258851	FBgn0031118	1624541_at	signal transduction [GO:0007165];intracellular [GO:0005622];protein binding [GO:0005515]
FBgn0040364	4725.2	1971.62	-2.24	0.000541	86.7067	OK	57.7637	OK	133.262	OK	169.48	OK	75	drosophila_melanogaster	FBgn0040364	CG11378		X:1064861-1066773	+	31060	NM_130530	FBgn0040364	1634165_at
FBgn0263830	480.9	246.23	-1.89	0.000541	13.3284	OK	11.6325	OK	20.4021	OK	22.0161	OK	75	drosophila_melanogaster	FBgn0263830	CG40486		X:22360712-22361912	-	3355162	NM_001042846;NM_001042847	FBgn0263830	1628272_a_at;1626794_at	metabolic process [GO:0008152];oxidoreductase activity [GO:0016491];oxidoreductase activity, acting on the CH-OH group of donors, NAD or NADP as acceptor [GO:0016616];nucleotide binding [GO:0000166]
FBgn0031981	493.56	905.61	1.8	0.000542	3.07099	OK	3.80048	OK	1.28098	OK	1.88562	OK	75	drosophila_melanogaster	FBgn0031981	CG7466		2L:8043471-8054326	+	34099	NM_135336	FBgn0031981	1625740_at	membrane [GO:0016020];calcium ion binding [GO:0005509];protein binding [GO:0005515]
FBgn0039555	1074.06	561.71	-1.85	0.000544	18.9308	OK	19.6366	OK	25.3277	OK	36.9094	OK	75	drosophila_melanogaster	FBgn0039555	mRpS22	mitochondrial ribosomal protein S22 [Source:FlyBase gene name;Acc:FBgn0039555]	3R:23742631-23743970	+	43345	NM_079813	FBgn0039555	1628169_at	translation [GO:0006412];mitochondrial small ribosomal subunit [GO:0005763];structural constituent of ribosome [GO:0003735]
FBgn0037811	101.23	35.51	-2.55	0.000558	6.57266	OK	5.71008	OK	7.71766	OK	6.71001	OK	75	drosophila_melanogaster	FBgn0037811	CG12592		3R:6164125-6166594	+	41263	NM_169340	FBgn0037811	1624252_s_at	biological_process [GO:0008150];cellular_component [GO:0005575];molecular_function [GO:0003674]
FBgn0004656	1022.4	1756.02	1.69	0.000563	7.76148	OK	8.03137	OK	3.31174	OK	4.0341	OK	75	drosophila_melanogaster	FBgn0004656	fs(1)h	female sterile (1) homeotic [Source:FlyBase gene name;Acc:FBgn0004656]	X:7931969-7955469	-	31722	NM_078523;NM_167144;NM_206647;NM_206646;NM_206645;NM_001169228	FBgn0004656	1629106_at;1625127_at;1635367_at	terminal region determination [GO:0007362];regulation of transcription from RNA polymerase II promoter [GO:0006357];negative regulation of transcription, DNA-dependent [GO:0045892];imaginal disc-derived wing morphogenesis [GO:0007476];protein kinase activity [GO:0004672];DNA binding [GO:0003677];protein binding [GO:0005515]
FBgn0035844	2397.16	4057.92	1.67	0.000563	49.0997	OK	66.8929	OK	29.6323	OK	26.8423	OK	75	drosophila_melanogaster	FBgn0035844	CG13676		3L:8134968-8144913	-	38906	NM_139922	FBgn0035844	1632155_at	chitin metabolic process [GO:0006030];extracellular region [GO:0005576];chitin binding [GO:0008061]
FBgn0037847	1923.75	891.36	-2.06	0.000565	33.7454	OK	24.0929	OK	56.4448	OK	78.557	OK	75	drosophila_melanogaster	FBgn0037847	SelR	SelR [Source:FlyBase gene name;Acc:FBgn0037847]	3R:6689077-6694379	-	41309	NM_169370;NM_141773;NM_206473;NM_169368;NM_169369;NM_001144564;NM_169371;NM_001260107	FBgn0037847	1635788_a_at;1630886_at	oxidation-reduction process [GO:0055114];peptidyl-methionine modification [GO:0018206];zinc ion binding [GO:0008270];oxidoreductase activity, acting on a sulfur group of donors, disulfide as acceptor [GO:0016671];peptide-methionine (S)-S-oxide reductase activity [GO:0008113]
FBgn0030776	3487.97	1588.71	-2.08	0.000565	94.0939	OK	73.4972	OK	131.493	OK	189.171	OK	75	drosophila_melanogaster	FBgn0030776	CG4653		X:16598114-16599311	+	32650	NM_132922	FBgn0030776	1625212_at	proteolysis [GO:0006508];serine-type endopeptidase activity [GO:0004252]
FBgn0038523	706.14	2497.74	2.91	0.000566	160.862	OK	408.826	OK	33.1174	OK	99.4254	OK	75	drosophila_melanogaster	FBgn0038523	CG7587		3R:13420108-13420783	+	42113	NM_169764	FBgn0038523	1639249_at
FBgn0053093	192.02	60.28	-2.75	0.000566	2.98672	OK	2.31487	OK	8.95613	OK	4.87915	OK	75	drosophila_melanogaster	FBgn0053093	CG33093		3R:18356416-18357644	-	42654	NM_176538	FBgn0053093	1623000_at	oxidation-reduction process [GO:0055114];oxidoreductase activity, acting on paired donors, with incorporation or reduction of molecular oxygen, 2-oxoglutarate as one donor, and incorporation of one atom each of oxygen into both donors [GO:0016706];oxidoreductase activity [GO:0016491]
FBgn0031119	300.21	511.4	1.68	0.000574	6.03241	OK	7.32511	OK	3.28734	OK	3.52663	OK	75	drosophila_melanogaster	FBgn0031119	CG1812		X:20382574-20386859	+	33049	NM_134553;NM_167707	FBgn0031119	1640796_a_at	actin binding [GO:0003779];protein binding [GO:0005515]
FBgn0033808	278.39	125.58	-2.1	0.000575	6.88762	OK	5.47121	OK	11.6033	OK	12.0687	OK	75	drosophila_melanogaster	FBgn0033808	CG4627		2R:9102211-9103265	+	36457	NM_137002	FBgn0033808	1633025_at
FBgn0035244	2064.61	990.28	-2	0.00058	20.3187	OK	16.2522	OK	27.4293	OK	36.7894	OK	75	drosophila_melanogaster	FBgn0035244	ABCB7		3L:1618414-1623413	+	38193	NM_167902;NM_167903	FBgn0035244	1638547_s_at	transmembrane transport [GO:0055085];heme transport [GO:0015886];iron-sulfur cluster assembly [GO:0016226];transport [GO:0006810];mitochondrial inner membrane [GO:0005743];ATP-binding cassette (ABC) transporter complex [GO:0043190];integral to membrane [GO:0016021];transporter activity [GO:0005215];ATPase activity, coupled to transmembrane movement of substances [GO:0042626];ATP binding [GO:00055…
FBgn0040395	683.06	1224.45	1.75	0.000587	14.0632	OK	16.7788	OK	7.82596	OK	6.74423	OK	75	drosophila_melanogaster	FBgn0040395	Unc-76	Unc-76 [Source:FlyBase gene name;Acc:FBgn0040395]	X:1974643-1987981	+	31179	NM_130625;NM_166927	FBgn0040395	1636598_s_at	phagocytosis, engulfment [GO:0006911];neurogenesis [GO:0022008];axon cargo transport [GO:0008088];kinesin binding [GO:0019894]
FBgn0036024	166424	55028	-2.64	0.000588	3100.23	OK	2867.03	OK	5149.23	OK	10358.3	OK	75	drosophila_melanogaster	FBgn0036024	CG18180		3L:9634113-9635013	+	39125	NM_140084	FBgn0036024	1638413_at	proteolysis [GO:0006508];serine-type endopeptidase activity [GO:0004252]
FBgn0243486	51.87	177.48	2.86	0.000588	1.03532	OK	2.86795	OK	0.385696	OK	0.514622	OK	75	drosophila_melanogaster	FBgn0243486	rdo	reduced ocelli [Source:FlyBase gene name;Acc:FBgn0243486]	2L:18012407-18070249	+	35077	NM_136017	FBgn0243486	1637869_at	ocellus development [GO:0008056];protein binding [GO:0005515]
FBgn0042112	302.23	142.19	-2.03	0.000589	19.625	OK	16.8915	OK	32.1715	OK	34.6257	OK	75	drosophila_melanogaster	FBgn0042112	mRpL36	mitochondrial ribosomal protein L36 [Source:FlyBase gene name;Acc:FBgn0042112]	3L:8117684-8118232	-	59151	NM_144401	FBgn0042112	1624765_at	translation [GO:0006412];mitochondrial large ribosomal subunit [GO:0005762];ribosome [GO:0005840];intracellular [GO:0005622];structural constituent of ribosome [GO:0003735]
FBgn0010786	1177.05	600.14	-1.89	0.00059	12.4415	OK	13.0627	OK	15.5262	OK	21.9708	OK	75	drosophila_melanogaster	FBgn0010786	l(3)02640	lethal (3) 02640 [Source:FlyBase gene name;Acc:FBgn0010786]	3L:1334889-1339415	+	46140	NM_138259	FBgn0010786	1635542_at	peptidyl-pyrromethane cofactor linkage [GO:0018160];tetrapyrrole biosynthetic process [GO:0033014];hydroxymethylbilane synthase activity [GO:0004418]
FBgn0032475	595.57	950.46	1.58	0.000601	8.03971	OK	9.86904	OK	4.42694	OK	4.90934	OK	75	drosophila_melanogaster	FBgn0032475	Sfmbt	Scm-related gene containing four mbt domains [Source:FlyBase gene name;Acc:FBgn0032475]	2L:13169649-13176785	-	34709	NM_165026;NM_135762;NM_001144349	FBgn0032475	1636691_a_at	chromatin silencing [GO:0006342];negative regulation of gene expression [GO:0010629];imaginal disc growth [GO:0007446];oogenesis [GO:0048477];regulation of transcription, DNA-dependent [GO:0006355];nucleus [GO:0005634];chromatin binding [GO:0003682];protein binding [GO:0005515];zinc ion binding [GO:0008270];methylated histone residue binding [GO:0035064]
FBgn0028336	8084.53	3750.1	-2.05	0.000602	115.81	OK	91.3234	OK	173.729	OK	204.74	OK	75	drosophila_melanogaster	FBgn0028336	l(1)G0255	lethal (1) G0255 [Source:FlyBase gene name;Acc:FBgn0028336]	X:6572499-6575887	+	31605	NM_132111;NM_167081	FBgn0028336	1635025_a_at	fumarate metabolic process [GO:0006106];tricarboxylic acid cycle [GO:0006099];mitochondrion [GO:0005739];cytoplasm [GO:0005737];tricarboxylic acid cycle enzyme complex [GO:0045239];fumarate hydratase activity [GO:0004333];lyase activity [GO:0016829];catalytic activity [GO:0003824]
FBgn0030431	472.8	197.72	-2.23	0.000605	7.52084	OK	5.21407	OK	11.707	OK	16.1345	OK	75	drosophila_melanogaster	FBgn0030431	CG4407		X:12795386-12797550	-	32240	NM_132609;NM_167342	FBgn0030431	1637973_a_at	metabolic process [GO:0008152];FMN adenylyltransferase activity [GO:0003919];catalytic activity [GO:0003824]
FBgn0085428	274.32	643.89	2.2	0.000606	3.87312	OK	8.73433	OK	1.91873	OK	2.49674	OK	75	drosophila_melanogaster	FBgn0085428	Nox	NADPH oxidase [Source:FlyBase gene name;Acc:FBgn0085428]	2R:12197072-12203725	+	5740310	NM_001103866	FBgn0085428	1630014_at;1634345_at	oxidation-reduction process [GO:0055114];oxidoreductase activity [GO:0016491];calcium ion binding [GO:0005509]
FBgn0039777	34263.6	9174.31	-3	0.000606	793.561	OK	696.897	OK	1175.49	OK	3918.73	OK	75	drosophila_melanogaster	FBgn0039777	Jon99Fii	Jonah 99Fii [Source:FlyBase gene name;Acc:FBgn0039777]	3R:26312738-26313650	-	43621	NM_143542	FBgn0039777		proteolysis [GO:0006508];endopeptidase activity [GO:0004175];serine-type endopeptidase activity [GO:0004252]
FBgn0020378	126.2	277.39	2.1	0.000609	2.50943	OK	3.6721	OK	0.915676	OK	1.47515	OK	75	drosophila_melanogaster	FBgn0020378	Sp1	Sp1 [Source:FlyBase gene name;Acc:FBgn0020378]	X:9623681-9650237	+	31913	NM_167200;NM_001103457	FBgn0020378	1629785_a_at	imaginal disc-derived leg morphogenesis [GO:0007480];regulation of transcription, DNA-dependent [GO:0006355];nucleus [GO:0005634];intracellular [GO:0005622];sequence-specific DNA binding [GO:0043565];sequence-specific DNA binding transcription factor activity [GO:0003700];zinc ion binding [GO:0008270]
FBgn0042138	2767.05	1508.7	-1.79	0.000614	56.6181	OK	51.4606	OK	80.9141	OK	89.554	OK	75	drosophila_melanogaster	FBgn0042138	CG18815		3L:11621137-11623849	+	59176	NM_144417;NM_206334;NM_206333	FBgn0042138	1629759_at	cytoplasm [GO:0005737];hydrolase activity [GO:0016787]
FBgn0051229	349.42	191.86	-1.78	0.00062	11.3099	OK	15.2621	OK	19.9935	OK	20.6384	OK	75	drosophila_melanogaster	FBgn0051229	CG31229		3R:14493595-14494805	+	318636	NM_169828	FBgn0051229	1630351_at	protein targeting to mitochondrion [GO:0006626];mitochondrial inner membrane protein insertion complex [GO:0042721];mitochondrial inner membrane presequence translocase complex [GO:0005744];protein channel activity [GO:0015266];P-P-bond-hydrolysis-driven protein transmembrane transporter activity [GO:0015450]
FBgn0033051	402.22	661.48	1.62	0.000627	11.3079	OK	13.2707	OK	5.86224	OK	6.6541	OK	75	drosophila_melanogaster	FBgn0033051	dream	dream [Source:FlyBase gene name;Acc:FBgn0033051]	2R:1908372-1910711	-	35528	NM_136349	FBgn0033051	1632790_at	apoptotic process [GO:0006915];salivary gland histolysis [GO:0035070];proteolysis [GO:0006508];programmed cell death [GO:0012501];positive regulation of compound eye retinal cell programmed cell death [GO:0046672];cytoplasm [GO:0005737];cysteine-type endopeptidase activity [GO:0004197]
FBgn0002931	193.54	370.76	1.87	0.000633	6.61382	OK	9.86585	OK	2.75837	OK	4.45453	OK	75	drosophila_melanogaster	FBgn0002931	net	net [Source:FlyBase gene name;Acc:FBgn0002931]	2L:82421-87387	-	45339	NM_080081	FBgn0002931	1627446_at	negative regulation of transcription from RNA polymerase II promoter [GO:0000122];imaginal disc-derived wing vein specification [GO:0007474];regulation of transcription, DNA-dependent [GO:0006355];imaginal disc-derived wing vein morphogenesis [GO:0008586];nucleus [GO:0005634];sequence-specific DNA binding transcription factor activity [GO:0003700];protein dimerization activity [GO:0046983]
FBgn0025640	683.26	305.48	-2.12	0.000636	13.8884	OK	9.44198	OK	20.7554	OK	24.2506	OK	75	drosophila_melanogaster	FBgn0025640	CG13369		X:517500-518798	+	31007	NM_130494	FBgn0025640	1624518_at	D-ribose metabolic process [GO:0006014];phosphotransferase activity, alcohol group as acceptor [GO:0016773];ribokinase activity [GO:0004747]
FBgn0046689	100.27	234.98	2.2	0.00064	5.80652	OK	10.5404	OK	2.67669	OK	3.08561	OK	75	drosophila_melanogaster	FBgn0046689	Takl1	Tak1-like 1 [Source:FlyBase gene name;Acc:FBgn0046689]	3R:16596549-16598323	-	318725	NM_169924	FBgn0046689	1628541_at	protein phosphorylation [GO:0006468];ATP binding [GO:0005524];protein serine/threonine kinase activity [GO:0004674];protein kinase activity [GO:0004672];MAP kinase kinase kinase activity [GO:0004709]
FBgn0262733	320.17	597.98	1.81	0.000648	4.3162	OK	6.10663	OK	2.44317	OK	2.53989	OK	75	drosophila_melanogaster	FBgn0262733	Src64B	Src oncogene at 64B [Source:FlyBase gene name;Acc:FBgn0262733]	3L:4592447-4626196	-	48973	NM_001014564;NM_001259699;NM_001259700;NM_001202121;NM_001014561;NM_080195;NM_001014562;NM_001014563;NM_001202122	FBgn0262733	1634871_s_at;1641253_at	female germline ring canal formation [GO:0007301];female germline ring canal stabilization [GO:0008335];germarium-derived egg chamber formation [GO:0007293];learning or memory [GO:0007611];cellularization [GO:0007349];oogenesis [GO:0048477];open tracheal system development [GO:0007424];JNK cascade [GO:0007254];protein phosphorylation [GO:0006468];olfactory learning [GO:0008355];mushroom body deve…
FBgn0038923	494.85	263.15	-1.83	0.000649	19.5666	OK	17.9844	OK	28.405	OK	33.6176	OK	75	drosophila_melanogaster	FBgn0038923	mRpL35	mitochondrial ribosomal protein L35 [Source:FlyBase gene name;Acc:FBgn0038923]	3R:17849266-17850063	+	42588	NM_142744	FBgn0038923	1627823_at	translation [GO:0006412];mitochondrial large ribosomal subunit [GO:0005762];mitochondrion [GO:0005739];ribosome [GO:0005840];intracellular [GO:0005622];structural constituent of ribosome [GO:0003735]
FBgn0001224	1462.61	5718.55	3.06	0.000661	128.436	OK	554.564	OK	86.222	OK	54.7185	OK	75	drosophila_melanogaster	FBgn0001224	Hsp23	Heat shock protein 23 [Source:FlyBase gene name;Acc:FBgn0001224]	3L:9374982-9375865	+	39077	NM_079275;NM_001259765	FBgn0001224	1641055_at	response to heat [GO:0009408];response to hypoxia [GO:0001666];microtubule associated complex [GO:0005875];actin binding [GO:0003779];protein binding [GO:0005515]
FBgn0030552	686.6	383.52	-1.75	0.000662	11.5594	OK	11.8714	OK	15.5041	OK	20.7862	OK	75	drosophila_melanogaster	FBgn0030552	mRpL38	mitochondrial ribosomal protein L38 [Source:FlyBase gene name;Acc:FBgn0030552]	X:14120324-14121983	+	32375	NM_078597	FBgn0030552	1638073_at	translation [GO:0006412];mitochondrial large ribosomal subunit [GO:0005762];phosphatidylethanolamine binding [GO:0008429];structural constituent of ribosome [GO:0003735]
FBgn0031268	524.59	911.58	1.7	0.000663	36.9345	OK	43.6411	OK	20.8723	OK	17.9089	OK	75	drosophila_melanogaster	FBgn0031268	cold	coiled [Source:FlyBase gene name;Acc:FBgn0031268]	2L:574291-575734	+	33237	NM_134692	FBgn0031268	1639768_at	wound healing [GO:0042060];establishment of blood-brain barrier [GO:0060856];maintenance of blood-brain barrier [GO:0035633];regulation of tube size, open tracheal system [GO:0035151];septate junction assembly [GO:0019991];cytoplasm [GO:0005737]
FBgn0052667	2772.94	1037.05	-2.42	0.000672	303.725	OK	165.125	OK	465.333	OK	639.13	OK	75	drosophila_melanogaster	FBgn0052667	CG32667		X:11033795-11034296	-	318146	NM_167271	FBgn0052667	1634697_at	multicellular organism reproduction [GO:0032504];extracellular space [GO:0005615];molecular_function [GO:0003674];protein binding [GO:0005515]
FBgn0036835	127.97	50.8	-2.31	0.000675	4.02705	OK	4.14698	OK	7.67043	OK	9.98013	OK	75	drosophila_melanogaster	FBgn0036835	CG14075		3L:18978061-18978734	+	40071	NM_140823	FBgn0036835	1626605_at
FBgn0029944	299.93	588.51	1.89	0.00068	5.87403	OK	7.63098	OK	3.28118	OK	2.4354	OK	75	drosophila_melanogaster	FBgn0029944	Dok	Downstream of kinase [Source:FlyBase gene name;Acc:FBgn0029944]	X:7218251-7222839	+	31667	NM_132163	FBgn0029944	1635618_at	imaginal disc fusion, thorax closure [GO:0046529];imaginal disc-derived wing morphogenesis [GO:0007476];dorsal closure [GO:0007391];stress-activated protein kinase signaling cascade [GO:0031098];dorsal closure, elongation of leading edge cells [GO:0007394];cell cortex [GO:0005938];phospholipid binding [GO:0005543];insulin receptor binding [GO:0005158];protein binding [GO:0005515]
FBgn0045064	546.87	1354.64	2.29	0.000682	14.2713	OK	38.0927	OK	8.24347	OK	9.99126	OK	75	drosophila_melanogaster	FBgn0045064	bwa	brain washing [Source:FlyBase gene name;Acc:FBgn0045064]	2L:20066370-20073719	+	250736	NM_136176	FBgn0045064	1625491_at	ceramide metabolic process [GO:0006672];regulation of lipid metabolic process [GO:0019216];sphingolipid metabolic process [GO:0006665];ceramide catabolic process [GO:0046514];brain development [GO:0007420];endoplasmic reticulum [GO:0005783];integral to membrane [GO:0016021];hydrolase activity, acting on carbon-nitrogen (but not peptide) bonds, in linear amides [GO:0016811];ceramidase activity [GO…
FBgn0035032	8766.73	3372.81	-2.37	0.000691	435.824	OK	288.082	OK	637.592	OK	1018.38	OK	75	drosophila_melanogaster	FBgn0035032	CG4692		2R:20486611-20487344	-	37931	NM_138096;NM_166678	FBgn0035032	1638109_s_at	lateral inhibition [GO:0046331];proton transport [GO:0015992];lipid particle [GO:0005811];mitochondrial proton-transporting ATP synthase complex, coupling factor F(o) [GO:0000276];hydrogen-exporting ATPase activity, phosphorylative mechanism [GO:0008553]
FBgn0033095	1220.23	2060.39	1.66	0.0007	13.4424	OK	19.7293	OK	7.8648	OK	8.58765	OK	75	drosophila_melanogaster	FBgn0033095	CG3409		2R:2587200-2603370	-	35578	NM_001169592;NM_136386	FBgn0033095	1623039_at;1628622_s_at;1635384_at	transmembrane transport [GO:0055085];integral to membrane [GO:0016021];monocarboxylic acid transmembrane transporter activity [GO:0008028]
FBgn0015336	95.56	206.16	2.06	0.0007	2.3166	OK	2.42146	OK	0.835025	OK	1.06722	OK	75	drosophila_melanogaster	FBgn0015336	CG15865		X:16554926-16558488	-	32641	NM_132915	FBgn0015336	1634892_at
FBgn0015039	19154.4	8793.12	-2.07	0.000701	243.293	OK	208.718	OK	357.839	OK	487.938	OK	75	drosophila_melanogaster	FBgn0015039	Cyp9b2	Cytochrome P450-9b2 [Source:FlyBase gene name;Acc:FBgn0015039]	2R:3017782-3019640	-	35635	NM_078922	FBgn0015039	1635008_at	oxidation-reduction process [GO:0055114];microsome [GO:0005792];membrane [GO:0016020];monooxygenase activity [GO:0004497];oxidoreductase activity, acting on paired donors, with incorporation or reduction of molecular oxygen [GO:0016705];electron carrier activity [GO:0009055];heme binding [GO:0020037];iron ion binding [GO:0005506]
FBgn0031002	397.43	184.4	-2.05	0.000702	3.32607	OK	2.78387	OK	4.73042	OK	6.58876	OK	75	drosophila_melanogaster	FBgn0031002	CG14196		X:19130092-19135873	-	32915	NM_133139	FBgn0031002	1638282_at	transmembrane transport [GO:0055085];integral to membrane [GO:0016021];secondary active monocarboxylate transmembrane transporter activity [GO:0015355]
FBgn0034476	512.62	1007.45	1.9	0.000704	4.70662	OK	8.6137	OK	2.47991	OK	3.12562	OK	75	drosophila_melanogaster	FBgn0034476	Toll-7	Toll-7 [Source:FlyBase gene name;Acc:FBgn0034476]	2R:15714410-15720473	+	37272	NM_079073	FBgn0034476	1639160_at	defense response [GO:0006952];signal transduction [GO:0007165];cell surface pattern recognition receptor signaling pathway [GO:0002752];positive regulation of autophagy [GO:0010508];defense response to virus [GO:0051607];intracellular [GO:0005622];integral to membrane [GO:0016021];plasma membrane [GO:0005886];external side of plasma membrane [GO:0009897];transmembrane signaling receptor activity …
FBgn0040899	369.75	163.64	-2.13	0.000706	43.5184	OK	38.2765	OK	62.2092	OK	98.5454	OK	75	drosophila_melanogaster	FBgn0040899	CG17776		X:2078973-2079291	+	50373	NM_144252	FBgn0040899	1631915_at
FBgn0037956	509.93	1074.17	2.01	0.000707	11.2469	OK	18.0072	OK	6.86961	OK	4.54198	OK	75	drosophila_melanogaster	FBgn0037956	CG6959		3R:7648424-7695183	-	41434	NM_141865;NM_001144565	FBgn0037956	1633407_at
FBgn0032600	1009.72	1633.78	1.6	0.000708	17.6782	OK	21.0463	OK	11.3907	OK	13.7586	OK	75	drosophila_melanogaster	FBgn0032600	CG17912		2L:16743404-16753704	+	35004	NM_001103697;NM_001259118;NM_135964	FBgn0032600	1628927_at;1636978_at	intracellular [GO:0005622];DNA binding [GO:0003677];zinc ion binding [GO:0008270]
FBgn0041712	855.99	432.62	-1.91	0.000709	9.80208	OK	9.30594	OK	13.3931	OK	20.7725	OK	75	drosophila_melanogaster	FBgn0041712	yellow-d	yellow-d [Source:FlyBase gene name;Acc:FBgn0041712]	2R:19266056-19267961	+	37703	NM_079096	FBgn0041712	1625058_at	biological_process [GO:0008150];cellular_component [GO:0005575];molecular_function [GO:0003674]
FBgn0032287	2375.16	1366.85	-1.71	0.000717	49.0555	OK	48.7749	OK	74.1223	OK	70.2809	OK	75	drosophila_melanogaster	FBgn0032287	CG6415		2L:10703621-10704935	+	34474	NM_135597	FBgn0032287	1623839_at	glycine catabolic process [GO:0006546];lipid particle [GO:0005811];glycine cleavage complex [GO:0005960];cytoplasm [GO:0005737];aminomethyltransferase activity [GO:0004047];transaminase activity [GO:0008483]
FBgn0021765	8904.07	3680.84	-2.24	0.000718	164.899	OK	163.253	OK	231.345	OK	453.558	OK	75	drosophila_melanogaster	FBgn0021765	scu	scully [Source:FlyBase gene name;Acc:FBgn0021765]	X:17985281-17986889	+	32789	NM_001258800;NM_078672	FBgn0021765	1634433_at	estrogen metabolic process [GO:0008210];androgen metabolic process [GO:0008209];acyl-CoA metabolic process [GO:0006637];ecdysone metabolic process [GO:0008205];fatty acid metabolic process [GO:0006631];steroid metabolic process [GO:0008202];metabolic process [GO:0008152];microtubule associated complex [GO:0005875];mitochondrion [GO:0005739];lipid particle [GO:0005811];cytosol [GO:0005829];nucleot…
FBgn0052767	475.65	801.25	1.65	0.000724	2.94891	OK	3.40268	OK	1.41173	OK	2.29044	OK	75	drosophila_melanogaster	FBgn0052767	CG32767		X:4965060-4978801	-	31430	NM_206628;NM_131975;NM_001169204;NM_001169203	FBgn0052767	1633444_s_at;1627122_at	intracellular [GO:0005622];nucleic acid binding [GO:0003676];zinc ion binding [GO:0008270]
FBgn0016687	8202.49	3768.07	-2.07	0.00073	169.656	OK	127.667	OK	285.734	OK	268.957	OK	75	drosophila_melanogaster	FBgn0016687	Nurf-38	Nucleosome remodeling factor - 38kD [Source:FlyBase gene name;Acc:FBgn0016687]	2R:20446490-20448610	-	37922	NM_079125;NM_001144286;NM_001259565	FBgn0016687	1637982_at	transcription, DNA-templated [GO:0006351];positive regulation of Notch signaling pathway [GO:0045747];phosphate-containing compound metabolic process [GO:0006796];chromatin remodeling [GO:0006338];ecdysone receptor-mediated signaling pathway [GO:0035076];nucleosome mobilization [GO:0042766];nucleus [GO:0005634];cytoplasm [GO:0005737];NURF complex [GO:0016589];magnesium ion binding [GO:0000287];in…
FBgn0015801	700.96	1626.75	2.18	0.000736	26.926	OK	60.9334	OK	12.6856	OK	18.4337	OK	75	drosophila_melanogaster	FBgn0015801	Reg-5	Rhythmically expressed gene 5 [Source:FlyBase gene name;Acc:FBgn0015801]	2R:20675531-20680929	-	37968	NM_057825;NM_001259575	FBgn0015801	1627005_at	circadian rhythm [GO:0007623];rhythmic process [GO:0048511]
FBgn0003057	19.63	0.34	-4.26	0.000737	0	OK	0.0551451	OK	2.1286	OK	0.219549	OK	75	drosophila_melanogaster	FBgn0003057	CG10598		X:17119744-17120474	-	32713	NM_132978	FBgn0003057	1633409_a_at
FBgn0029971	3364.39	1444.48	-2.18	0.000738	235.371	OK	148.441	OK	377.744	OK	452.208	OK	75	drosophila_melanogaster	FBgn0029971	CG18624		X:7787086-7787829	-	31697	NM_132188;NM_001169222;NM_001169223;NM_167134	FBgn0029971	1638721_s_at	mitochondrial electron transport, NADH to ubiquinone [GO:0006120];mitochondrial respiratory chain complex I [GO:0005747];mitochondrion [GO:0005739];NADH dehydrogenase activity [GO:0003954]
FBgn0037808	2044.83	3849.74	1.83	0.000742	9.02848	OK	10.2287	OK	3.5324	OK	5.1515	OK	75	drosophila_melanogaster	FBgn0037808	Bruce	Bruce [Source:FlyBase gene name;Acc:FBgn0037808]	3R:6137757-6157075	-	41260	NM_141738	FBgn0037808	1634454_at	negative regulation of apoptotic process [GO:0043066];spermatid development [GO:0007286];programmed cell death [GO:0012501];sperm individualization [GO:0007291];intracellular [GO:0005622];small conjugating protein ligase activity [GO:0019787];ubiquitin-protein ligase activity [GO:0004842];acid-amino acid ligase activity [GO:0016881]
FBgn0263776	2507.42	1106.61	-2.13	0.000757	24.1167	OK	16.2878	OK	44.0905	OK	36.3407	OK	75	drosophila_melanogaster	FBgn0263776	CG6327		3L:11029458-11044471	-	39231	NM_206319;NM_001259781;NM_001259782;NM_140167;NM_168431;NM_168432	FBgn0263776	1623632_s_at
FBgn0034742	399.75	754.7	1.83	0.000758	6.0444	OK	6.1964	OK	3.03555	OK	2.39595	OK	75	drosophila_melanogaster	FBgn0034742	CG4294		2R:18487910-18493140	-	37579	NM_137840;NM_001259533	FBgn0034742	1629510_at
FBgn0031879	1935.57	3845.76	1.92	0.000758	11.155	OK	14.5739	OK	4.23448	OK	6.74343	OK	75	drosophila_melanogaster	FBgn0031879	uif	uninflatable [Source:FlyBase gene name;Acc:FBgn0031879]	2L:6972828-7010312	-	33983	NM_001258993;NM_001258995;NM_135247;NM_001144332;NM_001169428;NM_001258994	FBgn0031879	1638227_at;1623259_at	cell adhesion [GO:0007155];negative regulation of Notch signaling pathway [GO:0045746];regulation of tube architecture, open tracheal system [GO:0035152];apical plasma membrane [GO:0016324];carbohydrate binding [GO:0030246];Notch binding [GO:0005112];calcium ion binding [GO:0005509];protein binding [GO:0005515]
FBgn0037897	767.7	1641.07	2.04	0.000759	6.75799	OK	10.6286	OK	2.44493	OK	4.3644	OK	75	drosophila_melanogaster	FBgn0037897	CG5270		3R:7247814-7255691	+	41370	NM_169389	FBgn0037897	1640131_a_at	metal ion binding [GO:0046872]
FBgn0035934	159.39	320.38	1.94	0.000759	3.11753	OK	2.93849	OK	1.19776	OK	1.4081	OK	75	drosophila_melanogaster	FBgn0035934	TrpA1	Transient receptor potential A1 [Source:FlyBase gene name;Acc:FBgn0035934]	3L:8887504-8897890	-	39015	NM_140006;NM_001104084	FBgn0035934	1622904_at;1639767_at	mechanosensory behavior [GO:0007638];calcium ion transport [GO:0006816];cellular response to heat [GO:0034605];ion transport [GO:0006811];response to heat [GO:0009408];transmembrane transport [GO:0055085];response to stimulus [GO:0050896];detection of chemical stimulus involved in sensory perception of bitter taste [GO:0001580];response to temperature stimulus [GO:0009266];circadian sleep/wake cy…
FBgn0015774	120.89	301.16	2.27	0.000766	1.39207	OK	1.58933	OK	0.637315	OK	0.382604	OK	75	drosophila_melanogaster	FBgn0015774	NetB	Netrin-B [Source:FlyBase gene name;Acc:FBgn0015774]	X:14580071-14643409	-	32400	NM_001169284;NM_078600;NM_001169283;NM_001258739;NM_001258740;NM_001169282	FBgn0015774	1636954_at	motor neuron axon guidance [GO:0008045];salivary gland boundary specification [GO:0007432];glial cell migration [GO:0008347];axon guidance [GO:0007411];dendrite guidance [GO:0070983];synaptic target attraction [GO:0016200];extracellular region [GO:0005576];proteinaceous extracellular matrix [GO:0005578];protein binding [GO:0005515]
FBgn0051998	794.61	1790.13	2.12	0.000775	13.6058	OK	13.5436	OK	6.24987	OK	3.74623	OK	75	drosophila_melanogaster	FBgn0051998	CG31998		4:217301-226564	-	43774	NM_001258481;NM_166742	FBgn0051998	1629851_at
FBgn0030026	607.01	272.57	-2.1	0.000775	12.865	OK	8.96816	OK	19.4929	OK	23.3553	OK	75	drosophila_melanogaster	FBgn0030026	sni	sniffer [Source:FlyBase gene name;Acc:FBgn0030026]	X:8135534-8137393	-	31761	NM_132238	FBgn0030026	1627015_at	metabolic process [GO:0008152];nucleotide binding [GO:0000166];oxidoreductase activity [GO:0016491];carbonyl reductase (NADPH) activity [GO:0004090]
FBgn0034032	383.25	744.32	1.88	0.000781	10.1077	OK	17.4951	OK	6.28896	OK	5.52094	OK	75	drosophila_melanogaster	FBgn0034032	CG8195		2R:11450201-11453291	-	36725	NM_137205	FBgn0034032	1638782_at	membrane [GO:0016020]
FBgn0030148	17756.9	4746.23	-2.98	0.000782	113.846	OK	39.2351	OK	250.971	OK	259.446	OK	75	drosophila_melanogaster	FBgn0030148	CG3106		X:9553129-9556791	-	31909	NM_132349	FBgn0030148	1624662_at	transferase activity, transferring acyl groups other than amino-acyl groups [GO:0016747]
FBgn0033875	259.19	888.12	2.82	0.000784	33.0479	OK	20.1336	OK	9.80215	OK	3.60472	OK	75	drosophila_melanogaster	FBgn0033875	CG6357		2R:9727581-9729248	+	36532	NM_137063	FBgn0033875	1633059_at	cysteine-type endopeptidase activity [GO:0004197]
FBgn0264374	0	11.5	4.23	0.000784	1.60101	OK	4.0602	OK	0	OK	0	OK	75	drosophila_melanogaster	FBgn0264374			2L:16003905-16004292	-			FBgn0264374
FBgn0004780	125.82	32.91	-3	0.000785	3.15293	OK	2.06406	OK	5.03385	OK	11.9378	OK	75	drosophila_melanogaster	FBgn0004780	Ccp84Ad	Ccp84Ad [Source:FlyBase gene name;Acc:FBgn0004780]	3R:2518454-2519239	+	40822	NM_141423	FBgn0004780		multicellular organism reproduction [GO:0032504];extracellular space [GO:0005615];structural constituent of chitin-based cuticle [GO:0005214];structural constituent of cuticle [GO:0042302];structural constituent of chitin-based larval cuticle [GO:0008010]
FBgn0034919	450.98	207.87	-2.06	0.000788	15.2697	OK	12.0759	OK	21.5311	OK	29.516	OK	75	drosophila_melanogaster	FBgn0034919	CG5569		2R:19752937-19754177	+	37783	NM_137996	FBgn0034919	1640713_at	neurogenesis [GO:0022008]
FBgn0028406	156.92	337.69	2.05	0.000791	4.80596	OK	9.09939	OK	3.09127	OK	2.74267	OK	75	drosophila_melanogaster	FBgn0028406	Drep-4	DNA fragmentation factor-related protein 4 [Source:FlyBase gene name;Acc:FBgn0028406]	2L:13283893-13286409	-	34734	NM_135787	FBgn0028406	1624326_at	apoptotic DNA fragmentation [GO:0006309];apoptotic process [GO:0006915];nucleus [GO:0005634];cytoplasm [GO:0005737];intracellular [GO:0005622];deoxyribonuclease activity [GO:0004536];hydrolase activity [GO:0016787]
FBgn0260393	1738.29	1033.56	-1.65	0.000793	42.0834	OK	41.7888	OK	57.1241	OK	62.7767	OK	75	drosophila_melanogaster	FBgn0260393	CG17147		3L:20217032-20218424	+	40216	NM_140936	FBgn0260393	1631668_at	chitin metabolic process [GO:0006030];extracellular region [GO:0005576];structural constituent of peritrophic membrane [GO:0016490];chitin binding [GO:0008061]
FBgn0032656	438.96	733.53	1.64	0.000801	7.89691	OK	11.1581	OK	4.70344	OK	4.92814	OK	75	drosophila_melanogaster	FBgn0032656	CG5674		2L:17963338-17974870	+	35072	NM_136012;NM_165232;NM_165233	FBgn0032656	1630550_a_at	lateral inhibition [GO:0046331]
FBgn0035574	310.98	610.67	1.9	0.000802	2.63805	OK	4.1209	OK	1.15001	OK	1.72349	OK	75	drosophila_melanogaster	FBgn0035574	Gef64C	Guanine nucleotide exchange factor GEF64C [Source:FlyBase gene name;Acc:FBgn0035574]	3L:4692783-4796253	+	38578	NM_168102	FBgn0035574	1623087_at	regulation of Rho protein signal transduction [GO:0035023];inter-male aggressive behavior [GO:0002121];axon guidance [GO:0007411];spiracle morphogenesis, open tracheal system [GO:0035277];intracellular [GO:0005622];Rho guanyl-nucleotide exchange factor activity [GO:0005089];phospholipid binding [GO:0005543];guanyl-nucleotide exchange factor activity [GO:0005085];protein binding [GO:0005515]
FBgn0014018	1528.13	2525.01	1.63	0.000803	30.0539	OK	35.6599	OK	15.9967	OK	18.9085	OK	75	drosophila_melanogaster	FBgn0014018	Rel	Relish [Source:FlyBase gene name;Acc:FBgn0014018]	3R:4869900-4873699	-	41087	NM_057746;NM_206467;NM_206466;NM_206465	FBgn0014018	1627376_at	Toll signaling pathway [GO:0008063];defense response to Gram-negative bacterium [GO:0050829];response to bacterium [GO:0009617];innate immune response [GO:0045087];positive regulation of transcription from RNA polymerase II promoter [GO:0045944];immune response [GO:0006955];signal transduction [GO:0007165];regulation of transcription, DNA-dependent [GO:0006355];positive regulation of nitric oxide…
FBgn0026374	261.23	487.23	1.82	0.00081	6.24812	OK	9.45683	OK	3.06144	OK	4.15604	OK	75	drosophila_melanogaster	FBgn0026374	Rhp	Rhophilin [Source:FlyBase gene name;Acc:FBgn0026374]	X:15682926-15687780	+	32531	NM_078613;NM_206724	FBgn0026374	1634557_at	signal transduction [GO:0007165];intracellular [GO:0005622];GTP-Rho binding [GO:0017049];protein binding [GO:0005515]
FBgn0039669	111.61	30.49	-2.92	0.00081	1.2898	OK	2.84433	OK	4.16049	OK	9.73873	OK	75	drosophila_melanogaster	FBgn0039669	CG2014		3R:25341535-25342249	+	43477	NM_143441	FBgn0039669	1633748_at	mitochondrial electron transport, NADH to ubiquinone [GO:0006120];oxidation-reduction process [GO:0055114];mitochondrial respiratory chain complex I [GO:0005747];4 iron, 4 sulfur cluster binding [GO:0051539];NADH dehydrogenase (ubiquinone) activity [GO:0008137];NADH dehydrogenase activity [GO:0003954];quinone binding [GO:0048038]
FBgn0037001	9024.43	3938.08	-2.15	0.000813	129.724	OK	99.4402	OK	182.529	OK	272.591	OK	75	drosophila_melanogaster	FBgn0037001	CG6020		3L:20485182-20490184	+	40272	NM_140977	FBgn0037001	1633965_at	mitochondrial electron transport, NADH to ubiquinone [GO:0006120];cellular metabolic process [GO:0044237];mitochondrial respiratory chain complex I [GO:0005747];coenzyme binding [GO:0050662];NADH dehydrogenase (ubiquinone) activity [GO:0008137];nucleotide binding [GO:0000166];NADH dehydrogenase activity [GO:0003954];catalytic activity [GO:0003824]
FBgn0085450	404.81	876.37	2.05	0.000814	4.8104	OK	5.18947	OK	2.36088	OK	1.50731	OK	75	drosophila_melanogaster	FBgn0085450	Snoo	Sno oncogene [Source:FlyBase gene name;Acc:FBgn0085450]	2L:7891310-7984196	-	5740414	NM_001103646;NM_001103647;NM_001103645;NM_001103648	FBgn0085450	1639414_at;1631727_at;1641036_at;1637449_at	neuron development [GO:0048666];negative regulation of decapentaplegic signaling pathway [GO:0090099];negative regulation of transforming growth factor beta receptor signaling pathway [GO:0030512];nucleus [GO:0005634];cytoplasm [GO:0005737];nucleotide binding [GO:0000166];SMAD binding [GO:0046332]
FBgn0004893	1301.22	2242.35	1.69	0.000814	20.7804	OK	32.026	OK	12.8294	OK	12.9379	OK	75	drosophila_melanogaster	FBgn0004893	bowl	brother of odd with entrails limited [Source:FlyBase gene name;Acc:FBgn0004893]	2L:3771198-3784121	+	33602	NM_001258931;NM_164557;NM_057535;NM_001258932;NM_001258933;NM_001258934;NM_164558;NM_164556	FBgn0004893	1635803_s_at	hindgut morphogenesis [GO:0007442];imaginal disc-derived leg joint morphogenesis [GO:0016348];imaginal disc-derived leg morphogenesis [GO:0007480];lateral inhibition [GO:0046331];wing disc development [GO:0035220];embryonic foregut morphogenesis [GO:0048617];nucleus [GO:0005634];intracellular [GO:0005622];sequence-specific DNA binding RNA polymerase II transcription factor activity [GO:0000981];n…
FBgn0034711	1.41	20.35	4.05	0.00082	0.548629	OK	0.426677	OK	0.0565321	OK	0	OK	75	drosophila_melanogaster	FBgn0034711	CG3290		2R:18093510-18095492	-	37539	NM_137810	FBgn0034711	1634529_at	metabolic process [GO:0008152];phosphatase activity [GO:0016791];alkaline phosphatase activity [GO:0004035]
FBgn0052666	571.14	1003.98	1.72	0.00083	9.06494	OK	8.94258	OK	4.72728	OK	4.18149	OK	75	drosophila_melanogaster	FBgn0052666	Drak	Death-associated protein kinase related [Source:FlyBase gene name;Acc:FBgn0052666]	X:11387203-11449079	+	32097	NM_167288;NM_206688;NM_001169252;NM_001169253	FBgn0052666	1629741_at	cell adhesion [GO:0007155];imaginal disc-derived leg morphogenesis [GO:0007480];protein phosphorylation [GO:0006468];imaginal disc-derived wing morphogenesis [GO:0007476];regulation of cell shape [GO:0008360];morphogenesis of an epithelium [GO:0002009];cellular_component [GO:0005575];protein serine/threonine kinase activity [GO:0004674];ATP binding [GO:0005524];protein kinase activity [GO:0004672]
FBgn0033755	878.43	1423.85	1.6	0.000831	18.6277	OK	26.3317	OK	11.7517	OK	11.7789	OK	75	drosophila_melanogaster	FBgn0033755	ClC-b	Chloride channel-b [Source:FlyBase gene name;Acc:FBgn0033755]	2R:8459617-8462801	+	36381	NM_136954	FBgn0033755	1637558_at	transmembrane transport [GO:0055085];chloride transport [GO:0006821];membrane [GO:0016020];voltage-gated chloride channel activity [GO:0005247];chloride channel activity [GO:0005254];protein binding [GO:0005515]
FBgn0032229	1383.94	838.08	-1.63	0.000835	34.8624	OK	39.3009	OK	43.3447	OK	63.1485	OK	75	drosophila_melanogaster	FBgn0032229	CG5045		2L:10356795-10358078	+	34402	NM_135544	FBgn0032229	1633579_at	proteolysis [GO:0006508];mitochondrion [GO:0005739];serine-type endopeptidase activity [GO:0004252]
FBgn0262740	616.55	1038.74	1.65	0.000837	6.334	OK	7.55019	OK	3.7311	OK	3.9462	OK	75	drosophila_melanogaster	FBgn0262740	CG11727		X:11324556-11348371	-	32088	NM_167285;NM_001169251;NM_001169250;NM_132488	FBgn0262740	1638996_at;1633370_s_at;1626533_a_at;1630827_s_at	regulation of Rab GTPase activity [GO:0032313];intracellular [GO:0005622];Rab GTPase activator activity [GO:0005097]
FBgn0039635	5639.21	2269.7	-2.29	0.000847	83.2449	OK	62.964	OK	111.075	OK	201.483	OK	75	drosophila_melanogaster	FBgn0039635	CG11876		3R:24938793-24941919	+	43437	NM_170386;NM_170388;NM_143411;NM_170387	FBgn0039635	1639252_s_at;1636677_s_at	cytoplasmic microtubule organization [GO:0031122];pyruvate metabolic process [GO:0006090];metabolic process [GO:0008152];microtubule associated complex [GO:0005875];mitochondrion [GO:0005739];lipid particle [GO:0005811];pyruvate dehydrogenase complex [GO:0045254];pyruvate dehydrogenase (acetyl-transferring) activity [GO:0004739];catalytic activity [GO:0003824]
FBgn0051635	1011.06	1581.59	1.55	0.000849	7.21366	OK	8.7443	OK	4.02307	OK	5.15474	OK	75	drosophila_melanogaster	FBgn0051635	CG31635		2L:6632798-6649114	-	33928	NM_001103632;NM_164696	FBgn0051635	1634458_at;1634884_s_at
FBgn0031412	153.18	358.17	2.17	0.000849	25.9098	OK	27.6606	OK	12.2783	OK	6.93877	OK	75	drosophila_melanogaster	FBgn0031412	CG16995		2L:2307948-2308872	+	33413	NM_134824	FBgn0031412	1636233_at	extracellular region [GO:0005576]
FBgn0085414	58.25	136.11	2.19	0.000861	1.18059	OK	1.3473	OK	0.380159	OK	0.5215	OK	75	drosophila_melanogaster	FBgn0085414	dpr12	dpr12 [Source:FlyBase gene name;Acc:FBgn0085414]	2R:1692219-1747693	+	50320	NM_144205	FBgn0085414	1639348_at;1630281_at	sensory perception of chemical stimulus [GO:0007606];protein binding [GO:0005515]
FBgn0003255	11.82	85.75	3.78	0.000862	0.562466	OK	2.96744	OK	0.168694	OK	0.129243	OK	75	drosophila_melanogaster	FBgn0003255	rk	rickets [Source:FlyBase gene name;Acc:FBgn0003255]	2L:13982726-14001252	-	34819	NM_057354;NM_176034	FBgn0003255	1629172_s_at	G-protein coupled receptor signaling pathway [GO:0007186];epithelial to mesenchymal transition [GO:0001837];regulation of chitin-based cuticle tanning [GO:0007564];integral to membrane [GO:0016021];plasma membrane [GO:0005886];neuropeptide receptor activity [GO:0008188];G-protein coupled receptor activity [GO:0004930];protein-hormone receptor activity [GO:0016500];protein binding [GO:0005515]
FBgn0034636	86	272.71	2.71	0.000865	2.63202	OK	7.16539	OK	0.902017	OK	1.59464	OK	75	drosophila_melanogaster	FBgn0034636	CG10440		2R:17447751-17463540	-	37456	NM_001259520;NM_137744	FBgn0034636	1626470_at	protein homooligomerization [GO:0051260];protein binding [GO:0005515]
FBgn0017567	3281.9	1405.23	-2.18	0.000867	100.314	OK	65.0393	OK	151.741	OK	185.844	OK	75	drosophila_melanogaster	FBgn0017567	ND23	NADH:ubiquinone reductase 23kD subunit precursor [Source:FlyBase gene name;Acc:FBgn0017567]	3R:11661770-11662839	-	44207	NM_079980	FBgn0017567	1627220_at	mitochondrial electron transport, NADH to ubiquinone [GO:0006120];oxidation-reduction process [GO:0055114];mitochondrion [GO:0005739];mitochondrial respiratory chain complex I [GO:0005747];membrane [GO:0016020];4 iron, 4 sulfur cluster binding [GO:0051539];NADH dehydrogenase (ubiquinone) activity [GO:0008137];electron carrier activity [GO:0009055];NADH dehydrogenase activity [GO:0003954];oxidored…
FBgn0042174	2868.72	5364.7	1.82	0.000883	105.474	OK	172.54	OK	70.6762	OK	77.8307	OK	75	drosophila_melanogaster	FBgn0042174			2L:9787279-9790745	-		NR_037730;NR_037731	FBgn0042174	1633135_s_at
FBgn0053087	1014	1671.21	1.63	0.000886	3.45079	OK	4.75077	OK	1.87188	OK	2.29859	OK	75	drosophila_melanogaster	FBgn0053087	LRP1	LDL receptor protein 1 [Source:FlyBase gene name;Acc:FBgn0053087]	2R:4061670-4113943	+	35799	NM_176104	FBgn0053087	1626160_s_at;1624650_at	calcium ion binding [GO:0005509];low-density lipoprotein receptor activity [GO:0005041]
FBgn0031817	352.3	193.48	-1.78	0.000889	6.51975	OK	6.9415	OK	10.0875	OK	11.4207	OK	75	drosophila_melanogaster	FBgn0031817	CG9531		2L:6466217-6467700	-	33902	NM_135187	FBgn0031817	1632421_at	protein methylation [GO:0006479];methylation [GO:0032259];nucleic acid binding [GO:0003676];protein methyltransferase activity [GO:0008276];oxygen-dependent protoporphyrinogen oxidase activity [GO:0004729];methyltransferase activity [GO:0008168]
FBgn0031250	980.15	1677.16	1.68	0.000891	29.0152	OK	44.787	OK	16.5432	OK	19.8544	OK	75	drosophila_melanogaster	FBgn0031250	Ent1	Equilibrative nucleoside transporter 1 [Source:FlyBase gene name;Acc:FBgn0031250]	2L:355565-357874	-	33207	NM_164381;NM_134675	FBgn0031250	1623516_s_at	nucleoside transport [GO:0015858];transport [GO:0006810];integral to membrane [GO:0016021];nucleoside transmembrane transporter activity [GO:0005337]
FBgn0040529	12192.2	5426.35	-2.12	0.000905	579.208	OK	407.583	OK	900.131	OK	1135.28	OK	75	drosophila_melanogaster	FBgn0040529	CG9603		3R:4165666-4166763	-	50002	NM_143927;NM_001260057	FBgn0040529	1635947_at	mitochondrial electron transport, cytochrome c to oxygen [GO:0006123];mitochondrial respiratory chain complex IV [GO:0005751];mitochondrial respiratory chain [GO:0005746];cytochrome-c oxidase activity [GO:0004129];electron carrier activity [GO:0009055]
FBgn0053508	12.29	51.31	3.09	0.000913	1.21863	OK	1.01544	OK	0.33635	OK	0.219716	OK	75	drosophila_melanogaster	FBgn0053508	ppk13	pickpocket 13 [Source:FlyBase gene name;Acc:FBgn0053508]	2L:21086790-21088751	-	3346226	NM_001014495	FBgn0053508		sodium ion transport [GO:0006814];sodium ion transmembrane transport [GO:0035725];membrane [GO:0016020];sodium channel activity [GO:0005272]
FBgn0034387	154.28	313.01	1.95	0.000915	7.70957	OK	7.19795	OK	2.90231	OK	3.46365	OK	75	drosophila_melanogaster	FBgn0034387	Cyp12b2	Cyp12b2 [Source:FlyBase gene name;Acc:FBgn0034387]	2R:14642500-14644588	+	37163	NM_137526	FBgn0034387	1630170_at	oxidation-reduction process [GO:0055114];mitochondrion [GO:0005739];oxidoreductase activity, acting on paired donors, with incorporation or reduction of molecular oxygen [GO:0016705];electron carrier activity [GO:0009055];heme binding [GO:0020037];iron ion binding [GO:0005506]
FBgn0024320	2182.87	3660.61	1.65	0.000928	28.8809	OK	41.2257	OK	16.8318	OK	18.7173	OK	75	drosophila_melanogaster	FBgn0024320	Npc1a	Niemann-Pick type C-1a [Source:FlyBase gene name;Acc:FBgn0024320]	2L:10213892-10220957	-	34358	NM_135513;NM_001201840;NM_001201841;NM_001201842	FBgn0024320	1640496_at	ecdysteroid biosynthetic process [GO:0045456];cholesterol transport [GO:0030301];sterol metabolic process [GO:0016125];molting cycle, chitin-based cuticle [GO:0007591];regulation of cholesterol transport [GO:0032374];sperm individualization [GO:0007291];integral to membrane [GO:0016021];lysosomal membrane [GO:0005765];membrane [GO:0016020];hedgehog receptor activity [GO:0008158]
FBgn0261983	593.31	1024.68	1.69	0.000928	13.6604	OK	14.3642	OK	7.55792	OK	6.23945	OK	75	drosophila_melanogaster	FBgn0261983	l(2)gd1	lethal (2) giant discs 1 [Source:FlyBase gene name;Acc:FBgn0261983]	2L:11106912-11110851	+	34543	NM_135644;NM_001259047	FBgn0261983	1635818_at	endosomal transport [GO:0016197];wing disc morphogenesis [GO:0007472];compound eye development [GO:0048749];intracellular protein transport [GO:0006886];regulation of endocytosis [GO:0030100];imaginal disc-derived wing vein morphogenesis [GO:0008586];sensory organ development [GO:0007423];negative regulation of Notch signaling pathway [GO:0045746];regulation of Notch signaling pathway [GO:0008593…
FBgn0034052	4171.55	2007.59	-1.99	0.000933	126.573	OK	109.489	OK	170.418	OK	267.874	OK	75	drosophila_melanogaster	FBgn0034052	CG8299		2R:11828206-11828988	-	36751	NM_137222	FBgn0034052	1633031_at	proteolysis [GO:0006508];serine-type endopeptidase activity [GO:0004252]
FBgn0034011	257.28	1859.19	3.77	0.000936	114.612	OK	39.1976	OK	9.4817	OK	9.38987	OK	75	drosophila_melanogaster	FBgn0034011	CG8160		2R:11214638-11215770	-	36701	NM_137187	FBgn0034011	1638648_at
FBgn0263929	1428.66	2379.27	1.64	0.000938	15.0011	OK	18.4885	OK	9.23697	OK	8.31118	OK	75	drosophila_melanogaster	FBgn0263929	CG43162	javelin-like [Source:FlyBase gene name;Acc:FBgn0263929]	3R:10567309-10621590	+	41788	NM_142132;NM_001260176;NM_001260178;NM_001260177;NM_001260179;NM_001104323;NM_206488	FBgn0263929	1639504_at;1630365_at;1625008_at	dorsal appendage formation [GO:0046843];chaeta morphogenesis [GO:0008407];oocyte microtubule cytoskeleton organization [GO:0016325];oocyte growth in germarium-derived egg chamber [GO:0030715];RNA localization [GO:0006403];oocyte localization involved in germarium-derived egg chamber formation [GO:0030720];oocyte nucleus localization involved in oocyte dorsal/ventral axis specification [GO:0051663…
FBgn0052672	5324.53	12643.2	2.21	0.000939	392.047	OK	573.851	OK	212.193	OK	123.887	OK	75	drosophila_melanogaster	FBgn0052672	Atg8a	Autophagy-specific gene 8a [Source:FlyBase gene name;Acc:FBgn0052672]	X:10658911-10662368	-	32001	NM_167245	FBgn0052672	1639467_at	determination of adult lifespan [GO:0008340];macroautophagy [GO:0016236];regulation of protein ubiquitination [GO:0031396];autophagic vacuole [GO:0005776]
FBgn0032689	1947.4	3175.5	1.61	0.000941	30.8125	OK	36.5384	OK	17.6662	OK	17.1019	OK	75	drosophila_melanogaster	FBgn0032689	CG10413		2L:18599749-18605021	-	35111	NM_136043	FBgn0032689	1635914_at	transmembrane transport [GO:0055085];transport [GO:0006810];membrane [GO:0016020];sodium:potassium:chloride symporter activity [GO:0008511]
FBgn0050345	619.76	1256.97	1.95	0.000944	17.3639	OK	27.8819	OK	7.17144	OK	12.201	OK	75	drosophila_melanogaster	FBgn0050345	CG30345		2R:5036190-5039397	+	246553	NM_165656	FBgn0050345	1627500_at	transmembrane transport [GO:0055085];transport [GO:0006810];integral to membrane [GO:0016021];membrane [GO:0016020];transporter activity [GO:0005215]
FBgn0002643	504.9	898.27	1.75	0.000945	4.95501	OK	6.00942	OK	1.89313	OK	2.88821	OK	75	drosophila_melanogaster	FBgn0002643	mam	mastermind [Source:FlyBase gene name;Acc:FBgn0002643]	2R:9878686-9947861	+	36555	NM_080376;NM_166030;NM_206109	FBgn0002643	1632457_s_at;1624960_at	apposition of dorsal and ventral imaginal disc-derived wing surfaces [GO:0007475];positive regulation of transcription from RNA polymerase II promoter [GO:0045944];germ-line stem cell maintenance [GO:0030718];imaginal disc-derived wing margin morphogenesis [GO:0008587];chaeta morphogenesis [GO:0008407];compound eye development [GO:0048749];ectoderm development [GO:0007398];Notch signaling pathway…
FBgn0039112	3896.27	1711.23	-2.14	0.000946	115.129	OK	81.5905	OK	157.228	OK	219.484	OK	75	drosophila_melanogaster	FBgn0039112	CG10219		3R:19585207-19586318	-	42808	NM_142924	FBgn0039112	1627518_at	mitochondrial electron transport, succinate to ubiquinone [GO:0006121];tricarboxylic acid cycle [GO:0006099];mitochondrial inner membrane [GO:0005743];integral to membrane [GO:0016021];mitochondrial envelope [GO:0005740];mitochondrial respiratory chain complex II [GO:0005749];heme binding [GO:0020037];iron ion binding [GO:0005506];succinate dehydrogenase activity [GO:0000104];succinate dehydrogen…
FBgn0034083	918.02	1496.5	1.61	0.000953	8.80112	OK	12.8071	OK	5.50987	OK	5.53425	OK	75	drosophila_melanogaster	FBgn0034083	lbk	lambik [Source:FlyBase gene name;Acc:FBgn0034083]	2R:12037628-12057024	+	36788	NM_137247	FBgn0034083	1632672_at	chaeta morphogenesis [GO:0008407];oogenesis [GO:0048477];protein binding [GO:0005515]
FBgn0050414	573.35	1012.52	1.73	0.000955	42.8834	OK	41.3151	OK	17.4887	OK	23.0823	OK	75	drosophila_melanogaster	FBgn0050414	CG30414		2R:19271166-19272978	-	37705	NM_137945;NM_001169793	FBgn0050414	1631415_at;1626735_at	proteolysis [GO:0006508];serine-type endopeptidase activity [GO:0004252]
FBgn0037445	437.16	835.12	1.86	0.000957	5.87649	OK	8.27197	OK	2.40873	OK	3.88123	OK	75	drosophila_melanogaster	FBgn0037445	CG9727		3R:2277275-2282371	-	40794	NM_141399	FBgn0037445	1635001_at	regulation of transcription, DNA-dependent [GO:0006355];DNA binding [GO:0003677]
FBgn0031436	2809.7	1361.11	-1.98	0.000957	142.576	OK	104.995	OK	210.873	OK	234.547	OK	75	drosophila_melanogaster	FBgn0031436	CG3214		2L:2579217-2580056	-	33443	NM_001144298;NM_134848	FBgn0031436	1625655_at	mitochondrial electron transport, NADH to ubiquinone [GO:0006120];mitochondrial respiratory chain complex I [GO:0005747];membrane [GO:0016020];NADH dehydrogenase (ubiquinone) activity [GO:0008137];electron carrier activity [GO:0009055];NADH dehydrogenase activity [GO:0003954]
FBgn0036824	23145.9	8117.35	-2.51	0.000958	319.222	OK	175.425	OK	523.632	OK	662.62	OK	75	drosophila_melanogaster	FBgn0036824	CG3902		3L:18886220-18891393	-	40059	NM_140812	FBgn0036824	1632980_at	oxidation-reduction process [GO:0055114];mitochondrion [GO:0005739];flavin adenine dinucleotide binding [GO:0050660];oxidoreductase activity, acting on the CH-CH group of donors [GO:0016627];acyl-CoA dehydrogenase activity [GO:0003995];short-branched-chain-acyl-CoA dehydrogenase activity [GO:0016937]
FBgn0034301	29.66	194.25	3.67	0.000967	0.608913	OK	5.76577	OK	0.298103	OK	0.467477	OK	75	drosophila_melanogaster	FBgn0034301	CG5756		2R:13988566-13995891	-	37064	NM_166262	FBgn0034301	1638287_a_at	chitin metabolic process [GO:0006030];extracellular region [GO:0005576];chitin binding [GO:0008061]
FBgn0029878	618.19	1018.09	1.62	0.00097	9.68582	OK	12.9396	OK	5.93148	OK	5.63348	OK	75	drosophila_melanogaster	FBgn0029878	Pat1	Protein interacting with APP tail-1 [Source:FlyBase gene name;Acc:FBgn0029878]	X:6484809-6490989	+	31593	NM_132100	FBgn0029878	1631412_at	pole plasm oskar mRNA localization [GO:0045451];microtubule-based movement [GO:0007018];phagocytosis, engulfment [GO:0006911];regulation of microtubule-based movement [GO:0060632];kinesin complex [GO:0005871];binding [GO:0005488];microtubule motor activity [GO:0003777];protein binding [GO:0005515]
FBgn0020764	1872.11	995.35	-1.82	0.000976	23.8238	OK	21.5816	OK	30.7305	OK	42.4711	OK	75	drosophila_melanogaster	FBgn0020764	Alas	Aminolevulinate synthase [Source:FlyBase gene name;Acc:FBgn0020764]	2R:19852290-19854280	+	37815	NM_057933	FBgn0020764	1632343_at	chitin-based cuticle development [GO:0040003];tetrapyrrole biosynthetic process [GO:0033014];biosynthetic process [GO:0009058];heme biosynthetic process [GO:0006783];mitochondrial matrix [GO:0005759];mitochondrion [GO:0005739];pyridoxal phosphate binding [GO:0030170];5-aminolevulinate synthase activity [GO:0003870]
FBgn0010051	1027.69	1828.18	1.74	0.000979	7.09178	OK	7.51207	OK	2.90915	OK	4.26057	OK	75	drosophila_melanogaster	FBgn0010051	Itp-r83A	Inositol 1,4,5,-tris-phosphate receptor [Source:FlyBase gene name;Acc:FBgn0010051]	3R:1342862-1364584	+	40664	NM_169061;NM_169060	FBgn0010051	1639461_a_at	calcium ion transmembrane transport [GO:0070588];larval feeding behavior [GO:0030536];response to oxidative stress [GO:0006979];sensory perception of taste [GO:0050909];flight behavior [GO:0007629];mushroom body development [GO:0016319];inositol phosphate-mediated signaling [GO:0048016];response to stimulus [GO:0050896];ion transport [GO:0006811];transmembrane transport [GO:0055085];release of se…
FBgn0043471	3318.74	1283.94	-2.35	0.000981	83.4113	OK	45.0482	OK	150.381	OK	139.695	OK	75	drosophila_melanogaster	FBgn0043471	kappaTry	kappaTry [Source:FlyBase gene name;Acc:FBgn0043471]	2R:7225300-7226238	-	36215	NM_136830	FBgn0043471	1632055_at	proteolysis [GO:0006508];serine-type endopeptidase activity [GO:0004252]
FBgn0263232	27	86.8	2.67	0.000986	0.942628	OK	1.28995	OK	0.355525	OK	0.2257	OK	75	drosophila_melanogaster	FBgn0263232	Nxf3	Nuclear export factor 3 [Source:FlyBase gene name;Acc:FBgn0263232]	3L:13958303-13965106	+	317878	NM_168566	FBgn0263232	1634047_a_at;1636956_at;1641155_at;1632670_at;1636	mRNA export from nucleus [GO:0006406];protein binding [GO:0005515]
FBgn0029783	369.07	199.04	-1.8	0.000987	7.54257	OK	8.34313	OK	11.0183	OK	14.2206	OK	75	drosophila_melanogaster	FBgn0029783	Sirt4	Sirt4 [Source:FlyBase gene name;Acc:FBgn0029783]	X:5558661-5560002	-	31480	NM_167042;NM_167041;NM_132013	FBgn0029783	1623881_s_at	protein deacetylation [GO:0006476];zinc ion binding [GO:0008270];NAD+ binding [GO:0070403]
FBgn0037240	1908.14	3105.81	1.6	0.00099	22.2315	OK	30.1031	OK	13.2084	OK	13.6515	OK	75	drosophila_melanogaster	FBgn0037240	Cont	Contactin [Source:FlyBase gene name;Acc:FBgn0037240]	3R:207032-212741	+	40553	NM_141204	FBgn0037240	1637017_at	cell adhesion [GO:0007155];septate junction assembly [GO:0019991];establishment or maintenance of epithelial cell apical/basal polarity [GO:0045197];nerve maturation [GO:0021682];axon ensheathment [GO:0008366];establishment of glial blood-brain barrier [GO:0060857];septate junction [GO:0005918];plasma membrane [GO:0005886];anchored to membrane [GO:0031225];pleated septate junction [GO:0005919];ca…
FBgn0001987	1199.06	2020.07	1.65	0.000991	17.8865	OK	22.1452	OK	10.8743	OK	9.29662	OK	75	drosophila_melanogaster	FBgn0001987	Gli	Gliotactin [Source:FlyBase gene name;Acc:FBgn0001987]	2L:15756001-15762755	-	34927	NM_057254;NM_165130;NM_165127;NM_165128;NM_165129	FBgn0001987	1624203_s_at	regulation of tube size, open tracheal system [GO:0035151];female meiosis chromosome segregation [GO:0016321];maintenance of imaginal disc-derived wing hair orientation [GO:0035321];septate junction assembly [GO:0019991];establishment of blood-nerve barrier [GO:0008065];septate junction [GO:0005918];plasma membrane [GO:0005886];methyl jasmonate esterase activity [GO:0080032];methyl salicylate est…
FBgn0053229	347.73	632.77	1.77	0.000994	17.4324	OK	28.9615	OK	10.5342	OK	9.01519	OK	75	drosophila_melanogaster	FBgn0053229	CG33229		3L:224106-225605	+	2768996	NM_206223	FBgn0053229	1633109_at;1624535_at	biological_process [GO:0008150];cellular_component [GO:0005575];molecular_function [GO:0003674]
FBgn0032008	215.22	103.39	-2	0.000997	9.5381	OK	9.73679	OK	18.2256	OK	14.8721	OK	75	drosophila_melanogaster	FBgn0032008	CG14277		2L:8242632-8243426	+	34129	NM_135356	FBgn0032008	1630815_at
FBgn0031505	2523.76	1139.29	-2.09	0.001021	188.217	OK	134.925	OK	348.482	OK	275.872	OK	75	drosophila_melanogaster	FBgn0031505	CG12400		2L:3144953-3145848	-	33528	NM_134906	FBgn0031505	1641506_at	mitochondrial electron transport, NADH to ubiquinone [GO:0006120];mitochondrial respiratory chain complex I [GO:0005747];respiratory chain [GO:0070469];mitochondrial inner membrane [GO:0005743];NADH dehydrogenase (ubiquinone) activity [GO:0008137];NADH dehydrogenase activity [GO:0003954]
FBgn0051548	2154.1	996.3	-2.05	0.001029	59.1658	OK	40.8079	OK	82.7055	OK	104.833	OK	75	drosophila_melanogaster	FBgn0051548	CG31548		3R:1461623-1462567	-	318794	NM_169085	FBgn0051548	1634041_at	metabolic process [GO:0008152];oxidoreductase activity [GO:0016491];nucleotide binding [GO:0000166]
FBgn0085282	21.02	98.82	3.25	0.001034	24.0441	OK	66.3749	OK	12.0859	OK	6.22609	OK	75	drosophila_melanogaster	FBgn0085282	CG34253		3L:18079774-18080420	-	5740501	NM_001104166	FBgn0085282	1628992_at;1626303_s_at
FBgn0031560	1276.59	3890.59	2.62	0.001035	1431.35	OK	1103.98	OK	504.401	OK	202.029	OK	75	drosophila_melanogaster	FBgn0031560	CG16713		2L:3695032-3695406	-	33591	NM_134955	FBgn0031560	1624057_at	lateral inhibition [GO:0046331];serine-type endopeptidase inhibitor activity [GO:0004867]
FBgn0030774	1794.55	731.7	-2.26	0.001036	33.4817	OK	18.3704	OK	57.3488	OK	53.7648	OK	75	drosophila_melanogaster	FBgn0030774	spheroide	spheroide [Source:FlyBase gene name;Acc:FBgn0030774]	X:16594479-16595978	-	32648	NM_132920	FBgn0030774	1624578_at	defense response to Gram-positive bacterium [GO:0050830];innate immune response [GO:0045087];positive regulation of Toll signaling pathway [GO:0045752];proteolysis [GO:0006508];defense response to fungus [GO:0050832];serine-type endopeptidase activity [GO:0004252]
FBgn0031313	942.72	502.53	-1.82	0.001043	10.0997	OK	10.7969	OK	13.1263	OK	20.2312	OK	75	drosophila_melanogaster	FBgn0031313	CG5080		2L:1160290-1163886	-	33299	NM_134734;NM_164406	FBgn0031313	1624982_s_at	biological_process [GO:0008150];cellular_component [GO:0005575];molecular_function [GO:0003674]
FBgn0053180	831.84	1431.72	1.69	0.001049	13.0285	OK	19.1237	OK	8.3773	OK	7.47539	OK	75	drosophila_melanogaster	FBgn0053180	Ranbp16	Ranbp16 [Source:FlyBase gene name;Acc:FBgn0053180]	X:15821218-15827707	-	118436	NM_001201666;NM_176740;NM_001201665;NM_001201667;NM_001201668	FBgn0053180	1623857_at	intracellular protein transport [GO:0006886];protein export from nucleus [GO:0006611];nucleus [GO:0005634];cytoplasm [GO:0005737];nuclear pore [GO:0005643];protein transporter activity [GO:0008565];binding [GO:0005488];Ran GTPase binding [GO:0008536];nuclear export signal receptor activity [GO:0005049]
FBgn0038499	273.45	465.27	1.67	0.00105	7.04863	OK	7.54798	OK	3.69873	OK	3.52732	OK	75	drosophila_melanogaster	FBgn0038499	Brf	Brf [Source:FlyBase gene name;Acc:FBgn0038499]	3R:13200555-13217054	-	42087	NM_142359;NM_001170165	FBgn0038499	1626187_at	transcription from RNA polymerase III promoter [GO:0006383];translational initiation [GO:0006413];positive regulation of transcription, DNA-dependent [GO:0045893];regulation of transcription, DNA-dependent [GO:0006355];DNA-dependent transcription, initiation [GO:0006352];regulation of transcription from RNA polymerase III promoter [GO:0006359];transcription factor complex [GO:0005667];nucleus [GO…
FBgn0033691	1679.94	977.84	-1.68	0.001052	188.344	OK	180.655	OK	244.974	OK	297.205	OK	75	drosophila_melanogaster	FBgn0033691	CG8860		2R:8066988-8067392	-	36310	NM_136894	FBgn0033691	1639419_at	protein transport [GO:0015031];neurogenesis [GO:0022008];protein targeting [GO:0006605];intracellular protein transport [GO:0006886];SRP-dependent cotranslational protein targeting to membrane, translocation [GO:0006616];integral to endoplasmic reticulum membrane [GO:0030176];Sec61 translocon complex [GO:0005784];membrane [GO:0016020];protein transporter activity [GO:0008565];P-P-bond-hydrolysis-…
FBgn0038224	6867.41	3299.11	-1.99	0.001056	400.495	OK	314.952	OK	686.285	OK	601.25	OK	75	drosophila_melanogaster	FBgn0038224	CG3321		3R:10152669-10153457	+	41745	NM_142099;NM_001202292;NM_169579	FBgn0038224	1639477_s_at	ATP synthesis coupled proton transport [GO:0015986];proton transport [GO:0015992];lipid particle [GO:0005811];mitochondrial proton-transporting ATP synthase complex, coupling factor F(o) [GO:0000276];hydrogen ion transmembrane transporter activity [GO:0015078];hydrogen-exporting ATPase activity, phosphorylative mechanism [GO:0008553]
FBgn0040069	26585.4	10689.8	-2.28	0.001066	290.244	OK	189.341	OK	464.933	OK	571.804	OK	75	drosophila_melanogaster	FBgn0040069	vanin-like	vanin-like [Source:FlyBase gene name;Acc:FBgn0040069]	X:6094221-6096592	-	31551	NM_132069	FBgn0040069	1636507_at	nitrogen compound metabolic process [GO:0006807];extrinsic to membrane [GO:0019898];hydrolase activity, acting on carbon-nitrogen (but not peptide) bonds, in linear amides [GO:0016811];hydrolase activity, acting on carbon-nitrogen (but not peptide) bonds [GO:0016810];pantetheine hydrolase activity [GO:0017159]
FBgn0031913	8479.23	4852.85	-1.71	0.001071	170.448	OK	206.691	OK	244.79	OK	316.564	OK	75	drosophila_melanogaster	FBgn0031913	CG5958		2L:7430530-7433516	-	34022	NM_135275	FBgn0031913	1627493_at	transport [GO:0006810];lipid particle [GO:0005811];transporter activity [GO:0005215];retinal binding [GO:0016918]
FBgn0034072	1340.71	2509.47	1.81	0.001071	16.9437	OK	20.6896	OK	9.80769	OK	7.12464	OK	75	drosophila_melanogaster	FBgn0034072	Dg	Dystroglycan [Source:FlyBase gene name;Acc:FBgn0034072]	2R:11968681-11986045	-	36773	NM_176183;NM_079032;NM_166138;NM_176184	FBgn0034072	1641448_a_at	regulation of synaptic activity [GO:0060025];cytoskeletal anchoring at plasma membrane [GO:0007016];establishment or maintenance of apical/basal cell polarity [GO:0035088];muscle attachment [GO:0016203];establishment of cell polarity [GO:0030010];axon guidance [GO:0007411];imaginal disc-derived wing vein specification [GO:0007474];oocyte anterior/posterior axis specification [GO:0007314];establis…
FBgn0033049	55.43	131.16	2.21	0.001072	1.22066	OK	1.64257	OK	0.453492	OK	0.586885	OK	75	drosophila_melanogaster	FBgn0033049	CG14471		2R:1885303-1888932	+	35525	NM_136347	FBgn0033049	1637305_a_at;1631232_at
FBgn0032407	2018.83	994.1	-1.95	0.001092	40.6724	OK	34.829	OK	74.448	OK	54.8116	OK	75	drosophila_melanogaster	FBgn0032407	CG5325	Peroxin 19 [Source:FlyBase gene name;Acc:FBgn0032407]	2L:12093771-12095250	+	34630	NM_135703;NM_164991	FBgn0032407	1626588_a_at;1639148_at	peroxisome organization [GO:0007031];nervous system development [GO:0007399];peroxisome [GO:0005777]
FBgn0038435	7.18	34.19	3.3	0.001097	0.65445	OK	0.663881	OK	0.104899	OK	0.146836	OK	75	drosophila_melanogaster	FBgn0038435	Gyc-89Da	Guanylyl cyclase at 89Da [Source:FlyBase gene name;Acc:FBgn0038435]	3R:12298435-12301199	+	42001	NM_001043254;NM_001043253	FBgn0038435	1628585_at	intracellular signal transduction [GO:0035556];cyclic nucleotide biosynthetic process [GO:0009190];cGMP biosynthetic process [GO:0006182];response to hypoxia [GO:0001666];guanylate cyclase complex, soluble [GO:0008074];heme binding [GO:0020037];phosphorus-oxygen lyase activity [GO:0016849];guanylate cyclase activity [GO:0004383];lyase activity [GO:0016829]
FBgn0028506	378.19	802.94	2.01	0.001101	17.5122	OK	28.9376	OK	10.9763	OK	7.05537	OK	75	drosophila_melanogaster	FBgn0028506	CG4455		2L:16352920-16354539	+	34975	NM_135947	FBgn0028506	1637414_at
FBgn0000099	578.84	947.78	1.61	0.001107	8.6431	OK	12.8185	OK	5.88036	OK	6.17925	OK	75	drosophila_melanogaster	FBgn0000099	ap	apterous [Source:FlyBase gene name;Acc:FBgn0000099]	2R:1593707-1614335	-	35509	NM_165445;NM_001169588;NM_078897;NM_001169587	FBgn0000099	1639498_a_at;1624412_at	positive regulation of transcription from RNA polymerase II promoter [GO:0045944];leg disc proximal/distal pattern formation [GO:0007479];dorsal/ventral pattern formation, imaginal disc [GO:0007450];muscle organ development [GO:0007517];larval somatic muscle development [GO:0007526];transcription, DNA-templated [GO:0006351];wing disc morphogenesis [GO:0007472];wing disc dorsal/ventral pattern for…
FBgn0259896	478.47	777.96	1.6	0.001107	15.4047	OK	16.4459	OK	8.00073	OK	8.68622	OK	75	drosophila_melanogaster	FBgn0259896	nimC1	nimrod C1 [Source:FlyBase gene name;Acc:FBgn0259896]	2L:13974119-13976753	-	34816	NM_135849	FBgn0259896	1639502_at	phagocytosis [GO:0006909];Wnt signaling pathway [GO:0016055];integral to membrane [GO:0016021];plasma membrane [GO:0005886];Wnt-protein binding [GO:0017147];protein binding [GO:0005515]
FBgn0033961	1544.05	727.27	-2.02	0.00111	119.062	OK	81.1241	OK	191.735	OK	177.234	OK	75	drosophila_melanogaster	FBgn0033961	CG12859		2R:10644020-10644577	+	36640	NM_137141	FBgn0033961	1630156_at	mitochondrial electron transport, NADH to ubiquinone [GO:0006120];mitochondrion [GO:0005739];mitochondrial respiratory chain complex I [GO:0005747];NADH dehydrogenase (ubiquinone) activity [GO:0008137];NADH dehydrogenase activity [GO:0003954]
FBgn0039045	3695.44	1555.11	-2.2	0.001113	54.1253	OK	34.4845	OK	101.293	OK	81.3531	OK	75	drosophila_melanogaster	FBgn0039045	CG17119		3R:18880132-18883268	-	42723	NM_142859;NM_176543	FBgn0039045	1634186_a_at;1640630_at	L-cystine transport [GO:0015811];amino acid transmembrane transport [GO:0003333];lysosomal membrane [GO:0005765];L-cystine transmembrane transporter activity [GO:0015184];amino acid transmembrane transporter activity [GO:0015171]
FBgn0023535	493.44	223.01	-2.08	0.001114	15.9947	OK	13.5083	OK	20.2742	OK	33.637	OK	75	drosophila_melanogaster	FBgn0023535	arg	arginase [Source:FlyBase gene name;Acc:FBgn0023535]	X:403451-422067	+	46717	NM_080136	FBgn0023535	1637548_at	arginine metabolic process [GO:0006525];arginine catabolic process to ornithine [GO:0019547];mitochondrion [GO:0005739];metal ion binding [GO:0046872];hydrolase activity, acting on carbon-nitrogen (but not peptide) bonds, in linear amidines [GO:0016813];arginase activity [GO:0004053]
FBgn0015245	8309.02	3914.81	-2.02	0.001114	75.4566	OK	60.1713	OK	104.363	OK	144.117	OK	75	drosophila_melanogaster	FBgn0015245	Hsp60	Heat shock protein 60 [Source:FlyBase gene name;Acc:FBgn0015245]	X:11002515-11006341	+	32045	NM_078560;NM_167266	FBgn0015245	1641286_s_at	cellular response to heat [GO:0034605];protein targeting to mitochondrion [GO:0006626];'de novo' protein folding [GO:0006458];protein refolding [GO:0042026];response to heat [GO:0009408];protein folding [GO:0006457];mitochondrion organization [GO:0007005];cellular protein metabolic process [GO:0044267];mitochondrial inner membrane [GO:0005743];mitochondrial matrix [GO:0005759];microtubule associa…
FBgn0035720	4686.5	7683.98	1.62	0.001117	78.3813	OK	96.8512	OK	43.3569	OK	48.6563	OK	75	drosophila_melanogaster	FBgn0035720	CG10077		3L:6942591-6949004	-	38756	NM_139805;NM_168182	FBgn0035720	1629250_at;1638060_at	microtubule associated complex [GO:0005875];RNA helicase activity [GO:0003724];ATP-dependent helicase activity [GO:0008026];nucleic acid binding [GO:0003676];ATP binding [GO:0005524];helicase activity [GO:0004386]
FBgn0025726	478.58	1071.56	2.1	0.00112	3.86005	OK	3.79529	OK	1.83443	OK	1.08954	OK	75	drosophila_melanogaster	FBgn0025726	unc-13	unc-13 [Source:FlyBase gene name;Acc:FBgn0025726]	4:889296-925419	-	43841	NM_001258497;NM_143692;NM_001258498;NM_166793;NM_166794	FBgn0025726	1635684_a_at	synaptic vesicle exocytosis [GO:0016079];synaptic transmission [GO:0007268];intracellular signal transduction [GO:0035556];synaptic vesicle priming [GO:0016082];neurotransmitter secretion [GO:0007269];terminal bouton [GO:0043195];postsynaptic membrane [GO:0045211];synaptic vesicle [GO:0008021];diacylglycerol binding [GO:0019992];calmodulin binding [GO:0005516];protein binding [GO:0005515]
FBgn0039873	3987.65	1307.87	-2.62	0.00113	37.4241	OK	15.3339	OK	65.419	OK	77.339	OK	75	drosophila_melanogaster	FBgn0039873	Smvt	Sodium-dependent multivitamin transporter [Source:FlyBase gene name;Acc:FBgn0039873]	3R:27585126-27587299	-	43744	NM_143634	FBgn0039873	1633425_at	transmembrane transport [GO:0055085];transport [GO:0006810];membrane [GO:0016020];transporter activity [GO:0005215];sodium-dependent multivitamin transmembrane transporter activity [GO:0008523]
FBgn0026562	6359.9	2954.28	-2.04	0.00114	126.357	OK	102.723	OK	170.089	OK	256.177	OK	75	drosophila_melanogaster	FBgn0026562	BM-40-SPARC	BM-40-SPARC [Source:FlyBase gene name;Acc:FBgn0026562]	3R:22694960-22697738	-	43230	NM_143252	FBgn0026562	1625825_at	anterior Malpighian tubule development [GO:0061327];Malpighian tubule morphogenesis [GO:0007443];ventral cord development [GO:0007419];mesoderm development [GO:0007498];cell adhesion [GO:0007155];signal transduction [GO:0007165];trachea development [GO:0060438];extracellular matrix constituent secretion [GO:0070278];basement membrane [GO:0005604];extracellular space [GO:0005615];proteinaceous ext…
FBgn0263117	20.38	104.54	3.4	0.001144	0.421113	OK	1.51082	OK	0.0654689	OK	0.24336	OK	75	drosophila_melanogaster	FBgn0263117	CG34377		3R:18135203-18149816	-	42608	NM_142761;NM_001260307	FBgn0263117	1629892_at;1625709_at;1633871_at;1629997_at	protein binding [GO:0005515]
FBgn0026181	746.78	1342.26	1.76	0.001144	6.51211	OK	9.44384	OK	2.92356	OK	4.55613	OK	75	drosophila_melanogaster	FBgn0026181	rok	Rho-kinase [Source:FlyBase gene name;Acc:FBgn0026181]	X:16519142-16531452	-	43916	NM_080535	FBgn0026181	1626306_at	imaginal disc-derived wing hair organization [GO:0035317];female germline ring canal stabilization [GO:0008335];mitotic spindle elongation [GO:0000022];regulation of actin cytoskeleton organization [GO:0032956];oocyte development [GO:0048599];cytokinesis [GO:0000910];regulation of phosphorylation [GO:0042325];ommatidial rotation [GO:0016318];establishment of imaginal disc-derived wing hair orient…
FBgn0039186	702.88	1110.03	1.56	0.001156	15.7781	OK	18.993	OK	9.47609	OK	9.03752	OK	75	drosophila_melanogaster	FBgn0039186	CG5746		3R:20171507-20174509	-	42903	NM_170140;NM_001144634;NM_142991;NM_001144635	FBgn0039186	1627245_s_at
FBgn0039486	1338.53	592.31	-2.12	0.001159	27.5909	OK	19.3261	OK	35.5141	OK	57.2092	OK	75	drosophila_melanogaster	FBgn0039486	CG6074		3R:22928710-22931906	-	43264	NM_143278	FBgn0039486	1637067_at	one-carbon metabolic process [GO:0006730];zinc ion binding [GO:0008270];carbonate dehydratase activity [GO:0004089];lyase activity [GO:0016829]
FBgn0034535	279.68	123.09	-2.12	0.001163	8.69895	OK	10.2771	OK	13.3361	OK	23.35	OK	75	drosophila_melanogaster	FBgn0034535	CG11110		2R:16529255-16530063	+	37337	NM_137657	FBgn0034535	1627020_at	proteolysis [GO:0006508];protein processing involved in protein targeting to mitochondrion [GO:0006627];mitochondrial inner membrane [GO:0005743];serine-type peptidase activity [GO:0008236]
FBgn0035099	304.3	504.72	1.63	0.001166	7.82682	OK	10.1936	OK	4.65225	OK	4.69346	OK	75	drosophila_melanogaster	FBgn0035099	CG6845		3L:146433-149056	+	38019	NM_138156;NM_001144386;NM_001144387	FBgn0035099	1630763_at	integral to membrane [GO:0016021]
FBgn0033672	927.8	543.19	-1.67	0.001167	21.2966	OK	24.1187	OK	28.8561	OK	34.7308	OK	75	drosophila_melanogaster	FBgn0033672	rho-7	rhomboid-7 [Source:FlyBase gene name;Acc:FBgn0033672]	2R:7874223-7876261	-	36281	NM_078980	FBgn0033672	1627697_at	proteolysis [GO:0006508];mitochondrial fusion [GO:0008053];integral to membrane [GO:0016021];serine-type endopeptidase activity [GO:0004252]
FBgn0261801	77.32	186.02	2.23	0.00117	1.90015	OK	3.55015	OK	0.896019	OK	0.975519	OK	75	drosophila_melanogaster	FBgn0261801	CG42747		3L:6393692-6479064	+	38732	NM_139788	FBgn0261801	1637304_at;1641391_at
FBgn0030511	316.4	133.14	-2.21	0.00118	4.27079	OK	3.13445	OK	8.27418	OK	6.27933	OK	75	drosophila_melanogaster	FBgn0030511	CG11158		X:13576941-13578649	+	32327	NM_132684	FBgn0030511	1626949_at
FBgn0035122	476.1	240.04	-1.91	0.001183	16.4317	OK	15.9884	OK	31.8448	OK	23.357	OK	75	drosophila_melanogaster	FBgn0035122	mRpL17	mitochondrial ribosomal protein L17 [Source:FlyBase gene name;Acc:FBgn0035122]	3L:264779-265932	+	38046	NM_079146	FBgn0035122	1634013_at	translation [GO:0006412];mitochondrial large ribosomal subunit [GO:0005762];ribosome [GO:0005840];intracellular [GO:0005622];structural constituent of ribosome [GO:0003735]
FBgn0037142	363.07	623.94	1.69	0.001183	3.69885	OK	5.59757	OK	2.08975	OK	2.43507	OK	75	drosophila_melanogaster	FBgn0037142	CG14562		3L:21935321-21942966	+	40439	NM_141115	FBgn0037142	1623670_at
FBgn0035959	255.21	474.41	1.8	0.001189	8.27133	OK	7.81722	OK	3.74166	OK	3.69386	OK	75	drosophila_melanogaster	FBgn0035959	CG4911		3L:9062749-9065831	-	39043	NM_140028	FBgn0035959	1636238_at	protein binding [GO:0005515]
FBgn0016059	1205.41	1949.93	1.59	0.001197	15.728	OK	21.6066	OK	9.70763	OK	10.0607	OK	75	drosophila_melanogaster	FBgn0016059	Sema-1b	Sema-1b [Source:FlyBase gene name;Acc:FBgn0016059]	2R:13560344-13571000	-	37007	NM_137400;NM_206157;NM_001169707	FBgn0016059	1634572_at;1636281_at	embryonic development via the syncytial blastoderm [GO:0001700];axon guidance [GO:0007411];plasma membrane [GO:0005886];receptor activity [GO:0004872];protein binding [GO:0005515]
FBgn0263314	4.02	25.48	3.59	0.001198	1.8374	OK	3.07946	OK	0.246953	OK	0.483956	OK	75	drosophila_melanogaster	FBgn0263314	CG43400		2L:8490739-8491360	+	12798308	NM_001259016	FBgn0263314		biological_process [GO:0008150];cellular_component [GO:0005575];molecular_function [GO:0003674]
FBgn0259234	222.21	400.78	1.76	0.0012	2.21009	OK	2.26847	OK	0.998145	OK	1.14347	OK	75	drosophila_melanogaster	FBgn0259234	Camta	Calmodulin-binding transcription activator [Source:FlyBase gene name;Acc:FBgn0259234]	2R:5333551-5365595	+	35974	NM_001144153;NM_001144152;NM_001169627;NM_136647;NM_001144154	FBgn0259234	1626232_at;1641266_at;1623392_at;1638449_at	positive regulation of transcription from RNA polymerase II promoter [GO:0045944];positive regulation of transcription, DNA-dependent [GO:0045893];deactivation of rhodopsin mediated signaling [GO:0016059];response to light stimulus [GO:0009416];nucleus [GO:0005634];RNA polymerase II core promoter proximal region sequence-specific DNA binding transcription factor activity involved in positive regu…
FBgn0036335	418.77	215.13	-1.88	0.001202	21.364	OK	18.8897	OK	35.9215	OK	31.1898	OK	75	drosophila_melanogaster	FBgn0036335	mRpL20	mitochondrial ribosomal protein L20 [Source:FlyBase gene name;Acc:FBgn0036335]	3L:13010249-13010967	-	39477	NM_079327	FBgn0036335	1635706_at	translation [GO:0006412];mitochondrial large ribosomal subunit [GO:0005762];ribosome [GO:0005840];intracellular [GO:0005622];structural constituent of ribosome [GO:0003735];rRNA binding [GO:0019843]
FBgn0011666	520.38	1076.52	1.97	0.001206	5.69315	OK	8.15827	OK	3.27357	OK	3.00581	OK	75	drosophila_melanogaster	FBgn0011666	msi	musashi [Source:FlyBase gene name;Acc:FBgn0011666]	3R:21341840-21434145	+	43087	NM_079838;NM_001260374;NM_001260375;NM_170229	FBgn0011666	1635613_at;1638125_a_at	regulation of translation [GO:0006417];germ-line stem cell division [GO:0042078];cell fate determination [GO:0001709];stem cell maintenance [GO:0019827];chaeta development [GO:0022416];cellular response to hypoxia [GO:0071456];mRNA processing [GO:0006397];negative regulation of translation [GO:0017148];nucleus [GO:0005634];RNA binding [GO:0003723];nucleotide binding [GO:0000166];mRNA binding [GO:…
FBgn0033162	3021.84	1667.26	-1.77	0.00121	123.277	OK	120.491	OK	161.99	OK	216.307	OK	75	drosophila_melanogaster	FBgn0033162	CG1707		2R:3281051-3283437	-	35656	NM_136426	FBgn0033162	1637649_at	metal ion binding [GO:0046872];lactoylglutathione lyase activity [GO:0004462];lyase activity [GO:0016829]
FBgn0040666	294.94	151.81	-1.88	0.001211	23.6524	OK	21.791	OK	38.6185	OK	38.0712	OK	75	drosophila_melanogaster	FBgn0040666	CG12848		2R:20650089-20650605	-	50139	NM_144050	FBgn0040666	1639878_at	biological_process [GO:0008150];cellular_component [GO:0005575];molecular_function [GO:0003674]
FBgn0033891	313.77	171.49	-1.78	0.001214	6.90237	OK	7.39951	OK	11.1009	OK	11.5293	OK	75	drosophila_melanogaster	FBgn0033891	CG8067		2R:9871070-9872398	+	36552	NM_137078	FBgn0033891	1623302_at	metabolic process [GO:0008152];cellular_component [GO:0005575];methyltransferase activity [GO:0008168]
FBgn0037225	167.26	54.11	-2.65	0.001214	1.18248	OK	1.34183	OK	4.64665	OK	2.22593	OK	75	drosophila_melanogaster	FBgn0037225	TwdlG	TweedleG [Source:FlyBase gene name;Acc:FBgn0037225]	3R:74439-76518	-	40535	NM_141187	FBgn0037225	1630596_at	chitin-based cuticle development [GO:0040003];body morphogenesis [GO:0010171];proteinaceous extracellular matrix [GO:0005578];structural constituent of chitin-based cuticle [GO:0005214]
FBgn0038319	708.1	411.5	-1.69	0.001217	26.5919	OK	25.6509	OK	39.2083	OK	37.5885	OK	75	drosophila_melanogaster	FBgn0038319	mRpL9	mitochondrial ribosomal protein L9 [Source:FlyBase gene name;Acc:FBgn0038319]	3R:11156462-11157314	+	41859	NM_079639	FBgn0038319	1640252_at	translation [GO:0006412];mitochondrial large ribosomal subunit [GO:0005762];structural constituent of ribosome [GO:0003735]
FBgn0036108	7704.63	524.95	-3.99	0.001228	87.3356	OK	19.1363	OK	998.73	OK	557.961	OK	75	drosophila_melanogaster	FBgn0036108	Cpr67Fa1	Cuticular protein 67Fa1 [Source:FlyBase gene name;Acc:FBgn0036108]	3L:10883090-10883800	+	39223	NM_140161	FBgn0036108	1624177_at;1632080_s_at	structural constituent of chitin-based cuticle [GO:0005214];structural constituent of cuticle [GO:0042302];structural constituent of chitin-based larval cuticle [GO:0008010]
FBgn0038034	315.09	577.04	1.77	0.001233	42.3477	OK	53.0185	OK	24.3249	OK	29.7583	OK	75	drosophila_melanogaster	FBgn0038034		Cyp9f3Psi [Source:FlyBase gene name;Acc:FBgn0038034]	3R:8221729-8224651	-			FBgn0038034	1640584_at
FBgn0005677	244.75	501.23	1.97	0.001242	3.01607	OK	5.10453	OK	1.3029	OK	1.99978	OK	75	drosophila_melanogaster	FBgn0005677	dac	dachshund [Source:FlyBase gene name;Acc:FBgn0005677]	2L:16466512-16485984	-	34982	NM_165160;NM_165162;NM_165159;NM_165161;NM_001014487;NM_001014486;NM_165163	FBgn0005677	1633341_s_at	negative regulation of gene expression [GO:0010629];genital disc development [GO:0035215];genital disc sexually dimorphic development [GO:0035263];leg disc proximal/distal pattern formation [GO:0007479];transcription, DNA-templated [GO:0006351];compound eye photoreceptor development [GO:0042051];compound eye development [GO:0048749];mushroom body development [GO:0016319];axon guidance [GO:0007411…
FBgn0051779	3.55	23.29	3.63	0.001247	3.83759	OK	4.86726	OK	0.434559	OK	0.416213	OK	75	drosophila_melanogaster	FBgn0051779	Acp24A4	Acp24A4 [Source:FlyBase gene name;Acc:FBgn0051779]	2L:3693184-3693889	-	318936	NM_001042865;NM_001258928	FBgn0051779	1628107_at;1632872_at	multicellular organism reproduction [GO:0032504];extracellular space [GO:0005615];serine-type endopeptidase inhibitor activity [GO:0004867]
FBgn0011554	1789.25	990.09	-1.76	0.001269	55.4781	OK	47.5406	OK	77.1242	OK	83.1234	OK	75	drosophila_melanogaster	FBgn0011554	etaTry	etaTrypsin [Source:FlyBase gene name;Acc:FBgn0011554]	2R:7228018-7228928	-	36217	NM_078968	FBgn0011554	1639322_at	proteolysis [GO:0006508];extracellular region [GO:0005576];serine-type endopeptidase activity [GO:0004252]
FBgn0034422	343.33	182.58	-1.82	0.001272	5.15078	OK	7.8509	OK	9.17243	OK	11.2546	OK	75	drosophila_melanogaster	FBgn0034422	CG7137		2R:15114835-15116118	+	37204	NM_137556	FBgn0034422	1638539_at	chromatin silencing at rDNA [GO:0000183];rDNA heterochromatin [GO:0033553];chromatin silencing complex [GO:0005677];methyltransferase activity [GO:0008168]
FBgn0038053	509.6	1272.82	2.29	0.001273	16.6442	OK	38.6447	OK	6.18787	OK	11.8718	OK	75	drosophila_melanogaster	FBgn0038053	CG18549		3R:8275018-8282084	+	41538	NM_141946	FBgn0038053	1625324_at
FBgn0260655	697.48	1070.79	1.52	0.001277	8.97849	OK	11.2303	OK	5.24494	OK	5.88717	OK	75	drosophila_melanogaster	FBgn0260655	l(3)76BDm	lethal (3) 76BDm [Source:FlyBase gene name;Acc:FBgn0260655]	3L:19606527-19611621	-	40140	NM_140878	FBgn0260655	1633810_at	biological_process [GO:0008150];cellular_component [GO:0005575];molecular_function [GO:0003674]
FBgn0047038	1848.72	864.6	-2.03	0.001282	97.3382	OK	67.1127	OK	165.044	OK	138.321	OK	75	drosophila_melanogaster	FBgn0047038	CG6463		3L:10686284-10687208	-	39214	NM_140152	FBgn0047038	1640872_at	mitochondrial electron transport, NADH to ubiquinone [GO:0006120];respiratory electron transport chain [GO:0022904];mitochondrial respiratory chain complex I [GO:0005747];mitochondrial inner membrane [GO:0005743];NADH dehydrogenase (ubiquinone) activity [GO:0008137];NADH dehydrogenase activity [GO:0003954];oxidoreductase activity, acting on NAD(P)H [GO:0016651]
FBgn0031080	33.96	138.61	3.05	0.001285	5.80023	OK	22.008	OK	2.61884	OK	2.73579	OK	75	drosophila_melanogaster	FBgn0031080	CG12655		X:19852425-19853436	-	33004	NM_134520	FBgn0031080	1629443_at
FBgn0034887	57.17	17.49	-2.7	0.001286	0.541651	OK	0.780807	OK	1.52752	OK	2.12998	OK	75	drosophila_melanogaster	FBgn0034887	CG5428	Sulfotransferase 1 [Source:FlyBase gene name;Acc:FBgn0034887]	2R:19569147-19570475	+	37742	NM_137971	FBgn0034887	1635330_at	sulfotransferase activity [GO:0008146]
FBgn0250838	7663.9	3398.58	-2.11	0.001291	360.867	OK	243.506	OK	540.051	OK	648.551	OK	75	drosophila_melanogaster	FBgn0250838	CG30415		2R:19273201-19273969	-	246602	NM_166599;NM_166600	FBgn0250838	1627732_s_at
FBgn0031021	2151.07	953.25	-2.11	0.001297	71.6049	OK	53.2738	OK	90.9546	OK	155.505	OK	75	drosophila_melanogaster	FBgn0031021	CG12203		X:19386454-19387373	+	32936	NM_133157	FBgn0031021	1632221_at	electron transport chain [GO:0022900];mitochondrial respiratory chain complex I [GO:0005747];mitochondrial inner membrane [GO:0005743];NADH dehydrogenase (ubiquinone) activity [GO:0008137];oxidoreductase activity, acting on NAD(P)H [GO:0016651]
FBgn0026369	1059.57	1675.72	1.56	0.001301	12.2257	OK	16.7859	OK	7.15214	OK	8.3079	OK	75	drosophila_melanogaster	FBgn0026369	Sara	Smad anchor for receptor activation [Source:FlyBase gene name;Acc:FBgn0026369]	2R:17369424-17374618	+	44263	NM_079990;NM_166451	FBgn0026369	1639858_s_at	protein localization [GO:0008104];transforming growth factor beta receptor signaling pathway [GO:0007179];early endosome [GO:0005769];transforming growth factor beta receptor binding [GO:0005160];metal ion binding [GO:0046872];protein phosphatase 1 binding [GO:0008157]
FBgn0037387	664.13	367.66	-1.76	0.001322	8.97481	OK	7.83987	OK	12.7233	OK	13.52	OK	75	drosophila_melanogaster	FBgn0037387	CG1213		3R:1666908-1672290	+	40728	NM_169113;NM_169114;NM_141342;NM_001260008	FBgn0037387	1633086_s_at	transmembrane transport [GO:0055085];transport [GO:0006810];integral to membrane [GO:0016021];membrane [GO:0016020];substrate-specific transmembrane transporter activity [GO:0022891];transmembrane transporter activity [GO:0022857];transporter activity [GO:0005215];glucose transmembrane transporter activity [GO:0005355]
FBgn0250874	1405.31	604.05	-2.16	0.001329	15.6465	OK	14.2143	OK	19.0645	OK	40.8503	OK	75	drosophila_melanogaster	FBgn0250874	ttm50	tiny tim 50 [Source:FlyBase gene name;Acc:FBgn0250874]	X:2624252-2626218	-	31266	NM_130671	FBgn0250874	1627919_at	mitosis [GO:0007067];mitochondrion organization [GO:0007005];peptidyl-tyrosine dephosphorylation [GO:0035335];mitochondrion [GO:0005739];molecular_function [GO:0003674];protein binding [GO:0005515]
FBgn0010316	411.45	767.22	1.8	0.001332	10.6581	OK	15.5784	OK	6.64082	OK	5.11551	OK	75	drosophila_melanogaster	FBgn0010316	dap	dacapo [Source:FlyBase gene name;Acc:FBgn0010316]	2R:5599829-5603607	+	36001	NM_057600	FBgn0010316	1625199_s_at	histoblast morphogenesis [GO:0007488];germarium-derived oocyte fate determination [GO:0007294];oogenesis [GO:0048477];open tracheal system development [GO:0007424];cell cycle arrest [GO:0007050];negative regulation of S phase of mitotic cell cycle [GO:0045749];sensory organ development [GO:0007423];G1 phase [GO:0051318];regulation of protein kinase activity [GO:0045859];negative regulation of pro…
FBgn0263400	13.84	65.86	3.19	0.001332	1.39776	OK	3.05968	OK	0.557236	OK	0.198331	OK	75	drosophila_melanogaster	FBgn0263400	CG43446		3R:16812226-16813658	-	12798498	NM_001260287;NM_001260288	FBgn0263400	1638015_at
FBgn0040388	245.23	435.43	1.74	0.001333	3.51086	OK	5.0477	OK	2.22792	OK	2.42251	OK	75	drosophila_melanogaster	FBgn0040388	boi	brother of ihog [Source:FlyBase gene name;Acc:FBgn0040388]	X:2338200-2364036	-	31229	NM_166940;NM_001103398;NM_001201611;NM_001201612;NM_166941	FBgn0040388	1628774_a_at	wing disc pattern formation [GO:0035222];compound eye development [GO:0048749];cell adhesion [GO:0007155];compound eye photoreceptor cell differentiation [GO:0001751];smoothened signaling pathway [GO:0007224];imaginal disc-derived wing morphogenesis [GO:0007476];regulation of smoothened signaling pathway [GO:0008589];protein binding [GO:0005515]
FBgn0032614	577.76	269.59	-2.04	0.001336	9.26213	OK	7.64852	OK	19.5686	OK	13.7737	OK	75	drosophila_melanogaster	FBgn0032614	CG13284		2L:16842347-16848716	-	35021	NM_165197;NM_135972	FBgn0032614	1629716_a_at;1630359_at	Golgi organization [GO:0007030];metabolic process [GO:0008152];phagocytosis, engulfment [GO:0006911];negative regulation of cell proliferation [GO:0008285];endoplasmic reticulum [GO:0005783];nucleotide binding [GO:0000166];oxidoreductase activity [GO:0016491];steroid dehydrogenase activity [GO:0016229]
FBgn0038647	12538.7	5366.68	-2.17	0.001343	3080.66	OK	2128.93	OK	4257.76	OK	7506.75	OK	75	drosophila_melanogaster	FBgn0038647	CG14302		3R:14558423-14558756	+	42252	NM_142492	FBgn0038647	1641250_at
FBgn0052138	1055.6	1652.93	1.55	0.00135	11.3265	OK	15.0775	OK	6.97843	OK	7.67498	OK	75	drosophila_melanogaster	FBgn0052138	CG32138		3L:14046796-14064683	+	39561	NM_001144476;NM_168575;NM_168576	FBgn0052138	1626143_a_at	actin cytoskeleton organization [GO:0030036];cellular component organization [GO:0016043];cellular_component [GO:0005575];actin binding [GO:0003779];Rho GTPase binding [GO:0017048]
FBgn0053971	21.35	66.65	2.62	0.001351	1.47996	OK	1.51916	OK	0.435711	OK	0.391355	OK	75	drosophila_melanogaster	FBgn0053971	Ir62a	Ionotropic receptor 62a [Source:FlyBase gene name;Acc:FBgn0053971]	3L:1529439-1531259	-	3885628	NM_001038897	FBgn0053971		detection of chemical stimulus [GO:0009593];integral to membrane [GO:0016021];ligand-gated ion channel activity [GO:0015276]
FBgn0259101	4804.48	2344.67	-1.96	0.001365	56.1125	OK	51.3983	OK	73.1254	OK	117.154	OK	75	drosophila_melanogaster	FBgn0259101	CG42249		X:10990306-11002181	+	32043	NM_132456;NM_132455	FBgn0259101	1623371_at;1630679_at	nucleotide catabolic process [GO:0009166];nucleoside-triphosphatase activity [GO:0017111];nucleoside-diphosphatase activity [GO:0017110];metal ion binding [GO:0046872];nucleotide binding [GO:0000166];hydrolase activity, acting on ester bonds [GO:0016788];5'-nucleotidase activity [GO:0008253];hydrolase activity [GO:0016787]
FBgn0038341	495.31	788.11	1.57	0.001367	4.10661	OK	4.68598	OK	2.37348	OK	2.30003	OK	75	drosophila_melanogaster	FBgn0038341	CG14869		3R:11267965-11301915	-	41887	NM_206496;NM_169659	FBgn0038341	1623624_at;1641358_s_at	proteolysis [GO:0006508];proteinaceous extracellular matrix [GO:0005578];extracellular matrix [GO:0031012];metalloendopeptidase activity [GO:0004222];zinc ion binding [GO:0008270]
FBgn0053265	55.45	155.91	2.46	0.001368	3.82	OK	2.59817	OK	0.879728	OK	0.718338	OK	75	drosophila_melanogaster	FBgn0053265	Muc68E	Mucin 68E [Source:FlyBase gene name;Acc:FBgn0053265]	3L:11960680-11966079	-	2768990	NM_206342	FBgn0053265	1623416_at	chitin metabolic process [GO:0006030];extracellular matrix [GO:0031012];extracellular region [GO:0005576];extracellular matrix structural constituent [GO:0005201];chitin binding [GO:0008061]
FBgn0032685	2716.28	5818.31	2.03	0.00137	42.456	OK	47.0291	OK	12.4015	OK	23.1529	OK	75	drosophila_melanogaster	FBgn0032685	CG10211		2L:18517493-18531782	+	35106	NM_136039	FBgn0032685	1638006_at	response to oxidative stress [GO:0006979];oxidation-reduction process [GO:0055114];peroxidase activity [GO:0004601];heme binding [GO:0020037]
FBgn0036186	49	14.75	-2.75	0.00137	0.198642	OK	0.212111	OK	0.527875	OK	0.548908	OK	75	drosophila_melanogaster	FBgn0036186	CG6071		3L:11636006-11639133	-	39308	NM_140231	FBgn0036186	1623166_at	multicellular organism reproduction [GO:0032504];proteolysis [GO:0006508];extracellular space [GO:0005615];zinc ion binding [GO:0008270];metallopeptidase activity [GO:0008237];aminopeptidase activity [GO:0004177]
FBgn0250871	2508.46	3993.77	1.57	0.001373	32.9043	OK	41.2526	OK	19.2762	OK	20.9329	OK	75	drosophila_melanogaster	FBgn0250871	pot	papillote [Source:FlyBase gene name;Acc:FBgn0250871]	X:11801442-11811286	-	32154	NM_132540;NM_001258706;NM_167313	FBgn0250871	1625154_s_at	apposition of dorsal and ventral imaginal disc-derived wing surfaces [GO:0007475];chitin-based cuticle attachment to epithelium [GO:0040005];chitin-based embryonic cuticle biosynthetic process [GO:0008362];apical part of cell [GO:0045177];molecular_function [GO:0003674]
FBgn0036621	1409.1	2423.4	1.68	0.001382	17.2535	OK	22.4464	OK	10.6097	OK	9.27389	OK	75	drosophila_melanogaster	FBgn0036621	roq	roquin [Source:FlyBase gene name;Acc:FBgn0036621]	3L:16364038-16371750	-	39818	NM_140629	FBgn0036621	1638722_at	nucleic acid binding [GO:0003676];zinc ion binding [GO:0008270];protein binding [GO:0005515]
FBgn0031258	299.13	589.67	1.89	0.001382	3.50507	OK	3.50686	OK	1.82533	OK	1.25862	OK	75	drosophila_melanogaster	FBgn0031258	CG4297		2L:458876-475016	-	33222	NM_175945	FBgn0031258	1641597_a_at
FBgn0003388	1829.4	3393.65	1.8	0.001384	61.3482	OK	78.4219	OK	36.4986	OK	26.8105	OK	75	drosophila_melanogaster	FBgn0003388	shd	shade [Source:FlyBase gene name;Acc:FBgn0003388]	3L:14607558-14615305	+	39592	NM_206352;NM_140452	FBgn0003388	1638040_at;1635002_at	central nervous system development [GO:0007417];ecdysteroid biosynthetic process [GO:0045456];head involution [GO:0008258];oxidation-reduction process [GO:0055114];dorsal closure [GO:0007391];midgut development [GO:0007494];growth of a germarium-derived egg chamber [GO:0007295];mitochondrion [GO:0005739];membrane [GO:0016020];electron carrier activity [GO:0009055];heme binding [GO:0020037];oxidor…
FBgn0061197	1997.07	1120.57	-1.74	0.001395	11.36	OK	19.1245	OK	20.6224	OK	25.532	OK	75	drosophila_melanogaster	FBgn0061197	SIP2	Syntaxin Interacting Protein 2 [Source:FlyBase gene name;Acc:FBgn0061197]	2R:8190042-8193774	-	36332	NM_176152;NM_136912;NM_165873;NM_165874	FBgn0061197	1627084_s_at	biological_process [GO:0008150];cellular_component [GO:0005575];molecular_function [GO:0003674]
FBgn0034903	367.12	1001.01	2.43	0.001395	3.91928	OK	14.2027	OK	2.16642	OK	2.79119	OK	75	drosophila_melanogaster	FBgn0034903	CG9850		2R:19641237-19685915	-	37762	NM_137983;NM_001144274	FBgn0034903	1631220_at;1632432_at	cell proliferation [GO:0008283];proteolysis [GO:0006508];cellular_component [GO:0005575];metalloendopeptidase activity [GO:0004222]
FBgn0030692	1712.07	899	-1.84	0.001404	22.7702	OK	17.9396	OK	30.6796	OK	36.5286	OK	75	drosophila_melanogaster	FBgn0030692	mRpS30	mitochondrial ribosomal protein S30 [Source:FlyBase gene name;Acc:FBgn0030692]	X:15680086-15682072	+	32530	NM_078612	FBgn0030692	1623678_at	translation [GO:0006412];mitochondrial small ribosomal subunit [GO:0005763];microtubule associated complex [GO:0005875];mitochondrion [GO:0005739];ribosome [GO:0005840];structural constituent of ribosome [GO:0003735]
FBgn0034317	13.23	56.57	3.07	0.001405	3.31794	OK	8.41439	OK	1.38384	OK	0.797623	OK	75	drosophila_melanogaster	FBgn0034317			2R:14075227-14075794	+			FBgn0034317	1635270_at	biological_process [GO:0008150];cellular_component [GO:0005575];molecular_function [GO:0003674]
FBgn0052574	468.71	224.95	-1.99	0.001408	7.892	OK	6.04354	OK	15.1481	OK	11.2493	OK	75	drosophila_melanogaster	FBgn0052574	Twdlalpha	Tweedlealpha [Source:FlyBase gene name;Acc:FBgn0052574]	X:16636924-16638398	+	326223	NM_167543	FBgn0052574	1638788_at	chitin-based cuticle development [GO:0040003];signal transduction [GO:0007165];neurogenesis [GO:0022008];body morphogenesis [GO:0010171];proteinaceous extracellular matrix [GO:0005578];protein phosphatase type 2A complex [GO:0000159];structural constituent of chitin-based cuticle [GO:0005214];protein phosphatase type 2A regulator activity [GO:0008601]
FBgn0036726	2487.96	1204.5	-1.97	0.00141	92.0644	OK	68.9762	OK	156.893	OK	128.81	OK	75	drosophila_melanogaster	FBgn0036726	CG7603		3L:17459045-17459868	+	39948	NM_140726	FBgn0036726	1628208_at	neurogenesis [GO:0022008]
FBgn0041710	307.26	770.56	2.29	0.001417	16.817	OK	34.674	OK	5.34144	OK	11.3986	OK	75	drosophila_melanogaster	FBgn0041710	yellow-f	yellow-f [Source:FlyBase gene name;Acc:FBgn0041710]	3R:8817171-8818923	-	41595	NM_079611	FBgn0041710	1637370_at	developmental pigmentation [GO:0048066];indole-containing compound biosynthetic process [GO:0042435];melanin biosynthetic process from tyrosine [GO:0006583];extracellular region [GO:0005576];dopachrome isomerase activity [GO:0004167]
FBgn0016797	1636.12	3221.68	1.89	0.001419	21.8855	OK	28.287	OK	12.3912	OK	9.62096	OK	75	drosophila_melanogaster	FBgn0016797	fz2	frizzled 2 [Source:FlyBase gene name;Acc:FBgn0016797]	3L:19134075-19228473	-	40090	NM_001104173;NM_001144499;NM_168787;NM_079431	FBgn0016797	1624219_s_at;1635583_s_at	imaginal disc-derived wing margin morphogenesis [GO:0008587];chaeta morphogenesis [GO:0008407];signal transduction [GO:0007165];Wnt signaling pathway [GO:0016055];vasculature development [GO:0001944];cell surface receptor signaling pathway [GO:0007166];receptor-mediated endocytosis [GO:0006898];axon extension [GO:0048675];female gonad development [GO:0008585];cellular component movement [GO:00069…
FBgn0040793	7710.44	3224.23	-2.21	0.001422	693.704	OK	426.64	OK	1034.27	OK	1322.46	OK	75	drosophila_melanogaster	FBgn0040793	CG7630		3L:17418577-17419382	+	50266	NM_144156	FBgn0040793	1627402_a_at;1632440_at	lipid particle [GO:0005811]
FBgn0026192	797.59	1374.65	1.68	0.001434	15.7102	OK	21.2826	OK	9.98651	OK	7.86051	OK	75	drosophila_melanogaster	FBgn0026192	par-6	par-6 [Source:FlyBase gene name;Acc:FBgn0026192]	X:17597362-17601129	+	32752	NM_133010	FBgn0026192	1625748_s_at	synapse assembly [GO:0007416];cell adhesion [GO:0007155];phagocytosis, engulfment [GO:0006911];border follicle cell migration [GO:0007298];asymmetric neuroblast division [GO:0055059];regulation of cell shape [GO:0008360];establishment of neuroblast polarity [GO:0045200];morphogenesis of a polarized epithelium [GO:0001738];establishment or maintenance of neuroblast polarity [GO:0045196];establishm…
FBgn0026263	147.95	339.67	2.14	0.001441	6.10425	OK	12.7291	OK	3.45018	OK	3.35597	OK	75	drosophila_melanogaster	FBgn0026263	bip1	bip1 [Source:FlyBase gene name;Acc:FBgn0026263]	3L:8047433-8051813	-	38891	NM_139912;NM_001169904	FBgn0026263	1639746_at	biological_process [GO:0008150];nucleic acid binding [GO:0003676]
FBgn0025814	5905.63	2389.42	-2.26	0.001442	263.406	OK	174.491	OK	352.464	OK	617.304	OK	75	drosophila_melanogaster	FBgn0025814	Mgstl	Microsomal glutathione S-transferase-like [Source:FlyBase gene name;Acc:FBgn0025814]	X:20913512-20915134	+	44110	NM_167724;NM_079957	FBgn0025814	1627643_at;1631058_s_at	microsome [GO:0005792];lipid particle [GO:0005811];mitochondrial outer membrane [GO:0005741];glutathione transferase activity [GO:0004364]
FBgn0037024	2055.26	1095.68	-1.82	0.001444	45.9506	OK	46.9333	OK	59.7719	OK	94.975	OK	75	drosophila_melanogaster	FBgn0037024	CG4365		3L:20791745-20793181	+	40299	NM_168874;NM_168873;NM_141001	FBgn0037024	1624638_a_at	glutathione biosynthetic process [GO:0006750];microtubule associated complex [GO:0005875];zinc ion binding [GO:0008270];hydroxyacylglutathione hydrolase activity [GO:0004416];hydrolase activity [GO:0016787]
FBgn0034576	3486.06	1690.24	-1.97	0.001444	143.802	OK	104.795	OK	225.33	OK	215.93	OK	75	drosophila_melanogaster	FBgn0034576	CG9350		2R:16912585-16913591	+	37385	NM_137694	FBgn0034576	1625717_s_at
FBgn0013949	2479.4	1266.39	-1.88	0.001449	48.6737	OK	47.6668	OK	62.0455	OK	99.0296	OK	75	drosophila_melanogaster	FBgn0013949	Ela	Elastin-like [Source:FlyBase gene name;Acc:FBgn0013949]	3R:20691073-20692425	+	42970	NM_079767;NM_170176	FBgn0013949	1635792_a_at	response to nicotine [GO:0035094];cellular_component [GO:0005575];molecular_function [GO:0003674]
FBgn0264090	210.09	362.72	1.69	0.001452	2.05271	OK	2.70058	OK	1.07432	OK	1.40291	OK	75	drosophila_melanogaster	FBgn0264090	CG32541;CG42506		X:18824368-18922662	+	8673996;32889	NM_001169322;NM_133114	FBgn0264090	1640125_s_at;1639917_at	inter-male aggressive behavior [GO:0002121]
FBgn0026083	1282.15	2092.34	1.61	0.001454	9.58349	OK	9.88643	OK	4.73951	OK	6.11799	OK	75	drosophila_melanogaster	FBgn0026083	tyf	twenty-four [Source:FlyBase gene name;Acc:FBgn0026083]	X:4011053-4022980	+	31363	NM_001258589;NM_001169186;NM_131924;NM_001169187;NM_001258590;NM_001169189;NM_001258592;NM_001258591;NM_001258588;NM_001169188	FBgn0026083	1629405_s_at;1636648_s_at;1639405_at	locomotor rhythm [GO:0045475];defense response to bacterium [GO:0042742];positive regulation of translation [GO:0045727]
FBgn0051195	1239.6	1990.5	1.58	0.001458	16.5512	OK	23.7658	OK	9.86814	OK	11.055	OK	75	drosophila_melanogaster	FBgn0051195	CG31195		3R:16582991-16588087	-	46155	NM_169923	FBgn0051195	1636037_at	biological_process [GO:0008150];cellular_component [GO:0005575];molecular_function [GO:0003674]
FBgn0038784	4471.1	9239.22	1.97	0.001459	452.881	OK	684.483	OK	271.482	OK	186.292	OK	75	drosophila_melanogaster	FBgn0038784	CG4362		3R:16131938-16133258	-	42410	NM_142619	FBgn0038784	1641221_at	viral capsid [GO:0019028]
FBgn0038071	189.09	404.57	2.03	0.00146	4.73408	OK	9.2342	OK	2.28337	OK	3.10181	OK	75	drosophila_melanogaster	FBgn0038071	CG6234		3R:8473782-8478635	+	41558	NM_141963	FBgn0038071	1640342_at	gastrulation [GO:0007369];vesicle [GO:0031982];cell surface [GO:0009986]
FBgn0020545	1979.52	1007.53	-1.89	0.001469	36.0056	OK	31.525	OK	45.0738	OK	69.3039	OK	75	drosophila_melanogaster	FBgn0020545	kraken	kraken [Source:FlyBase gene name;Acc:FBgn0020545]	2L:852767-854539	+	33265	NM_057917	FBgn0020545	1634940_at	response to toxic substance [GO:0009636];digestion [GO:0007586];cellular_component [GO:0005575];serine hydrolase activity [GO:0017171]
FBgn0039429	11.13	0.34	-3.92	0.001472	0	OK	0	OK	0.128818	OK	0.378667	OK	75	drosophila_melanogaster	FBgn0039429	CG14238		3R:22284075-22286469	+	43195	NM_143223	FBgn0039429	1624016_at
FBgn0020766	1129.16	675.82	-1.64	0.001473	20.0653	OK	19.1823	OK	25.736	OK	30.288	OK	75	drosophila_melanogaster	FBgn0020766	Aats-phe	Phenylalanyl-tRNA synthetase [Source:FlyBase gene name;Acc:FBgn0020766]	2R:9855852-9857407	+	36547	NM_057935	FBgn0020766	1636872_at	tRNA processing [GO:0008033];phenylalanyl-tRNA aminoacylation [GO:0006432];tRNA aminoacylation [GO:0043039];tRNA aminoacylation for protein translation [GO:0006418];mitochondrion [GO:0005739];cytoplasm [GO:0005737];magnesium ion binding [GO:0000287];ATP binding [GO:0005524];phenylalanine-tRNA ligase activity [GO:0004826];aminoacyl-tRNA ligase activity [GO:0004812];tRNA binding [GO:0000049];nucleo…
FBgn0019624	14131.2	6309.19	-2.1	0.001474	579.757	OK	401.673	OK	878.317	OK	1067.8	OK	75	drosophila_melanogaster	FBgn0019624	CoVa	Cytochrome c oxidase subunit Va [Source:FlyBase gene name;Acc:FBgn0019624]	3R:7645081-7646021	+	41432	NM_057869;NM_169436	FBgn0019624	1639962_a_at	mitochondrial electron transport, cytochrome c to oxygen [GO:0006123];positive regulation of cell cycle [GO:0045787];mitochondrial respiratory chain complex IV [GO:0005751];mitochondrial inner membrane [GO:0005743];mitochondrion [GO:0005739];lipid particle [GO:0005811];cytochrome-c oxidase activity [GO:0004129]
FBgn0038159	17.58	2	-3.74	0.001497	0.646417	OK	0.218578	OK	3.33042	OK	3.48089	OK	75	drosophila_melanogaster	FBgn0038159	CG14369		3R:9417998-9418336	-	41660	NM_142038	FBgn0038159	1629639_at
FBgn0053460	266.41	496.8	1.8	0.0015	25.3444	OK	22.662	OK	11.3908	OK	11.1225	OK	75	drosophila_melanogaster	FBgn0053460	CG33460		2R:11581597-11582737	+	3885588	NM_001038860	FBgn0053460		proteolysis [GO:0006508];serine-type endopeptidase activity [GO:0004252]
FBgn0032974	597.17	937.95	1.55	0.001502	9.69494	OK	12.7824	OK	5.64557	OK	7.87	OK	75	drosophila_melanogaster	FBgn0032974	CG3651		2L:22121338-22126614	+	35440	NM_136289	FBgn0032974	1636769_at
FBgn0039207	763.99	1289.75	1.66	0.001507	7.85038	OK	12.4455	OK	4.6636	OK	5.39468	OK	75	drosophila_melanogaster	FBgn0039207	CG5789		3R:20361926-20369629	-	42928	NM_143012;NM_001260357	FBgn0039207	1632273_at	transmembrane transport [GO:0055085];transport [GO:0006810];ATP-binding cassette (ABC) transporter complex [GO:0043190];integral to membrane [GO:0016021];transporter activity [GO:0005215];ATPase activity, coupled to transmembrane movement of substances [GO:0042626];ATP binding [GO:0005524];nucleoside-triphosphatase activity [GO:0017111];ATPase activity [GO:0016887];xenobiotic-transporting ATPase …
FBgn0035142	1507.45	3069.47	1.94	0.001518	11.379	OK	11.6175	OK	5.30516	OK	4.79026	OK	75	drosophila_melanogaster	FBgn0035142	hipk	homeodomain interacting protein kinase [Source:FlyBase gene name;Acc:FBgn0035142]	3L:543060-581099	+	38070	NM_167834;NM_138194	FBgn0035142	1639306_s_at;1634694_at;1639754_at	regulation of programmed cell death [GO:0043067];imaginal disc-derived wing margin morphogenesis [GO:0008587];compound eye development [GO:0048749];positive regulation of Notch signaling pathway [GO:0045747];protein phosphorylation [GO:0006468];imaginal disc-derived wing vein morphogenesis [GO:0008586];positive regulation of Wnt signaling pathway [GO:0030177];protein stabilization [GO:0050821];pr…
FBgn0051072	3390.82	8074.28	2.2	0.001518	70.0248	OK	121.482	OK	22.489	OK	44.591	OK	75	drosophila_melanogaster	FBgn0051072	Lerp	lysosomal enzyme receptor protein [Source:FlyBase gene name;Acc:FBgn0051072]	3R:22668184-22688843	-	43223	NM_170288;NM_170289;NM_170290	FBgn0051072	1632908_s_at	post-Golgi vesicle-mediated transport [GO:0006892];lysosomal transport [GO:0007041];transport [GO:0006810];perinuclear region of cytoplasm [GO:0048471];integral to membrane [GO:0016021];cytoplasm [GO:0005737];trans-Golgi network [GO:0005802];receptor activity [GO:0004872];protein binding [GO:0005515];transporter activity [GO:0005215]
FBgn0261634	0.47	15.74	3.9	0.00153	1.54996	OK	5.93977	OK	0.177457	OK	0	OK	75	drosophila_melanogaster	FBgn0261634	CG42717		3L:16025862-16026290	-	10178897	NM_001202186	FBgn0261634	1635865_at	serine-type endopeptidase inhibitor activity [GO:0004867]
FBgn0036446	409.92	766.27	1.8	0.00153	5.86291	OK	7.91738	OK	3.60574	OK	2.53543	OK	75	drosophila_melanogaster	FBgn0036446	CG9384		3L:14755128-14760803	+	39608	NM_140463	FBgn0036446	1635035_at	carbohydrate metabolic process [GO:0005975];membrane [GO:0016020];transferase activity, transferring hexosyl groups [GO:0016758];alpha-1,3-mannosylglycoprotein 4-beta-N-acetylglucosaminyltransferase activity [GO:0008454]
FBgn0035476	202.18	50.82	-3.01	0.001536	2.88501	OK	1.19724	OK	9.79668	OK	4.63415	OK	75	drosophila_melanogaster	FBgn0035476	CG12766		3L:3938624-3940125	-	38462	NM_139582	FBgn0035476	1635410_at	oxidation-reduction process [GO:0055114];oxidoreductase activity [GO:0016491];alditol:NADP+ 1-oxidoreductase activity [GO:0004032]
FBgn0051265	1457.82	506.97	-2.51	0.001537	37.8336	OK	15.3599	OK	73.9306	OK	61.1522	OK	75	drosophila_melanogaster	FBgn0051265	CG31265		3R:12953946-12954842	+	42068	NM_142342	FBgn0051265	1636711_at	proteolysis [GO:0006508];serine-type endopeptidase activity [GO:0004252]
FBgn0053963	3.7	26.41	3.52	0.001539	1.29477	OK	1.10809	OK	0.185063	OK	0.0607653	OK	75	drosophila_melanogaster	FBgn0053963			X:12553495-12554665	+		NR_002692	FBgn0053963	1634610_at
FBgn0051140	269.57	493.46	1.78	0.001546	3.82834	OK	3.31025	OK	1.59483	OK	1.69749	OK	75	drosophila_melanogaster	FBgn0051140	CG31140		3R:19788902-19808954	+	42836	NM_142942;NM_206553;NM_001260346;NM_001104424;NM_206552;NM_001104425	FBgn0051140	1629152_at;1634447_at	intracellular signal transduction [GO:0035556];lateral inhibition [GO:0046331];protein kinase C-activating G-protein coupled receptor signaling pathway [GO:0007205];signal transduction [GO:0007165];phosphorylation [GO:0016310];diacylglycerol kinase activity [GO:0004143];diacylglycerol binding [GO:0019992]
FBgn0037092	458.92	734.91	1.58	0.001553	13.7168	OK	19.2106	OK	9.19828	OK	8.72322	OK	75	drosophila_melanogaster	FBgn0037092	M6	M6 [Source:FlyBase gene name;Acc:FBgn0037092]	3L:21500952-21505849	+	40383	NM_141066;NM_168911	FBgn0037092	1632967_s_at	oogenesis [GO:0048477];integral to membrane [GO:0016021];plasma membrane [GO:0005886]
FBgn0039302	2108.9	3676.07	1.71	0.001562	16.0585	OK	18.2354	OK	7.05097	OK	9.67033	OK	75	drosophila_melanogaster	FBgn0039302	Nup358	Nucleoporin 358 [Source:FlyBase gene name;Acc:FBgn0039302]	3R:21075316-21084394	+	43041	NM_143104;NM_001260373	FBgn0039302	1641075_at	intracellular transport [GO:0046907];SMAD protein import into nucleus [GO:0007184];NLS-bearing protein import into nucleus [GO:0006607];microtubule associated complex [GO:0005875];lipid particle [GO:0005811];intracellular [GO:0005622];nuclear pore [GO:0005643];zinc ion binding [GO:0008270];Ran GTPase binding [GO:0008536];protein binding [GO:0005515]
FBgn0042206	1300.2	708	-1.79	0.001572	37.874	OK	44.6549	OK	73.7681	OK	53.6639	OK	75	drosophila_melanogaster	FBgn0042206	GstD10	Glutathione S transferase D10 [Source:FlyBase gene name;Acc:FBgn0042206]	3R:8190496-8191440	-	59240	NM_144456	FBgn0042206	1627890_at	glutathione transferase activity [GO:0004364];protein binding [GO:0005515]
FBgn0032511	3213.95	1561.03	-1.96	0.001588	132.588	OK	99.2796	OK	185.919	OK	225.453	OK	75	drosophila_melanogaster	FBgn0032511	CG9306		2L:13370219-13371083	-	34747	NM_135798	FBgn0032511	1641171_at	mitochondrial electron transport, NADH to ubiquinone [GO:0006120];mitochondrial respiratory chain complex I [GO:0005747];NADH dehydrogenase (ubiquinone) activity [GO:0008137];NADH dehydrogenase activity [GO:0003954]
FBgn0037341	1021.47	517.82	-1.9	0.001591	17.88	OK	13.2518	OK	26.7539	OK	26.4709	OK	75	drosophila_melanogaster	FBgn0037341	CG12746		3R:1390593-1393157	+	40672	NM_169067;NM_176406;NM_141294	FBgn0037341	1630403_s_at	dephosphorylation [GO:0016311];membrane [GO:0016020];phosphatidate phosphatase activity [GO:0008195];catalytic activity [GO:0003824]
FBgn0026575	658.76	1207.55	1.79	0.001616	5.91439	OK	7.60264	OK	2.35517	OK	3.81394	OK	75	drosophila_melanogaster	FBgn0026575	hang	hangover [Source:FlyBase gene name;Acc:FBgn0026575]	X:16316877-16331531	+	32613	NM_167521;NM_167520;NM_001144732	FBgn0026575	1631271_a_at	response to oxidative stress [GO:0006979];behavioral response to ethanol [GO:0048149];response to heat [GO:0009408];nucleus [GO:0005634];intracellular [GO:0005622];nucleic acid binding [GO:0003676];zinc ion binding [GO:0008270]
FBgn0020368	1377.62	885.9	-1.54	0.001633	13.6207	OK	14.8676	OK	17.8482	OK	21.1955	OK	75	drosophila_melanogaster	FBgn0020368	Vha68-1	Vacuolar H[+] ATPase subunit 68-1 [Source:FlyBase gene name;Acc:FBgn0020368]	2L:13000765-13004142	-	45668	NM_078836	FBgn0020368	1637000_at	ATP metabolic process [GO:0046034];proton transport [GO:0015992];ATP hydrolysis coupled proton transport [GO:0015991];cellular response to hypoxia [GO:0071456];plasma membrane [GO:0005886];proton-transporting V-type ATPase, V1 domain [GO:0033180];proton-transporting two-sector ATPase complex, catalytic domain [GO:0033178];proton-transporting two-sector ATPase complex [GO:0016469];vacuolar proton-…
FBgn0002732	82.26	237.21	2.52	0.001653	10.8144	OK	29.028	OK	4.57006	OK	6.74765	OK	75	drosophila_melanogaster	FBgn0002732	malpha	E(spl) region transcript malpha [Source:FlyBase gene name;Acc:FBgn0002732]	3R:21836615-21837290	+	43153	NM_079782	FBgn0002732	1629601_at	cell fate specification [GO:0001708];Notch signaling pathway [GO:0007219];sensory organ development [GO:0007423]
FBgn0037770	647.16	1038.94	1.59	0.001659	12.1795	OK	15.7875	OK	6.31026	OK	8.34585	OK	75	drosophila_melanogaster	FBgn0037770	Art4	Arginine methyltransferase 4 [Source:FlyBase gene name;Acc:FBgn0037770]	3R:5808538-5811782	-	41219	NM_141706	FBgn0037770	1636745_at	induction of programmed cell death by ecdysone [GO:0035078];peptidyl-arginine methylation, to asymmetrical-dimethyl arginine [GO:0019919];histone methylation [GO:0016571];protein methylation [GO:0006479];nucleus [GO:0005634];cytoplasm [GO:0005737];histone methyltransferase complex [GO:0035097];protein-arginine N-methyltransferase activity [GO:0016274];protein-arginine omega-N monomethyltransferas…
FBgn0030584	796.4	426.17	-1.81	0.001672	37.478	OK	31.2942	OK	48.5123	OK	62.2958	OK	75	drosophila_melanogaster	FBgn0030584	CG14407		X:14731504-14732230	-	32410	NM_132746	FBgn0030584	1629082_at	cell redox homeostasis [GO:0045454];electron carrier activity [GO:0009055];protein disulfide oxidoreductase activity [GO:0015035]
FBgn0033708	235.81	429.57	1.77	0.001682	7.99024	OK	7.61988	OK	3.76287	OK	3.65476	OK	75	drosophila_melanogaster	FBgn0033708	CG8850		2R:8186283-8189741	-	36331	NM_136911;NM_165871	FBgn0033708	1639830_s_at	neurotransmitter transport [GO:0006836];integral to membrane [GO:0016021];neurotransmitter:sodium symporter activity [GO:0005328];neurotransmitter transporter activity [GO:0005326];potassium:amino acid symporter activity [GO:0017032]
FBgn0020018	860.77	537.29	-1.58	0.001706	12.9822	OK	16.5762	OK	17.9105	OK	22.8046	OK	75	drosophila_melanogaster	FBgn0020018	Ppox	Protoporphyrinogen oxidase [Source:FlyBase gene name;Acc:FBgn0020018]	3R:20485919-20487573	-	42939	NM_143021	FBgn0020018	1635344_at	oxidation-reduction process [GO:0055114];porphyrin-containing compound biosynthetic process [GO:0006779];heme biosynthetic process [GO:0006783];mitochondrial inner membrane [GO:0005743];nucleotide binding [GO:0000166];oxygen-dependent protoporphyrinogen oxidase activity [GO:0004729];oxidoreductase activity [GO:0016491]
FBgn0032694	409.52	715.98	1.7	0.00171	11.7669	OK	17.5393	OK	7.56486	OK	6.35686	OK	75	drosophila_melanogaster	FBgn0032694	MESR3	Misexpression suppressor of ras 3 [Source:FlyBase gene name;Acc:FBgn0032694]	2L:18617257-18661776	+	35116	NM_078873	FBgn0032694	1627267_at	negative regulation of Ras protein signal transduction [GO:0046580];cellular_component [GO:0005575];molecular_function [GO:0003674]
FBgn0050026	7.32	55.18	3.59	0.001717	0.990055	OK	6.31289	OK	0.485799	OK	0.190405	OK	75	drosophila_melanogaster	FBgn0050026	CG30026		2R:7296081-7296944	-	246399	NM_165832	FBgn0050026	1631370_at	biological_process [GO:0008150];cellular_component [GO:0005575];molecular_function [GO:0003674]
FBgn0259734	494.08	776.21	1.55	0.001718	7.152	OK	8.38584	OK	3.56248	OK	5.22022	OK	75	drosophila_melanogaster	FBgn0259734	CG42388		X:8924238-8948608	+	8673992	NM_001201637;NM_132287;NM_001169241;NM_001201638;NM_001169240	FBgn0259734	1637594_at;1627173_at;1628695_at	biological_process [GO:0008150];cellular_component [GO:0005575];molecular_function [GO:0003674];protein binding [GO:0005515]
FBgn0002031	3842.74	2007.79	-1.85	0.001724	71.5465	OK	62.5647	OK	93.1234	OK	127.422	OK	75	drosophila_melanogaster	FBgn0002031	l(2)37Cc	lethal (2) 37Cc [Source:FlyBase gene name;Acc:FBgn0002031]	2L:19122040-19123869	-	49168	NM_057259;NM_165281	FBgn0002031	1630771_s_at	instar larval or pupal development [GO:0002165];cellular response to hypoxia [GO:0071456];mitochondrial envelope [GO:0005740];microtubule associated complex [GO:0005875];mitochondrion [GO:0005739];lipid particle [GO:0005811];membrane [GO:0016020];cytoplasm [GO:0005737]
FBgn0001981	178.83	335.77	1.83	0.001725	4.98911	OK	7.44592	OK	2.38031	OK	3.14661	OK	75	drosophila_melanogaster	FBgn0001981	esg	escargot [Source:FlyBase gene name;Acc:FBgn0001981]	2L:15333864-15336150	+	34903	NM_057252	FBgn0001981	1641639_at	central nervous system development [GO:0007417];positive regulation of transcription from RNA polymerase II promoter [GO:0045944];fusion cell fate specification [GO:0035156];branch fusion, open tracheal system [GO:0035147];cell fate specification [GO:0001708];germ-line stem cell maintenance [GO:0030718];olfactory behavior [GO:0042048];open tracheal system development [GO:0007424];regulation of tr…
FBgn0038307	411.18	241.69	-1.67	0.001732	16.3545	OK	18.6341	OK	22.9226	OK	27.3912	OK	75	drosophila_melanogaster	FBgn0038307	mRpS10	mitochondrial ribosomal protein S10 [Source:FlyBase gene name;Acc:FBgn0038307]	3R:11055378-11056238	+	41838	NM_169624;NM_079631	FBgn0038307	1622898_a_at	translation [GO:0006412];mitochondrial small ribosomal subunit [GO:0005763];ribosome [GO:0005840];intracellular [GO:0005622];mitochondrial ribosome [GO:0005761];structural constituent of ribosome [GO:0003735]
FBgn0036448	1318.69	2483.08	1.82	0.001746	13.4293	OK	19.7454	OK	5.74078	OK	9.01616	OK	75	drosophila_melanogaster	FBgn0036448	mop	myopic [Source:FlyBase gene name;Acc:FBgn0036448]	3L:14762441-14769229	-	39610	NM_140465	FBgn0036448	1635842_at	positive regulation of Toll signaling pathway [GO:0045752];protein dephosphorylation [GO:0006470];regulation of growth [GO:0040008];peptidyl-tyrosine dephosphorylation [GO:0035335];antimicrobial peptide production [GO:0002775];positive regulation of epidermal growth factor receptor signaling pathway [GO:0045742];spindle assembly [GO:0051225];ESCRT-0 complex [GO:0033565];vesicle [GO:0031982];endos…
FBgn0051869	116.32	257.12	2.08	0.001747	2.00364	OK	3.99175	OK	1.09595	OK	1.14861	OK	75	drosophila_melanogaster	FBgn0051869	CG31869		2L:10772038-10801107	-	34490	NM_164944;NM_001144342;NM_001144343	FBgn0051869	1640279_at	protein binding [GO:0005515]
FBgn0033313	2164.95	4713.66	2.05	0.00175	22.4807	OK	36.7727	OK	7.9838	OK	17.0634	OK	75	drosophila_melanogaster	FBgn0033313	Cirl	Cirl [Source:FlyBase gene name;Acc:FBgn0033313]	2R:4502227-4512708	+	35846	NM_136553;NM_001259276;NM_001169619;NM_001144148;NM_001259275	FBgn0033313	1640640_at;1639625_at;1628077_at	neuropeptide signaling pathway [GO:0007218];G-protein coupled receptor signaling pathway [GO:0007186];vesicle-mediated transport [GO:0016192];neurotransmitter secretion [GO:0007269];cell surface receptor signaling pathway [GO:0007166];membrane [GO:0016020];integral to membrane [GO:0016021];synaptic vesicle [GO:0008021];carbohydrate binding [GO:0030246];transmembrane signaling receptor activity [G…
FBgn0027087	1632.5	961.66	-1.66	0.001758	21.8046	OK	24.5632	OK	26.334	OK	35.2171	OK	75	drosophila_melanogaster	FBgn0027087	Aats-his	Histidyl-tRNA synthetase [Source:FlyBase gene name;Acc:FBgn0027087]	X:18409432-18414478	+	32841	NM_167624	FBgn0027087	1631877_a_at	histidyl-tRNA aminoacylation [GO:0006427];tRNA aminoacylation for protein translation [GO:0006418];cytoplasm [GO:0005737];ATP binding [GO:0005524];histidine-tRNA ligase activity [GO:0004821];aminoacyl-tRNA ligase activity [GO:0004812];nucleotide binding [GO:0000166]
FBgn0040850	193.59	437.23	2.1	0.001765	28.8623	OK	55.1754	OK	18.3411	OK	12.0288	OK	75	drosophila_melanogaster	FBgn0040850	CG15210		X:10733263-10733928	+	50323	NM_144208	FBgn0040850	1635688_at
FBgn0032162	976.24	489.77	-1.91	0.001772	24.8361	OK	21.8047	OK	47.4363	OK	31.9997	OK	75	drosophila_melanogaster	FBgn0032162	CG4592		2L:9921633-9922860	+	34317	NM_135480	FBgn0032162	1638090_at	metabolic process [GO:0008152];mitochondrion [GO:0005739];dodecenoyl-CoA delta-isomerase activity [GO:0004165];catalytic activity [GO:0003824]
FBgn0261509	861.3	1359.9	1.56	0.00178	10.0205	OK	10.353	OK	5.33514	OK	5.72379	OK	75	drosophila_melanogaster	FBgn0261509	haf	hattifattener [Source:FlyBase gene name;Acc:FBgn0261509]	2L:1555130-1608404	+	33339	NM_134763	FBgn0261509	1631311_at	motor neuron axon guidance [GO:0008045];protein binding [GO:0005515]
FBgn0038973	36221.8	12052.2	-2.57	0.00178	1358.02	OK	651.385	OK	2170.89	OK	3169.92	OK	75	drosophila_melanogaster	FBgn0038973	Pebp1	Phosphatidylethanolamine-binding protein 1 [Source:FlyBase gene name;Acc:FBgn0038973]	3R:18291758-18292401	+	42644	NM_142794	FBgn0038973	1624979_at	defense response to Gram-positive bacterium [GO:0050830];defense response to Gram-negative bacterium [GO:0050829];regulation of antimicrobial humoral response [GO:0002759]
[truncated: 14,639 more rows]

## Sheet: p<=0.1; FC>=2
EnsemblID	ControlMean	SampleMean	FoldChange	pValue	atf3a_2 [781/3917]; FPKM	atf3a_2 [781/3917]; FPKMStatus	atf3a_1 [780/3916]; FPKM	atf3a_1 [780/3916]; FPKMStatus	yw_2 [773/3909]; FPKM	yw_2 [773/3909]; FPKMStatus	yw_1 [772/3908]; FPKM	yw_1 [772/3908]; FPKMStatus	EnsemblBuild	EnsemblSpecies	EnsemblID	Symbol	Description	ORF	Strand	EntrezGene	RefSeq	OriginalDB	ProbesetID	GeneOntology
[truncated: 1,172 more rows]

[truncated: 8 more sheets: p<=0.1; FC>=5, p<=0.1; FC>=10, p<=0.05; FC>=2, p<=0.05; FC>=5, p<=0.05; FC>=10, p<=0.01; FC>=2, p<=0.01; FC>=5, p<=0.01; FC>=10]
