# Supplementary material for: QuickNGS elevates Next-Generation Sequencing data analysis to a new level of automation
Source: BMC Genomics. 2015 Jul 1;16(1):487. doi: 10.1186/s12864-015-1695-x (PMC4486389; doi:10.1186/s12864-015-1695-x)
Supplement: Additional file 2: — List of exons differentially used between the atf3a mutants and the yw controls according to the DEXSeq package. The file contains multiple tabs representing lists cut at particular thresholds for fold-change and p-value. [file 12864_2015_1695_MOESM2_ESM.xlsx]

## Sheet: p<=1; FC>=1
EnsemblID	FoldChange	pValue	EnsemblBuild	EnsemblSpecies	EnsemblID	Symbol	Description	ORF	Strand	EntrezGene	RefSeq	OriginalDB	ProbesetID	GeneOntology
FBgn0261836+FBgn0065083+FBgn0065107+FBgn0065104:E032	-1.21	0	75	drosophila_melanogaster	FBgn0261836	Msp-300	Muscle-specific protein 300 [Source:FlyBase gene name;Acc:FBgn0261836]	2L:5100877-5207002	+	3771968	NM_001201767;NM_001201768;NM_001201765;NM_001201763;NM_001169414;NM_001201766;NM_001201764	FBgn0261836	1632945_at;1638426_at;1641717_s_at;1625210_a_at;16	regulation of Rho protein signal transduction [GO:0035023];cell migration [GO:0016477];female germline ring canal stabilization [GO:0008335];establishment of nucleus localization [GO:0040023];cytoskeleton organization [GO:0007010];skeletal muscle tissue development [GO:0007519];cytoplasmic transport, nurse cell to oocyte [GO:0007303];actin filament organization [GO:0007015];transcription from RNA…
FBgn0264695:E011	-1.01	0	75	drosophila_melanogaster	FBgn0264695	Mhc	Myosin heavy chain [Source:FlyBase gene name;Acc:FBgn0264695]	2L:16766737-16788766	+	35007	NM_165182;NM_165187;NM_165189;NM_165181;NM_165183;NM_165186;NM_165185;NM_078863;NM_165188;NM_165191;NM_165190;NM_165192;NM_001169521;NM_001259119;NM_0	FBgn0264695	1635460_a_at	adult somatic muscle development [GO:0007527];epithelial cell migration, open tracheal system [GO:0007427];muscle organ development [GO:0007517];flight [GO:0060361];locomotion [GO:0040011];skeletal muscle myosin thick filament assembly [GO:0030241];muscle cell differentiation [GO:0042692];striated muscle contraction [GO:0006941];myofibril assembly [GO:0030239];muscle contraction [GO:0006936];poly…
FBgn0034662:E001	1.06	0	75	drosophila_melanogaster	FBgn0034662	CG13492		2R:17708349-17718853	-	37487	NM_166487	FBgn0034662	1634373_a_at
FBgn0015714:E001	1.16	0	75	drosophila_melanogaster	FBgn0015714	Cyp6a17	Cytochrome P450-6a17 [Source:FlyBase gene name;Acc:FBgn0015714]	2R:10761459-10763063	+	45556	NM_143761	FBgn0015714	1628052_at	oxidation-reduction process [GO:0055114];thermosensory behavior [GO:0040040];microsome [GO:0005792];membrane [GO:0016020];oxidoreductase activity, acting on paired donors, with incorporation or reduction of molecular oxygen [GO:0016705];electron carrier activity [GO:0009055];heme binding [GO:0020037];iron ion binding [GO:0005506]
FBgn0015714:E002	-8.06	0	75	drosophila_melanogaster	FBgn0015714	Cyp6a17	Cytochrome P450-6a17 [Source:FlyBase gene name;Acc:FBgn0015714]	2R:10761459-10763063	+	45556	NM_143761	FBgn0015714	1628052_at	oxidation-reduction process [GO:0055114];thermosensory behavior [GO:0040040];microsome [GO:0005792];membrane [GO:0016020];oxidoreductase activity, acting on paired donors, with incorporation or reduction of molecular oxygen [GO:0016705];electron carrier activity [GO:0009055];heme binding [GO:0020037];iron ion binding [GO:0005506]
FBgn0027571:E001	-1.19	0	75	drosophila_melanogaster	FBgn0027571	CG3523		2L:3056615-3068184	+	33524	NM_134904;NM_001144306	FBgn0027571	1624549_at	biosynthetic process [GO:0009058];oxidation-reduction process [GO:0055114];metabolic process [GO:0008152];lipid particle [GO:0005811];3-hydroxypalmitoyl-[acyl-carrier-protein] dehydratase activity [GO:0004317];myristoyl-[acyl-carrier-protein] hydrolase activity [GO:0016295];enoyl-[acyl-carrier-protein] reductase (NADPH, B-specific) activity [GO:0004319];palmitoyl-[acyl-carrier-protein] hydrolase …
FBgn0264695:E009	-1.15	0	75	drosophila_melanogaster	FBgn0264695	Mhc	Myosin heavy chain [Source:FlyBase gene name;Acc:FBgn0264695]	2L:16766737-16788766	+	35007	NM_165182;NM_165187;NM_165189;NM_165181;NM_165183;NM_165186;NM_165185;NM_078863;NM_165188;NM_165191;NM_165190;NM_165192;NM_001169521;NM_001259119;NM_0	FBgn0264695	1635460_a_at	adult somatic muscle development [GO:0007527];epithelial cell migration, open tracheal system [GO:0007427];muscle organ development [GO:0007517];flight [GO:0060361];locomotion [GO:0040011];skeletal muscle myosin thick filament assembly [GO:0030241];muscle cell differentiation [GO:0042692];striated muscle contraction [GO:0006941];myofibril assembly [GO:0030239];muscle contraction [GO:0006936];poly…
FBgn0038294:E004	-1.2	0	75	drosophila_melanogaster	FBgn0038294	Mf	Myofilin [Source:FlyBase gene name;Acc:FBgn0038294]	3R:10996347-11006143	-	41824	NM_001170138;NM_142166;NM_169613;NM_169612;NM_001170140;NM_001170142;NM_001260185;NM_001260184;NM_001170141;NM_001170139;NM_169614;NM_169615;NM_001260	FBgn0038294	1635372_a_at;1636600_a_at	chaeta development [GO:0022416];wing disc development [GO:0035220];skeletal muscle myosin thick filament assembly [GO:0030241];A band [GO:0031672]
FBgn0031971:E003	-1.14	0	75	drosophila_melanogaster	FBgn0031971	CG7224		2L:7998934-7999743	+	34089	NM_001038793;NM_135326	FBgn0031971	1626442_at
FBgn0031971:E001	1.4	0	75	drosophila_melanogaster	FBgn0031971	CG7224		2L:7998934-7999743	+	34089	NM_001038793;NM_135326	FBgn0031971	1626442_at
FBgn0011286:E036	1.13	0	75	drosophila_melanogaster	FBgn0011286	Rya-r44F	Ryanodine receptor 44F [Source:FlyBase gene name;Acc:FBgn0011286]	2R:4747869-4775602	+	49090	NM_057645;NM_057644;NM_057646;NM_057643;NM_001259278;NM_001259279;NM_001259280;NM_001259281;NM_001259282;NM_001259277	FBgn0011286	1633452_a_at	calcium ion transmembrane transport [GO:0070588];calcium ion transport [GO:0006816];cellular calcium ion homeostasis [GO:0006874];ion transport [GO:0006811];transmembrane transport [GO:0055085];muscle contraction [GO:0006936];endoplasmic reticulum membrane [GO:0005789];microtubule associated complex [GO:0005875];integral to membrane [GO:0016021];sarcoplasmic reticulum membrane [GO:0033017];membra…
FBgn0263531+FBgn0261451:E057	-1.34	0	75	drosophila_melanogaster	FBgn0263531		mir-4955 stem loop [Source:FlyBase gene name;Acc:FBgn0263531]	X:2438773-2438941	-		NR_047744;NR_047746;NR_047745	FBgn0263531
FBgn0034031:E003	-2.06	0	75	drosophila_melanogaster	FBgn0034031	CG12963		2R:11442951-11449941	+	36724	NM_001103860;NM_001103859;NM_137204;NM_001259413;NM_001259416;NM_001169688;NM_001259414;NM_001259415;NM_001259412;NM_166101	FBgn0034031	1629089_a_at
FBgn0002440:E001	1.09	0	75	drosophila_melanogaster	FBgn0002440	l(3)mbn	lethal (3) malignant blood neoplasm [Source:FlyBase gene name;Acc:FBgn0002440]	3L:6117034-6121907	-	38701	NM_168157	FBgn0002440	1633919_s_at	chaeta development [GO:0022416];wing disc development [GO:0035220];plasmatocyte differentiation [GO:0042387];cytoplasm [GO:0005737];plasma membrane [GO:0005886];structural constituent of chitin-based cuticle [GO:0005214];structural constituent of cuticle [GO:0042302]
FBgn0263120:E007	-1.42	0	75	drosophila_melanogaster	FBgn0263120	Acsl	Acyl-CoA synthetase long-chain [Source:FlyBase gene name;Acc:FBgn0263120]	2R:4553318-4570527	+	46068	NM_001014511;NM_170615;NM_143777;NM_001014512;NM_001014510;NM_001014509;NM_001014507;NM_001014508;NM_170616	FBgn0263120	1629961_s_at	metabolic process [GO:0008152];synaptic transmission [GO:0007268];neurogenesis [GO:0022008];axon guidance [GO:0007411];nervous system development [GO:0007399];positive regulation of sequestering of triglyceride [GO:0010890];segmentation [GO:0035282];endoplasmic reticulum [GO:0005783];lipid particle [GO:0005811];cytoplasm [GO:0005737];long-chain fatty acid-CoA ligase activity [GO:0004467];catalyti…
FBgn0039858:E009	-1.13	0	75	drosophila_melanogaster	FBgn0039858	CycG	Cyclin G [Source:FlyBase gene name;Acc:FBgn0039858]	3R:27422364-27438386	-	43724	NM_170558;NM_079870;NM_170557;NM_170555;NM_170556	FBgn0039858	1632248_s_at;1641355_a_at	negative regulation of S phase of mitotic cell cycle [GO:0045749];negative regulation of G1/S transition of mitotic cell cycle [GO:2000134];polytene chromosome [GO:0005700];cyclin-dependent protein serine/threonine kinase regulator activity [GO:0016538]
FBgn0003277:E001	1.1	0	75	drosophila_melanogaster	FBgn0003277	RpII215	RNA polymerase II 215kD subunit [Source:FlyBase gene name;Acc:FBgn0003277]	X:11456806-11464355	-	32100	NM_078569	FBgn0003277	1640764_at	transcription from RNA polymerase II promoter [GO:0006366];mitotic G2 DNA damage checkpoint [GO:0007095];transcription, DNA-templated [GO:0006351];polytene chromosome puff [GO:0005703];polytene chromosome [GO:0005700];nucleus [GO:0005634];DNA-directed RNA polymerase II, core complex [GO:0005665];DNA-directed RNA polymerase activity [GO:0003899];DNA binding [GO:0003677]
FBgn0087002:E004	-1.04	0	75	drosophila_melanogaster	FBgn0087002	Rfabg	Retinoid- and fatty acid-binding glycoprotein [Source:FlyBase gene name;Acc:FBgn0087002]	4:1085538-1096830	+	43827	NM_079895	FBgn0087002	1637843_at	lipid transport [GO:0006869];transport [GO:0006810];smoothened signaling pathway [GO:0007224];Wnt signaling pathway [GO:0016055];microtubule associated complex [GO:0005875];lipid particle [GO:0005811];extracellular region [GO:0005576];endocytic vesicle [GO:0030139];structural molecule activity [GO:0005198];microtubule binding [GO:0008017];heme binding [GO:0020037];lipid transporter activity [GO:0…
FBgn0002562:E002	1.01	0	75	drosophila_melanogaster	FBgn0002562	Lsp1alpha	Larval serum protein 1 alpha [Source:FlyBase gene name;Acc:FBgn0002562]	X:12384416-12386933	+	32199	NM_078583	FBgn0002562	1631803_at	transport [GO:0006810];larval serum protein complex [GO:0005616];lipid particle [GO:0005811];extracellular region [GO:0005576];oxygen transporter activity [GO:0005344];nutrient reservoir activity [GO:0045735]
FBgn0002562:E001	-1.02	0	75	drosophila_melanogaster	FBgn0002562	Lsp1alpha	Larval serum protein 1 alpha [Source:FlyBase gene name;Acc:FBgn0002562]	X:12384416-12386933	+	32199	NM_078583	FBgn0002562	1631803_at	transport [GO:0006810];larval serum protein complex [GO:0005616];lipid particle [GO:0005811];extracellular region [GO:0005576];oxygen transporter activity [GO:0005344];nutrient reservoir activity [GO:0045735]
FBgn0087002:E003	-1.47	0	75	drosophila_melanogaster	FBgn0087002	Rfabg	Retinoid- and fatty acid-binding glycoprotein [Source:FlyBase gene name;Acc:FBgn0087002]	4:1085538-1096830	+	43827	NM_079895	FBgn0087002	1637843_at	lipid transport [GO:0006869];transport [GO:0006810];smoothened signaling pathway [GO:0007224];Wnt signaling pathway [GO:0016055];microtubule associated complex [GO:0005875];lipid particle [GO:0005811];extracellular region [GO:0005576];endocytic vesicle [GO:0030139];structural molecule activity [GO:0005198];microtubule binding [GO:0008017];heme binding [GO:0020037];lipid transporter activity [GO:0…
FBgn0023479:E009	2.41	0	75	drosophila_melanogaster	FBgn0023479	Tequila	Tequila [Source:FlyBase gene name;Acc:FBgn0023479]	3L:9067745-9085231	+	39048	NM_168314;NM_140031;NM_168316;NM_168315	FBgn0023479	1624957_a_at;1626427_a_at;1641092_at;1640167_s_at	long-term memory [GO:0007616];chitin metabolic process [GO:0006030];proteolysis [GO:0006508];extracellular region [GO:0005576];membrane [GO:0016020];scavenger receptor activity [GO:0005044];serine-type endopeptidase activity [GO:0004252];chitin binding [GO:0008061];protein binding [GO:0005515]
FBgn0003891:E005	-1.08	0	75	drosophila_melanogaster	FBgn0003891	tud	tudor [Source:FlyBase gene name;Acc:FBgn0003891]	2R:17070937-17079903	+	37417	NM_057425	FBgn0003891	1635340_at	pole plasm assembly [GO:0007315];intracellular mRNA localization [GO:0008298];germ cell development [GO:0007281];embryo development [GO:0009790];mitochondrial rRNA export from mitochondrion [GO:0019090];P granule organization [GO:0030719];pole cell development [GO:0007277];pole cell fate determination [GO:0007278];mitochondrion [GO:0005739];nucleus [GO:0005634];cytoplasm [GO:0005737];P granule [G…
FBgn0053105+FBgn0260463:E015	-1.8	0	75	drosophila_melanogaster	FBgn0053105	p24-2	p24-related-2 [Source:FlyBase gene name;Acc:FBgn0053105]	3R:5513119-5518516	-	318890	NM_001202276;NM_001202275;NM_001170104;NM_176440	FBgn0053105	1635725_a_at;1625153_at	transport [GO:0006810];Golgi apparatus [GO:0005794];integral to membrane [GO:0016021]
FBgn0034662:E005	-1.27	0	75	drosophila_melanogaster	FBgn0034662	CG13492		2R:17708349-17718853	-	37487	NM_166487	FBgn0034662	1634373_a_at
FBgn0263531+FBgn0261451:E054	-1.57	0	75	drosophila_melanogaster	FBgn0263531		mir-4955 stem loop [Source:FlyBase gene name;Acc:FBgn0263531]	X:2438773-2438941	-		NR_047744;NR_047746;NR_047745	FBgn0263531
FBgn0034031:E004	-1.46	0	75	drosophila_melanogaster	FBgn0034031	CG12963		2R:11442951-11449941	+	36724	NM_001103860;NM_001103859;NM_137204;NM_001259413;NM_001259416;NM_001169688;NM_001259414;NM_001259415;NM_001259412;NM_166101	FBgn0034031	1629089_a_at
FBgn0051004:E019	-2.57	0	75	drosophila_melanogaster	FBgn0051004	CG31004		3R:27004111-27021484	-	43688	NM_001170310;NM_170539;NM_170540;NM_001170311	FBgn0051004	1625278_s_at	cell-matrix adhesion [GO:0007160];cellular_component [GO:0005575];molecular_function [GO:0003674]
FBgn0030674:E006	-1.28	0	75	drosophila_melanogaster	FBgn0030674	CG8184		X:15608148-15625521	+	32510	NM_132831	FBgn0030674	1634771_a_at	dsRNA transport [GO:0033227];cellular protein modification process [GO:0006464];intracellular [GO:0005622];ubiquitin-protein ligase activity [GO:0004842];acid-amino acid ligase activity [GO:0016881]
FBgn0038346:E003	-2.1	0	75	drosophila_melanogaster	FBgn0038346	CG14872		3R:11333781-11335362	-	41893	NM_142217;NM_169663	FBgn0038346	1631715_at;1640720_a_at;1623028_at	binding [GO:0005488]
FBgn0011722:E002	1.04	0	75	drosophila_melanogaster	FBgn0011722	Tig	Tiggrin [Source:FlyBase gene name;Acc:FBgn0011722]	2L:6415257-6423308	-	33896	NM_057685	FBgn0011722	1634546_at	phagocytosis, engulfment [GO:0006911];axon guidance [GO:0007411];cell-substrate adhesion [GO:0031589];regulation of cell adhesion mediated by integrin [GO:0033628];proteinaceous extracellular matrix [GO:0005578]
FBgn0039714:E012	-1.33	0	75	drosophila_melanogaster	FBgn0039714	CG7816		3R:25689423-25694618	-	43533	NM_170444;NM_001202385;NM_001202386;NM_170445;NM_170440;NM_170442;NM_001202384;NM_170443;NM_170441	FBgn0039714	1630858_s_at	transmembrane transport [GO:0055085];metal ion transport [GO:0030001];membrane [GO:0016020];integral to membrane [GO:0016021];metal ion transmembrane transporter activity [GO:0046873]
FBgn0053519:E027	-1.91	0	75	drosophila_melanogaster	FBgn0053519	Unc-89	Unc-89 [Source:FlyBase gene name;Acc:FBgn0053519]	2R:19883066-19901384	-	3346201	NM_001103970;NM_001014545	FBgn0053519	1623019_a_at;1626072_at	regulation of Rho protein signal transduction [GO:0035023];adult somatic muscle development [GO:0007527];protein phosphorylation [GO:0006468];sarcomere organization [GO:0045214];intracellular [GO:0005622];Rho guanyl-nucleotide exchange factor activity [GO:0005089];protein kinase activity [GO:0004672];ATP binding [GO:0005524];protein binding [GO:0005515]
FBgn0034718:E004	-2.64	0	75	drosophila_melanogaster	FBgn0034718	wdp	windpipe [Source:FlyBase gene name;Acc:FBgn0034718]	2R:18185718-18199425	-	37548	NM_137817;NM_166526;NM_166525;NM_166524	FBgn0034718	1641504_s_at	trachea development [GO:0060438];integral to membrane [GO:0016021];plasma membrane [GO:0005886];protein binding [GO:0005515]
FBgn0011230:E011	-1.85	0	75	drosophila_melanogaster	FBgn0011230	poe	purity of essence [Source:FlyBase gene name;Acc:FBgn0011230]	2L:8054322-8071624	-	46243	NM_057638	FBgn0011230	1634654_at	perineurial glial growth [GO:0042066];spermatid development [GO:0007286];glial cell growth [GO:0042065];response to stimulus [GO:0050896];sperm individualization [GO:0007291];ubiquitin-protein ligase activity [GO:0004842];zinc ion binding [GO:0008270];calmodulin binding [GO:0005516]
FBgn0038035:E004	1.39	0	75	drosophila_melanogaster	FBgn0038035	lig3	DNA ligase III [Source:FlyBase gene name;Acc:FBgn0038035]	3R:8224733-8227561	-	41518	NM_141930	FBgn0038035	1636131_at	DNA replication [GO:0006260];DNA recombination [GO:0006310];DNA ligation involved in DNA repair [GO:0051103];DNA ligation [GO:0006266];DNA repair [GO:0006281];DNA binding [GO:0003677];ATP binding [GO:0005524];DNA ligase activity [GO:0003909];DNA ligase (ATP) activity [GO:0003910]
FBgn0003721:E016	-1.09	0	75	drosophila_melanogaster	FBgn0003721	Tm1	Tropomyosin 1 [Source:FlyBase gene name;Acc:FBgn0003721]	3R:11107093-11134501	+	41852	NM_169635;NM_169633;NM_206495;NM_169637;NM_001260190;NM_169638;NM_169636;NM_169634;NM_001170148;NM_206494;NM_169639;NM_169641;NM_169640;NM_079636;NM_0	FBgn0003721	1635584_s_at;1640285_at;1641581_at;1625542_a_at;16	pole plasm oskar mRNA localization [GO:0045451];pole plasm assembly [GO:0007315];regulation of lamellipodium assembly [GO:0010591];oogenesis [GO:0048477];dendrite morphogenesis [GO:0048813];muscle contraction [GO:0006936];muscle thin filament tropomyosin [GO:0005862];sarcomere [GO:0030017];actin binding [GO:0003779]
FBgn0261836+FBgn0065083+FBgn0065107+FBgn0065104:E012	-1.19	0	75	drosophila_melanogaster	FBgn0261836	Msp-300	Muscle-specific protein 300 [Source:FlyBase gene name;Acc:FBgn0261836]	2L:5100877-5207002	+	3771968	NM_001201767;NM_001201768;NM_001201765;NM_001201763;NM_001169414;NM_001201766;NM_001201764	FBgn0261836	1632945_at;1638426_at;1641717_s_at;1625210_a_at;16	regulation of Rho protein signal transduction [GO:0035023];cell migration [GO:0016477];female germline ring canal stabilization [GO:0008335];establishment of nucleus localization [GO:0040023];cytoskeleton organization [GO:0007010];skeletal muscle tissue development [GO:0007519];cytoplasmic transport, nurse cell to oocyte [GO:0007303];actin filament organization [GO:0007015];transcription from RNA…
FBgn0085436:E015	-1.48	0	75	drosophila_melanogaster	FBgn0085436	Not1	Not1 [Source:FlyBase gene name;Acc:FBgn0085436]	2R:5453651-5466512	-	5740252	NM_165678;NM_001103772;NM_001103773;NM_001103774;NM_001169628	FBgn0085436	1628588_at;1637544_s_at;1638560_a_at;1624421_at	muscle organ development [GO:0007517];dendrite morphogenesis [GO:0048813];mitotic G2 DNA damage checkpoint [GO:0007095];neurogenesis [GO:0022008];nuclear-transcribed mRNA poly(A) tail shortening [GO:0000289];cytoplasm [GO:0005737];CCR4-NOT complex [GO:0030014]
FBgn0051004:E017	-1.16	0	75	drosophila_melanogaster	FBgn0051004	CG31004		3R:27004111-27021484	-	43688	NM_001170310;NM_170539;NM_170540;NM_001170311	FBgn0051004	1625278_s_at	cell-matrix adhesion [GO:0007160];cellular_component [GO:0005575];molecular_function [GO:0003674]
FBgn0260400:E001	1.06	0	75	drosophila_melanogaster	FBgn0260400	elav	embryonic lethal abnormal vision [Source:FlyBase gene name;Acc:FBgn0260400]	X:403545-417259	-	31000	NM_080294;NM_001258518;NM_001014713;NM_001144670	FBgn0260400	1636615_at	central nervous system development [GO:0007417];RNA metabolic process [GO:0016070];nervous system development [GO:0007399];negative regulation of mRNA 3'-end processing [GO:0031441];nucleus [GO:0005634];Cajal body [GO:0015030];RNA binding [GO:0003723];nucleotide binding [GO:0000166];mRNA binding [GO:0003729];poly(U) RNA binding [GO:0008266];nucleic acid binding [GO:0003676]
FBgn0004167:E012	-1.16	0	75	drosophila_melanogaster	FBgn0004167	kst	karst [Source:FlyBase gene name;Acc:FBgn0004167]	3L:3336860-3368133	+	38418	NM_001202112;NM_079176;NM_206266;NM_206265;NM_001104022	FBgn0004167	1637710_at	cytokinesis [GO:0000910];wound healing [GO:0042060];endocytosis [GO:0006897];ovarian follicle cell development [GO:0030707];zonula adherens assembly [GO:0045186];plasma membrane organization [GO:0007009];adherens junction [GO:0005912];apical plasma membrane [GO:0016324];apicolateral plasma membrane [GO:0016327];actin filament bundle [GO:0032432];spectrin [GO:0008091];cytoskeletal protein binding …
FBgn0034294:E001	1.01	0	75	drosophila_melanogaster	FBgn0034294	Muc55B	Mucin 55B [Source:FlyBase gene name;Acc:FBgn0034294]	2R:13937731-13939610	-	37057	NM_137441	FBgn0034294	1640806_at	biological_process [GO:0008150];extracellular matrix [GO:0031012];extracellular matrix structural constituent [GO:0005201]
FBgn0034294:E002	-1.02	0	75	drosophila_melanogaster	FBgn0034294	Muc55B	Mucin 55B [Source:FlyBase gene name;Acc:FBgn0034294]	2R:13937731-13939610	-	37057	NM_137441	FBgn0034294	1640806_at	biological_process [GO:0008150];extracellular matrix [GO:0031012];extracellular matrix structural constituent [GO:0005201]
FBgn0053105+FBgn0260463:E014	-1.93	0	75	drosophila_melanogaster	FBgn0053105	p24-2	p24-related-2 [Source:FlyBase gene name;Acc:FBgn0053105]	3R:5513119-5518516	-	318890	NM_001202276;NM_001202275;NM_001170104;NM_176440	FBgn0053105	1635725_a_at;1625153_at	transport [GO:0006810];Golgi apparatus [GO:0005794];integral to membrane [GO:0016021]
FBgn0029688:E006	-1.12	0	75	drosophila_melanogaster	FBgn0029688	lva	lava lamp [Source:FlyBase gene name;Acc:FBgn0029688]	X:3849578-3858787	-	31350	NM_080325	FBgn0029688	1635954_at	cellularization [GO:0007349];establishment of Golgi localization [GO:0051683];negative regulation of dendrite morphogenesis [GO:0050774];Golgi apparatus [GO:0005794];microtubule associated complex [GO:0005875];cell cortex [GO:0005938];microtubule binding [GO:0008017];actin binding [GO:0003779];protein binding [GO:0005515];spectrin binding [GO:0030507]
FBgn0264560:E012	1.11	0	75	drosophila_melanogaster	FBgn0264560	garz	gartenzwerg [Source:FlyBase gene name;Acc:FBgn0264560]	2R:8214179-8221324	+	36337	NM_136917;NM_165881;NM_001259349	FBgn0264560	1626339_at;1639361_a_at;1636686_at	ER to Golgi vesicle-mediated transport [GO:0006888];Golgi organization [GO:0007030];lumen formation, open tracheal system [GO:0035149];regulation of tube diameter, open tracheal system [GO:0035158];protein secretion [GO:0009306];cell morphogenesis [GO:0000902];phagocytosis, engulfment [GO:0006911];regulation of ARF protein signal transduction [GO:0032012];secretion by cell [GO:0032940];salivary g…
FBgn0262579:E021	1.06	0	75	drosophila_melanogaster	FBgn0262579	Ect4	Ect4 [Source:FlyBase gene name;Acc:FBgn0262579]	3L:8056974-8101936	+	38895	NM_001259733;NM_001104071;NM_001104074;NM_001104075;NM_001043129;NM_001259734;NM_168254	FBgn0262579	1624876_at;1631291_at;1631613_at;1640039_at;163206	signal transduction [GO:0007165];intracellular [GO:0005622];protein binding [GO:0005515]
FBgn0003277:E003	-1.15	0	75	drosophila_melanogaster	FBgn0003277	RpII215	RNA polymerase II 215kD subunit [Source:FlyBase gene name;Acc:FBgn0003277]	X:11456806-11464355	-	32100	NM_078569	FBgn0003277	1640764_at	transcription from RNA polymerase II promoter [GO:0006366];mitotic G2 DNA damage checkpoint [GO:0007095];transcription, DNA-templated [GO:0006351];polytene chromosome puff [GO:0005703];polytene chromosome [GO:0005700];nucleus [GO:0005634];DNA-directed RNA polymerase II, core complex [GO:0005665];DNA-directed RNA polymerase activity [GO:0003899];DNA binding [GO:0003677]
FBgn0050359:E001	-80.45	0	75	drosophila_melanogaster	FBgn0050359	Mal-A5	Maltase A5 [Source:FlyBase gene name;Acc:FBgn0050359]	2R:4350278-4352597	+	35828	NM_136538;NM_001169617	FBgn0050359	1629903_at	carbohydrate metabolic process [GO:0005975];catalytic activity [GO:0003824];cation binding [GO:0043169]
FBgn0034087:E001	-1.23	0	75	drosophila_melanogaster	FBgn0034087	clu	clueless [Source:FlyBase gene name;Acc:FBgn0034087]	2R:12074089-12081782	+	36793	NM_137251	FBgn0034087	1627927_at	translational initiation [GO:0006413];mitochondrion localization [GO:0051646];eukaryotic translation initiation factor 3 complex [GO:0005852];cytoplasm [GO:0005737];translation initiation factor activity [GO:0003743]
FBgn0053105+FBgn0260463:E017	-77.71	0	75	drosophila_melanogaster	FBgn0053105	p24-2	p24-related-2 [Source:FlyBase gene name;Acc:FBgn0053105]	3R:5513119-5518516	-	318890	NM_001202276;NM_001202275;NM_001170104;NM_176440	FBgn0053105	1635725_a_at;1625153_at	transport [GO:0006810];Golgi apparatus [GO:0005794];integral to membrane [GO:0016021]
FBgn0003137:E018	-1.93	0	75	drosophila_melanogaster	FBgn0003137	Ppn	Papilin [Source:FlyBase gene name;Acc:FBgn0003137]	3R:24346387-24366053	-	43872	NM_001170289;NM_176575;NM_176574;NM_001170290	FBgn0003137	1635210_a_at	negative regulation of peptidase activity [GO:0010466];extracellular matrix organization [GO:0030198];basement membrane [GO:0005604];proteinaceous extracellular matrix [GO:0005578];extracellular matrix [GO:0031012];extracellular region [GO:0005576];metalloendopeptidase activity [GO:0004222];serine-type endopeptidase inhibitor activity [GO:0004867];extracellular matrix structural constituent [GO:0…
FBgn0053519:E002	1.37	0	75	drosophila_melanogaster	FBgn0053519	Unc-89	Unc-89 [Source:FlyBase gene name;Acc:FBgn0053519]	2R:19883066-19901384	-	3346201	NM_001103970;NM_001014545	FBgn0053519	1623019_a_at;1626072_at	regulation of Rho protein signal transduction [GO:0035023];adult somatic muscle development [GO:0007527];protein phosphorylation [GO:0006468];sarcomere organization [GO:0045214];intracellular [GO:0005622];Rho guanyl-nucleotide exchange factor activity [GO:0005089];protein kinase activity [GO:0004672];ATP binding [GO:0005524];protein binding [GO:0005515]
FBgn0086066+FBgn0035162+FBgn0083058:E004	-1.61	0	75	drosophila_melanogaster	FBgn0086066			3L:829922-829992	-		NR_003844	FBgn0086066
FBgn0011230:E009	-1.16	0	75	drosophila_melanogaster	FBgn0011230	poe	purity of essence [Source:FlyBase gene name;Acc:FBgn0011230]	2L:8054322-8071624	-	46243	NM_057638	FBgn0011230	1634654_at	perineurial glial growth [GO:0042066];spermatid development [GO:0007286];glial cell growth [GO:0042065];response to stimulus [GO:0050896];sperm individualization [GO:0007291];ubiquitin-protein ligase activity [GO:0004842];zinc ion binding [GO:0008270];calmodulin binding [GO:0005516]
FBgn0033688:E001	1.08	0	75	drosophila_melanogaster	FBgn0033688	Prp8	pre-mRNA processing factor 8 [Source:FlyBase gene name;Acc:FBgn0033688]	2R:8041763-8050503	-	36304	NM_136891	FBgn0033688	1640679_at	neurogenesis [GO:0022008];mRNA splicing, via spliceosome [GO:0000398];spliceosomal complex [GO:0005681];catalytic step 2 spliceosome [GO:0071013];precatalytic spliceosome [GO:0071011];U5 snRNP [GO:0005682];protein binding [GO:0005515]
FBgn0264489:E017	3.84	0	75	drosophila_melanogaster	FBgn0264489	CG33205;CG32050		3L:9806947-9827445	+	39154;39153	NM_168379;NM_176309;NM_176311;NM_176308;NM_176310;NM_001038908;NM_176313;NM_176312;NM_001038909	FBgn0264489	1624731_s_at;1628219_at	mesoderm development [GO:0007498];lateral inhibition [GO:0046331]
FBgn0028670:E006	-1.58	0	75	drosophila_melanogaster	FBgn0028670	Vha100-2	Vacuolar H[+] ATPase subunit 100-2 [Source:FlyBase gene name;Acc:FBgn0028670]	3R:14216045-14224891	-	42216	NM_142465;NM_169810	FBgn0028670	1631359_s_at	ATP hydrolysis coupled proton transport [GO:0015991];plasma membrane [GO:0005886];proton-transporting two-sector ATPase complex, proton-transporting domain [GO:0033177];vacuolar proton-transporting V-type ATPase, V0 domain [GO:0000220];hydrogen ion transmembrane transporter activity [GO:0015078];hydrogen-exporting ATPase activity, phosphorylative mechanism [GO:0008553]
FBgn0052473:E007	-2.75	0	75	drosophila_melanogaster	FBgn0052473	CG32473		3R:9128375-9138507	+	41636	NM_169503;NM_169504;NM_001260154;NM_001260155;NM_142019	FBgn0052473	1629464_a_at	proteolysis [GO:0006508];zinc ion binding [GO:0008270];metallopeptidase activity [GO:0008237];aminopeptidase activity [GO:0004177]
FBgn0020503:E024	-1.16	0	75	drosophila_melanogaster	FBgn0020503	CLIP-190	Cytoplasmic linker protein 190 [Source:FlyBase gene name;Acc:FBgn0020503]	2L:17384700-17409698	+	35042	NM_165213;NM_001144361;NM_135991;NM_001169525;NM_176058;NM_165214;NM_001144362;NM_001169526;NM_001042902;NM_001042901	FBgn0020503	1634712_s_at	cellularization [GO:0007349];microtubule-based process [GO:0007017];spindle microtubule [GO:0005876];fusome [GO:0045169];Golgi apparatus [GO:0005794];kinetochore [GO:0000776];microtubule associated complex [GO:0005875];cell cortex [GO:0005938];microtubule plus-end [GO:0035371];microtubule binding [GO:0008017];actin binding [GO:0003779];protein binding [GO:0005515];microtubule plus-end binding [GO…
FBgn0031558:E002	-1.04	0	75	drosophila_melanogaster	FBgn0031558	CG16704		2L:3692138-3692588	-	33589	NM_134953	FBgn0031558	1629083_at	serine-type endopeptidase inhibitor activity [GO:0004867]
FBgn0031558:E001	1.04	0	75	drosophila_melanogaster	FBgn0031558	CG16704		2L:3692138-3692588	-	33589	NM_134953	FBgn0031558	1629083_at	serine-type endopeptidase inhibitor activity [GO:0004867]
FBgn0031879:E011	-1.44	0	75	drosophila_melanogaster	FBgn0031879	uif	uninflatable [Source:FlyBase gene name;Acc:FBgn0031879]	2L:6972828-7010312	-	33983	NM_001258993;NM_001258995;NM_135247;NM_001144332;NM_001169428;NM_001258994	FBgn0031879	1638227_at;1623259_at	cell adhesion [GO:0007155];negative regulation of Notch signaling pathway [GO:0045746];regulation of tube architecture, open tracheal system [GO:0035152];apical plasma membrane [GO:0016324];carbohydrate binding [GO:0030246];Notch binding [GO:0005112];calcium ion binding [GO:0005509];protein binding [GO:0005515]
FBgn0263531+FBgn0261451:E055	-1.35	0	75	drosophila_melanogaster	FBgn0263531		mir-4955 stem loop [Source:FlyBase gene name;Acc:FBgn0263531]	X:2438773-2438941	-		NR_047744;NR_047746;NR_047745	FBgn0263531
FBgn0031751:E001	1.13	0	75	drosophila_melanogaster	FBgn0031751	CG9016		2L:5922876-5923653	-	33822	NM_135126;NM_164665	FBgn0031751	1631128_s_at
FBgn0038826:E003	-1.53	0	75	drosophila_melanogaster	FBgn0038826	CG17838		3R:16582451-16631963	+	42460	NM_169927;NM_001104379;NM_142656;NM_169928;NM_169929;NM_169925;NM_169926;NM_001104378	FBgn0038826	1634792_s_at;1640760_at	neurogenesis [GO:0022008];mRNA splicing, via spliceosome [GO:0000398];precatalytic spliceosome [GO:0071011];heterogeneous nuclear ribonucleoprotein complex [GO:0030530];nucleotide binding [GO:0000166];nucleic acid binding [GO:0003676];mRNA binding [GO:0003729]
FBgn0261975+FBgn0013770:E009	-1.01	0	75	drosophila_melanogaster	FBgn0261975	CG42806		2R:9852173-9852879	+	10178814	NM_001201993	FBgn0261975
FBgn0064237:E001	-1.54	0	75	drosophila_melanogaster	FBgn0064237	Idgf5	Imaginal disc growth factor 5 [Source:FlyBase gene name;Acc:FBgn0064237]	2R:14281170-14282787	+	37104	NM_137477	FBgn0064237	1631867_at	imaginal disc development [GO:0007444];chitin catabolic process [GO:0006032];carbohydrate metabolic process [GO:0005975];extracellular region [GO:0005576];chitinase activity [GO:0004568];hydrolase activity, hydrolyzing O-glycosyl compounds [GO:0004553];imaginal disc growth factor receptor binding [GO:0008084];cation binding [GO:0043169]
FBgn0264488:E002	-1.13	0	75	drosophila_melanogaster	FBgn0264488	CG6947;CG17824		3L:11969211-11976721	+	39361;39360	NM_140277;NM_140276	FBgn0264488	1626206_at;1634937_at	chitin metabolic process [GO:0006030];extracellular region [GO:0005576];structural constituent of peritrophic membrane [GO:0016490];chitin binding [GO:0008061]
FBgn0260462:E006	1.26	0	75	drosophila_melanogaster	FBgn0260462	CG12163		3R:1063373-1077468	-	40628	NM_141264;NM_169033;NM_169034	FBgn0260462	1627566_a_at	salivary gland cell autophagic cell death [GO:0035071];autophagic cell death [GO:0048102];chaeta development [GO:0022416];wing disc development [GO:0035220];proteolysis [GO:0006508];fusome [GO:0045169];cysteine-type endopeptidase activity [GO:0004197];cysteine-type endopeptidase inhibitor activity [GO:0004869];cysteine-type peptidase activity [GO:0008234]
FBgn0262975:E019	-1.74	0	75	drosophila_melanogaster	FBgn0262975	cnc	cap-n-collar [Source:FlyBase gene name;Acc:FBgn0262975]	3R:19011302-19052430	-	42743	NM_170053;NM_170055;NM_001260330;NM_001260331;NM_170058;NM_001260327;NM_170054;NM_170059;NM_170057;NM_170056;NM_001260328;NM_001260329;NM_001260332;NM	FBgn0262975	1633379_s_at;1636746_at	pole plasm oskar mRNA localization [GO:0045451];positive regulation of transcription from RNA polymerase II promoter [GO:0045944];regulation of pole plasm oskar mRNA localization [GO:0007317];response to oxidative stress [GO:0006979];determination of adult lifespan [GO:0008340];oocyte microtubule cytoskeleton polarization [GO:0008103];blastoderm segmentation [GO:0007350];regulation of transcripti…
FBgn0005666:E039	-1.11	0	75	drosophila_melanogaster	FBgn0005666	bt	bent [Source:FlyBase gene name;Acc:FBgn0005666]	4:745030-796707	+	43814	NM_205876;NM_001169354;NM_001169355	FBgn0005666	1626397_at	mesoderm development [GO:0007498];protein phosphorylation [GO:0006468];sarcomere organization [GO:0045214];Z disc [GO:0030018];cytoplasm [GO:0005737];structural constituent of cytoskeleton [GO:0005200];protein serine/threonine kinase activity [GO:0004674];ATP binding [GO:0005524];protein kinase activity [GO:0004672];myosin light chain kinase activity [GO:0004687];structural constituent of muscle …
FBgn0031643:E001	-1.72	0	75	drosophila_melanogaster	FBgn0031643	CG3008		2L:4883171-4885669	+	33693	NM_135027	FBgn0031643	1633622_at	protein phosphorylation [GO:0006468];protein kinase activity [GO:0004672];protein serine/threonine kinase activity [GO:0004674];ATP binding [GO:0005524];catalytic activity [GO:0003824]
FBgn0027556:E001	-1.26	0	75	drosophila_melanogaster	FBgn0027556	CG4928		X:16807231-16831444	+	32682	NM_167552;NM_132951	FBgn0027556	1625471_s_at	biological_process [GO:0008150];plasma membrane [GO:0005886];molecular_function [GO:0003674]
FBgn0053519:E033	-1.77	0	75	drosophila_melanogaster	FBgn0053519	Unc-89	Unc-89 [Source:FlyBase gene name;Acc:FBgn0053519]	2R:19883066-19901384	-	3346201	NM_001103970;NM_001014545	FBgn0053519	1623019_a_at;1626072_at	regulation of Rho protein signal transduction [GO:0035023];adult somatic muscle development [GO:0007527];protein phosphorylation [GO:0006468];sarcomere organization [GO:0045214];intracellular [GO:0005622];Rho guanyl-nucleotide exchange factor activity [GO:0005089];protein kinase activity [GO:0004672];ATP binding [GO:0005524];protein binding [GO:0005515]
FBgn0032136:E006	-1.32	0	75	drosophila_melanogaster	FBgn0032136	CG15828		2L:9634201-9656026	+	34283	NM_205948	FBgn0032136	1628049_at	lipid transport [GO:0006869];extracellular space [GO:0005615];microtubule associated complex [GO:0005875];lipid binding [GO:0008289];lipid transporter activity [GO:0005319]
FBgn0029167:E009	-2.27	0	75	drosophila_melanogaster	FBgn0029167	Hml	Hemolectin [Source:FlyBase gene name;Acc:FBgn0029167]	3L:13839154-13853101	+	39529	NM_079336	FBgn0029167	1628018_at	wound healing [GO:0042060];cell adhesion [GO:0007155];chitin metabolic process [GO:0006030];hemostasis [GO:0007599];hemolymph coagulation [GO:0042381];extracellular region [GO:0005576];carbohydrate binding [GO:0030246];protein homodimerization activity [GO:0042803];chitin binding [GO:0008061];protein binding [GO:0005515]
FBgn0026403:E001	-1.21	0	75	drosophila_melanogaster	FBgn0026403	Ndg	Nidogen/entactin [Source:FlyBase gene name;Acc:FBgn0026403]	2R:6201423-6209405	+	36089	NM_136731;NM_206074	FBgn0026403	1632082_at	cell-matrix adhesion [GO:0007160];basement membrane [GO:0005604];calcium ion binding [GO:0005509];protein binding [GO:0005515]
FBgn0261362:E006	-1.07	0	75	drosophila_melanogaster	FBgn0261362	proPO-A1	prophenol oxidase A1 [Source:FlyBase gene name;Acc:FBgn0261362]	2R:13774718-13777477	-	37044	NM_057464	FBgn0261362	1635494_at	metabolic process [GO:0008152];oxidoreductase activity [GO:0016491];catechol oxidase activity [GO:0004097];monophenol monooxygenase activity [GO:0004503]
FBgn0262579:E002	-2.58	0	75	drosophila_melanogaster	FBgn0262579	Ect4	Ect4 [Source:FlyBase gene name;Acc:FBgn0262579]	3L:8056974-8101936	+	38895	NM_001259733;NM_001104071;NM_001104074;NM_001104075;NM_001043129;NM_001259734;NM_168254	FBgn0262579	1624876_at;1631291_at;1631613_at;1640039_at;163206	signal transduction [GO:0007165];intracellular [GO:0005622];protein binding [GO:0005515]
FBgn0000158:E003	2.39	0	75	drosophila_melanogaster	FBgn0000158	bam	bag of marbles [Source:FlyBase gene name;Acc:FBgn0000158]	3R:21068761-21070884	-	43038	NM_057452	FBgn0000158	1634336_at	spermatogenesis [GO:0007283];cell fate specification [GO:0001708];germ cell development [GO:0007281];germ-line stem cell maintenance [GO:0030718];germ-line stem cell division [GO:0042078];cell fate determination [GO:0001709];male meiosis [GO:0007140];oogenesis [GO:0048477];vesicle targeting to fusome [GO:0045479];gamete generation [GO:0007276];spectrosome organization [GO:0030721];female germ-lin…
FBgn0033439+FBgn0033440:E007	1.59	0	75	drosophila_melanogaster	FBgn0033439	CG1773		2R:5593789-5595085	+	35999	NM_136668;NM_001169630	FBgn0033439	1625910_at	proteolysis [GO:0006508];serine-type endopeptidase activity [GO:0004252]
FBgn0001324:E002	-1.22	0	75	drosophila_melanogaster	FBgn0001324	kto	kohtalo [Source:FlyBase gene name;Acc:FBgn0001324]	3L:19829714-19838044	+	44830	NM_080047;NM_001259906	FBgn0001324	1628801_at	transcription from RNA polymerase II promoter [GO:0006366];compound eye development [GO:0048749];regulation of transcription from RNA polymerase II promoter [GO:0006357];transcription initiation from RNA polymerase II promoter [GO:0006367];chaeta development [GO:0022416];positive regulation of Wnt signaling pathway [GO:0030177];imaginal disc-derived leg segmentation [GO:0036011];sex comb developm…
FBgn0051198:E002	-1.01	0	75	drosophila_melanogaster	FBgn0051198	CG31198		3R:17580046-17583490	+	318622	NM_169966	FBgn0051198	1631537_at	proteolysis [GO:0006508];zinc ion binding [GO:0008270];metallopeptidase activity [GO:0008237]
FBgn0065080+FBgn0260003:E006	-1.29	0	75	drosophila_melanogaster	FBgn0065080			3R:15411918-15411985	+		NR_002499	FBgn0065080	1638105_at
FBgn0041182:E007	-2.31	0	75	drosophila_melanogaster	FBgn0041182	TepII	Thiolester containing protein II [Source:FlyBase gene name;Acc:FBgn0041182]	2L:7693800-7701585	-	34044	NM_078782;NM_164761;NM_164762;NM_164764;NM_164763	FBgn0041182	1630067_a_at	defense response to Gram-negative bacterium [GO:0050829];antibacterial humoral response [GO:0019731];phagocytosis, engulfment [GO:0006911];extracellular space [GO:0005615];extracellular region [GO:0005576];peptidase inhibitor activity [GO:0030414];endopeptidase inhibitor activity [GO:0004866]
FBgn0261551:E021	1.08	0	75	drosophila_melanogaster	FBgn0261551	CG42669		3L:2377719-2466353	+	38306	NM_001202101;NM_001202100;NM_001169859;NM_206242;NM_001169858;NM_001259639;NM_001259637;NM_001259638;NM_001202102;NM_001202103;NM_139464;NM_001259636;	FBgn0261551	1635771_a_at;1628303_at	biological_process [GO:0008150];cellular_component [GO:0005575];molecular_function [GO:0003674]
FBgn0030674:E007	-1.2	0	75	drosophila_melanogaster	FBgn0030674	CG8184		X:15608148-15625521	+	32510	NM_132831	FBgn0030674	1634771_a_at	dsRNA transport [GO:0033227];cellular protein modification process [GO:0006464];intracellular [GO:0005622];ubiquitin-protein ligase activity [GO:0004842];acid-amino acid ligase activity [GO:0016881]
FBgn0039061:E002	-1.84	0	75	drosophila_melanogaster	FBgn0039061	Ir	Inwardly rectifying potassium channel [Source:FlyBase gene name;Acc:FBgn0039061]	3R:18999595-19011364	+	42742	NM_001202341;NM_001104414;NM_001170226;NM_142874	FBgn0039061	1627795_at	potassium ion transport [GO:0006813];regulation of ion transmembrane transport [GO:0034765];regulation of membrane potential [GO:0042391];integral to membrane [GO:0016021];inward rectifier potassium channel activity [GO:0005242];ATP-activated inward rectifier potassium channel activity [GO:0015272]
FBgn0013718:E016	-62.25	0	75	drosophila_melanogaster	FBgn0013718	nuf	nuclear fallout [Source:FlyBase gene name;Acc:FBgn0013718]	3L:14183970-14226350	+	39572	NM_001259820;NM_001259821;NM_001038920;NM_001038922;NM_001259824;NM_001038918;NM_001259819;NM_001038919;NM_001259822;NM_001038917;NM_001259823;NM_0010	FBgn0013718	1623570_at;1624744_a_at;1634973_s_at	cytokinesis, actomyosin contractile ring assembly [GO:0000915];microtubule-based process [GO:0007017];wing disc dorsal/ventral pattern formation [GO:0048190];imaginal disc-derived wing morphogenesis [GO:0007476];sensory organ precursor cell fate determination [GO:0016360];actin cytoskeleton reorganization [GO:0031532];centrosome [GO:0005813];perinuclear region of cytoplasm [GO:0048471];microtubul…
FBgn0261671:E026	1.2	0	75	drosophila_melanogaster	FBgn0261671	tweek	tweek [Source:FlyBase gene name;Acc:FBgn0261671]	2L:16888490-16917052	+	35026	NM_001201896;NM_001201895;NM_001201897;NM_001201898	FBgn0261671	1640750_at;1624822_at;1639590_at	synaptic vesicle endocytosis [GO:0048488];cellular_component [GO:0005575];molecular_function [GO:0003674]
FBgn0036534:E010	-1.2	0	75	drosophila_melanogaster	FBgn0036534	Dcp2	Decapping protein 2 [Source:FlyBase gene name;Acc:FBgn0036534]	3L:15811834-15819523	-	39722	NM_001259847;NM_140548;NM_168634;NM_001014585	FBgn0036534	1632415_s_at	deadenylation-dependent decapping of nuclear-transcribed mRNA [GO:0000290];regulation of cytoplasmic mRNA processing body assembly [GO:0010603];nuclear-transcribed mRNA catabolic process [GO:0000956];gene silencing by miRNA [GO:0035195];cytoplasm [GO:0005737];cytoplasmic mRNA processing body [GO:0000932];RNA binding [GO:0003723];m7G(5')pppN diphosphatase activity [GO:0050072];manganese ion bindin…
FBgn0003137:E006	1.12	0	75	drosophila_melanogaster	FBgn0003137	Ppn	Papilin [Source:FlyBase gene name;Acc:FBgn0003137]	3R:24346387-24366053	-	43872	NM_001170289;NM_176575;NM_176574;NM_001170290	FBgn0003137	1635210_a_at	negative regulation of peptidase activity [GO:0010466];extracellular matrix organization [GO:0030198];basement membrane [GO:0005604];proteinaceous extracellular matrix [GO:0005578];extracellular matrix [GO:0031012];extracellular region [GO:0005576];metalloendopeptidase activity [GO:0004222];serine-type endopeptidase inhibitor activity [GO:0004867];extracellular matrix structural constituent [GO:0…
FBgn0262972:E002	-1.1	0	75	drosophila_melanogaster	FBgn0262972			3R:7073825-7081845	-		NR_048371;NR_048372	FBgn0262972
FBgn0028939:E001	-2.6	0	75	drosophila_melanogaster	FBgn0028939	nimC2	nimrod C2 [Source:FlyBase gene name;Acc:FBgn0028939]	2L:13980146-13982952	+	34818	NM_135851;NM_176033	FBgn0028939	1637659_a_at	phagocytosis [GO:0006909];integral to membrane [GO:0016021];protein binding [GO:0005515]
FBgn0028985:E004	-1.87	0	75	drosophila_melanogaster	FBgn0028985	Spn4	Serine protease inhibitor 4 [Source:FlyBase gene name;Acc:FBgn0028985]	2R:2763409-2766428	-	49805	NM_206034;NM_206033;NM_206039;NM_206038;NM_206037;NM_165495;NM_206036;NM_206035;NM_206032;NM_080216;NM_165496	FBgn0028985	1632245_a_at;1623459_at	negative regulation of peptide hormone processing [GO:0060570];negative regulation of protein processing [GO:0010955];negative regulation of endopeptidase activity [GO:0010951];serine-type endopeptidase inhibitor activity [GO:0004867]
FBgn0035325:E002	1.11	0	75	drosophila_melanogaster	FBgn0035325	CG13806		3L:2266394-2267640	+	38292	NM_139451	FBgn0035325	1626285_at	chitin metabolic process [GO:0006030];extracellular region [GO:0005576];chitin binding [GO:0008061]
FBgn0038462:E001	1.09	0	75	drosophila_melanogaster	FBgn0038462	CG17556		3R:12820258-12821810	-	42046	NM_142324	FBgn0038462	1626787_s_at;1623943_at	microtubule associated complex [GO:0005875];binding [GO:0005488];protein binding [GO:0005515]
FBgn0023479:E005	-1.48	0	75	drosophila_melanogaster	FBgn0023479	Tequila	Tequila [Source:FlyBase gene name;Acc:FBgn0023479]	3L:9067745-9085231	+	39048	NM_168314;NM_140031;NM_168316;NM_168315	FBgn0023479	1624957_a_at;1626427_a_at;1641092_at;1640167_s_at	long-term memory [GO:0007616];chitin metabolic process [GO:0006030];proteolysis [GO:0006508];extracellular region [GO:0005576];membrane [GO:0016020];scavenger receptor activity [GO:0005044];serine-type endopeptidase activity [GO:0004252];chitin binding [GO:0008061];protein binding [GO:0005515]
FBgn0031752:E001	-2.6	0	75	drosophila_melanogaster	FBgn0031752	CG9044		2L:5949450-5955235	+	33825	NM_135127	FBgn0031752	1628438_at	protein binding [GO:0005515]
FBgn0035325:E001	-1.64	0	75	drosophila_melanogaster	FBgn0035325	CG13806		3L:2266394-2267640	+	38292	NM_139451	FBgn0035325	1626285_at	chitin metabolic process [GO:0006030];extracellular region [GO:0005576];chitin binding [GO:0008061]
FBgn0023479:E022	1.08	0	75	drosophila_melanogaster	FBgn0023479	Tequila	Tequila [Source:FlyBase gene name;Acc:FBgn0023479]	3L:9067745-9085231	+	39048	NM_168314;NM_140031;NM_168316;NM_168315	FBgn0023479	1624957_a_at;1626427_a_at;1641092_at;1640167_s_at	long-term memory [GO:0007616];chitin metabolic process [GO:0006030];proteolysis [GO:0006508];extracellular region [GO:0005576];membrane [GO:0016020];scavenger receptor activity [GO:0005044];serine-type endopeptidase activity [GO:0004252];chitin binding [GO:0008061];protein binding [GO:0005515]
FBgn0030734:E011	-2.5	0	75	drosophila_melanogaster	FBgn0030734	CG9911		X:16187886-16191751	-	32588	NM_167495;NM_167494;NM_132883;NM_167496	FBgn0030734	1624499_s_at	cell redox homeostasis [GO:0045454];protein disulfide isomerase activity [GO:0003756]
FBgn0014184:E001	1	0	75	drosophila_melanogaster	FBgn0014184		Ornithine decarboxylase antizyme [Source:FlyBase gene name;Acc:FBgn0014184]	2R:8054077-8061767	-			FBgn0014184	1634757_a_at	cell differentiation [GO:0030154];ornithine decarboxylase inhibitor activity [GO:0008073]
FBgn0031170:E015	-1.25	0	75	drosophila_melanogaster	FBgn0031170	CG1718		X:21163335-21177692	-	33103	NM_134601	FBgn0031170	1641152_at	ATP-binding cassette (ABC) transporter complex [GO:0043190];transporter activity [GO:0005215];ATPase activity, coupled to transmembrane movement of substances [GO:0042626];ATP binding [GO:0005524];nucleoside-triphosphatase activity [GO:0017111];ATPase activity [GO:0016887];nucleotide binding [GO:0000166]
FBgn0061515:E001	-2.11	0	75	drosophila_melanogaster	FBgn0061515	endos	endosulfine [Source:FlyBase gene name;Acc:FBgn0061515]	3L:14022679-14024806	-	39554	NM_140427;NM_001259816;NM_168572;NM_001259817	FBgn0061515	1636822_s_at	oogenesis [GO:0048477];mitotic spindle organization [GO:0007052];water homeostasis [GO:0030104];regulation of meiotic cell cycle [GO:0051445];response to nutrient [GO:0007584];sulfonylurea receptor binding [GO:0017098]
FBgn0053519:E032	-1.74	0	75	drosophila_melanogaster	FBgn0053519	Unc-89	Unc-89 [Source:FlyBase gene name;Acc:FBgn0053519]	2R:19883066-19901384	-	3346201	NM_001103970;NM_001014545	FBgn0053519	1623019_a_at;1626072_at	regulation of Rho protein signal transduction [GO:0035023];adult somatic muscle development [GO:0007527];protein phosphorylation [GO:0006468];sarcomere organization [GO:0045214];intracellular [GO:0005622];Rho guanyl-nucleotide exchange factor activity [GO:0005089];protein kinase activity [GO:0004672];ATP binding [GO:0005524];protein binding [GO:0005515]
FBgn0086066+FBgn0035162+FBgn0083058:E006	1.06	0	75	drosophila_melanogaster	FBgn0086066			3L:829922-829992	-		NR_003844	FBgn0086066
FBgn0003137:E013	-1.09	0	75	drosophila_melanogaster	FBgn0003137	Ppn	Papilin [Source:FlyBase gene name;Acc:FBgn0003137]	3R:24346387-24366053	-	43872	NM_001170289;NM_176575;NM_176574;NM_001170290	FBgn0003137	1635210_a_at	negative regulation of peptidase activity [GO:0010466];extracellular matrix organization [GO:0030198];basement membrane [GO:0005604];proteinaceous extracellular matrix [GO:0005578];extracellular matrix [GO:0031012];extracellular region [GO:0005576];metalloendopeptidase activity [GO:0004222];serine-type endopeptidase inhibitor activity [GO:0004867];extracellular matrix structural constituent [GO:0…
FBgn0262684:E003	-1.31	0	75	drosophila_melanogaster	FBgn0262684	CG43154		X:11710931-11731493	+	32136	NM_001258702;NM_167309;NM_132522;NM_001258703	FBgn0262684	1635444_at;1639826_at	biological_process [GO:0008150];cellular_component [GO:0005575];molecular_function [GO:0003674]
FBgn0261836+FBgn0065083+FBgn0065107+FBgn0065104:E034	-1.04	0	75	drosophila_melanogaster	FBgn0261836	Msp-300	Muscle-specific protein 300 [Source:FlyBase gene name;Acc:FBgn0261836]	2L:5100877-5207002	+	3771968	NM_001201767;NM_001201768;NM_001201765;NM_001201763;NM_001169414;NM_001201766;NM_001201764	FBgn0261836	1632945_at;1638426_at;1641717_s_at;1625210_a_at;16	regulation of Rho protein signal transduction [GO:0035023];cell migration [GO:0016477];female germline ring canal stabilization [GO:0008335];establishment of nucleus localization [GO:0040023];cytoskeleton organization [GO:0007010];skeletal muscle tissue development [GO:0007519];cytoplasmic transport, nurse cell to oocyte [GO:0007303];actin filament organization [GO:0007015];transcription from RNA…
FBgn0263531+FBgn0261451:E053	-1.22	0	75	drosophila_melanogaster	FBgn0263531		mir-4955 stem loop [Source:FlyBase gene name;Acc:FBgn0263531]	X:2438773-2438941	-		NR_047744;NR_047746;NR_047745	FBgn0263531
FBgn0016797:E006	-1.04	0	75	drosophila_melanogaster	FBgn0016797	fz2	frizzled 2 [Source:FlyBase gene name;Acc:FBgn0016797]	3L:19134075-19228473	-	40090	NM_001104173;NM_001144499;NM_168787;NM_079431	FBgn0016797	1624219_s_at;1635583_s_at	imaginal disc-derived wing margin morphogenesis [GO:0008587];chaeta morphogenesis [GO:0008407];signal transduction [GO:0007165];Wnt signaling pathway [GO:0016055];vasculature development [GO:0001944];cell surface receptor signaling pathway [GO:0007166];receptor-mediated endocytosis [GO:0006898];axon extension [GO:0048675];female gonad development [GO:0008585];cellular component movement [GO:00069…
FBgn0264695:E017	1	0	75	drosophila_melanogaster	FBgn0264695	Mhc	Myosin heavy chain [Source:FlyBase gene name;Acc:FBgn0264695]	2L:16766737-16788766	+	35007	NM_165182;NM_165187;NM_165189;NM_165181;NM_165183;NM_165186;NM_165185;NM_078863;NM_165188;NM_165191;NM_165190;NM_165192;NM_001169521;NM_001259119;NM_0	FBgn0264695	1635460_a_at	adult somatic muscle development [GO:0007527];epithelial cell migration, open tracheal system [GO:0007427];muscle organ development [GO:0007517];flight [GO:0060361];locomotion [GO:0040011];skeletal muscle myosin thick filament assembly [GO:0030241];muscle cell differentiation [GO:0042692];striated muscle contraction [GO:0006941];myofibril assembly [GO:0030239];muscle contraction [GO:0006936];poly…
FBgn0053105+FBgn0260463:E013	-65.34	0	75	drosophila_melanogaster	FBgn0053105	p24-2	p24-related-2 [Source:FlyBase gene name;Acc:FBgn0053105]	3R:5513119-5518516	-	318890	NM_001202276;NM_001202275;NM_001170104;NM_176440	FBgn0053105	1635725_a_at;1625153_at	transport [GO:0006810];Golgi apparatus [GO:0005794];integral to membrane [GO:0016021]
FBgn0024321:E005	-3.2	0	75	drosophila_melanogaster	FBgn0024321	NK7.1	NK7.1 [Source:FlyBase gene name;Acc:FBgn0024321]	3R:10155862-10198673	-	41747	NM_142100;NM_169580;NM_001260174	FBgn0024321	1631303_s_at	regulation of transcription, DNA-dependent [GO:0006355];nucleus [GO:0005634];sequence-specific DNA binding [GO:0043565];sequence-specific DNA binding transcription factor activity [GO:0003700]
FBgn0034795+FBgn0034796:E019	1.32	0	75	drosophila_melanogaster	FBgn0034795	MED23	Mediator complex subunit 23 [Source:FlyBase gene name;Acc:FBgn0034795]	2R:18776507-18783261	+	37639	NM_001144269;NM_137891;NM_001144268	FBgn0034795	1630272_at;1639489_at	transcription from RNA polymerase II promoter [GO:0006366];transcription initiation from RNA polymerase II promoter [GO:0006367];mediator complex [GO:0016592];nucleus [GO:0005634];RNA polymerase II transcription cofactor activity [GO:0001104]
FBgn0025457:E001	1.07	0	75	drosophila_melanogaster	FBgn0025457	Bub3	Bub3 [Source:FlyBase gene name;Acc:FBgn0025457]	3R:25499855-25501141	-	43490	NM_058033	FBgn0025457	1637317_at	mitotic spindle assembly checkpoint [GO:0007094];mitotic spindle organization [GO:0007052];mitotic cell cycle checkpoint [GO:0007093];kinetochore [GO:0000776];nucleoplasm [GO:0005654];microtubule associated complex [GO:0005875];protein binding [GO:0005515]
FBgn0038035:E002	-1.24	0	75	drosophila_melanogaster	FBgn0038035	lig3	DNA ligase III [Source:FlyBase gene name;Acc:FBgn0038035]	3R:8224733-8227561	-	41518	NM_141930	FBgn0038035	1636131_at	DNA replication [GO:0006260];DNA recombination [GO:0006310];DNA ligation involved in DNA repair [GO:0051103];DNA ligation [GO:0006266];DNA repair [GO:0006281];DNA binding [GO:0003677];ATP binding [GO:0005524];DNA ligase activity [GO:0003909];DNA ligase (ATP) activity [GO:0003910]
FBgn0042131+FBgn0261797:E005	1.1	0	75	drosophila_melanogaster	FBgn0042131	CG18808		3L:4806053-4807406	-	59169	NM_144411	FBgn0042131	1628030_at	oxidation-reduction process [GO:0055114];metabolic process [GO:0008152];oxidoreductase activity [GO:0016491]
FBgn0053554:E011	-1.73	0	75	drosophila_melanogaster	FBgn0053554	Nipped-A	Nipped-A [Source:FlyBase gene name;Acc:FBgn0053554]	2R:1065506-1138553	-	35483	NM_001014499;NM_001103722	FBgn0053554	1625263_at;1624771_at	cytokinesis [GO:0000910];wing disc pattern formation [GO:0035222];phagocytosis, engulfment [GO:0006911];positive regulation of Notch signaling pathway [GO:0045747];regulation of transcription, DNA-dependent [GO:0006355];polytene chromosome puff [GO:0005703];histone acetyltransferase complex [GO:0000123];SAGA complex [GO:0000124];polytene chromosome [GO:0005700];microtubule associated complex [GO:…
FBgn0025457:E002	-1.18	0	75	drosophila_melanogaster	FBgn0025457	Bub3	Bub3 [Source:FlyBase gene name;Acc:FBgn0025457]	3R:25499855-25501141	-	43490	NM_058033	FBgn0025457	1637317_at	mitotic spindle assembly checkpoint [GO:0007094];mitotic spindle organization [GO:0007052];mitotic cell cycle checkpoint [GO:0007093];kinetochore [GO:0000776];nucleoplasm [GO:0005654];microtubule associated complex [GO:0005875];protein binding [GO:0005515]
FBgn0003716:E006	1.74	0	75	drosophila_melanogaster	FBgn0003716	tkv	thickveins [Source:FlyBase gene name;Acc:FBgn0003716]	2L:5218996-5271353	-	33753	NM_175975;NM_175976;NM_175977;NM_175978	FBgn0003716	1636221_a_at	cell elongation involved in imaginal disc-derived wing morphogenesis [GO:0090254];regulation of cell-cell adhesion [GO:0022407];transforming growth factor beta receptor complex assembly [GO:0007181];morphogenesis of a branching structure [GO:0001763];dorsal/ventral pattern formation [GO:0009953];neuromuscular synaptic transmission [GO:0007274];cell migration [GO:0016477];histoblast morphogenesis …
FBgn0029167:E008	-2.25	0	75	drosophila_melanogaster	FBgn0029167	Hml	Hemolectin [Source:FlyBase gene name;Acc:FBgn0029167]	3L:13839154-13853101	+	39529	NM_079336	FBgn0029167	1628018_at	wound healing [GO:0042060];cell adhesion [GO:0007155];chitin metabolic process [GO:0006030];hemostasis [GO:0007599];hemolymph coagulation [GO:0042381];extracellular region [GO:0005576];carbohydrate binding [GO:0030246];protein homodimerization activity [GO:0042803];chitin binding [GO:0008061];protein binding [GO:0005515]
FBgn0005632:E010	-1.12	0	75	drosophila_melanogaster	FBgn0005632	faf	fat facets [Source:FlyBase gene name;Acc:FBgn0005632]	3R:27602733-27616403	+	43749	NM_079873;NM_170576;NM_001260459;NM_001260461;NM_001260458;NM_001260460	FBgn0005632	1640541_at;1634086_a_at;1639083_at	nuclear migration [GO:0007097];negative regulation of proteolysis [GO:0045861];cellularization [GO:0007349];ubiquitin-dependent protein catabolic process [GO:0006511];protein deubiquitination [GO:0016579];embryo development [GO:0009790];compound eye development [GO:0048749];endocytosis [GO:0006897];response to stimulus [GO:0050896];mystery cell differentiation [GO:0008583];germ cell migration [GO…
FBgn0039543:E010	-1.27	0	75	drosophila_melanogaster	FBgn0039543	CG12428		3R:23529101-23532468	-	43332	NM_170352;NM_143326;NM_170351;NM_170353;NM_170354	FBgn0039543	1625652_s_at	peroxisome [GO:0005777];transferase activity, transferring acyl groups [GO:0016746];carnitine O-octanoyltransferase activity [GO:0008458]
FBgn0000319:E012	-2.3	0	75	drosophila_melanogaster	FBgn0000319	Chc	Clathrin heavy chain [Source:FlyBase gene name;Acc:FBgn0000319]	X:15722019-15729507	-	32537	NM_057694;NM_206729;NM_206728;NM_001103523;NM_001103524;NM_167466	FBgn0000319	1639985_s_at	dsRNA transport [GO:0033227];compound eye retinal cell programmed cell death [GO:0046667];regulation of tube length, open tracheal system [GO:0035159];compound eye development [GO:0048749];regulation of growth [GO:0040008];intracellular protein transport [GO:0006886];endocytosis [GO:0006897];positive regulation of endocytosis [GO:0045807];synaptic vesicle coating [GO:0016183];positive regulation …
FBgn0010246:E003	-32	0	75	drosophila_melanogaster	FBgn0010246	Myo61F	Myosin 61F [Source:FlyBase gene name;Acc:FBgn0010246]	3L:1318480-1329617	+	38153	NM_167872;NM_167871;NM_057586;NM_167870	FBgn0010246	1638278_s_at	imaginal disc-derived male genitalia morphogenesis [GO:0048803];mesoderm development [GO:0007498];defense response to bacterium [GO:0042742];microvillus organization [GO:0032528];determination of left/right symmetry [GO:0007368];myosin complex [GO:0016459];cytoplasm [GO:0005737];cell cortex [GO:0005938];brush border [GO:0005903];motor activity [GO:0003774];actin binding [GO:0003779];ATPase activi…
FBgn0263531+FBgn0261451:E052	-1.23	0	75	drosophila_melanogaster	FBgn0263531		mir-4955 stem loop [Source:FlyBase gene name;Acc:FBgn0263531]	X:2438773-2438941	-		NR_047744;NR_047746;NR_047745	FBgn0263531
FBgn0086902:E001	1.09	0	75	drosophila_melanogaster	FBgn0086902	kis	kismet [Source:FlyBase gene name;Acc:FBgn0086902]	2L:210735-250823	-	33185	NM_078717;NM_001144289;NM_001258889;NM_001258890;NM_001258891;NM_164376	FBgn0086902	1636513_a_at	peroxisome organization [GO:0007031];neuron remodeling [GO:0016322];locomotion [GO:0040011];short-term memory [GO:0007614];negative regulation of transcription, DNA-dependent [GO:0045892];positive regulation of organ growth [GO:0046622];imaginal disc-derived wing morphogenesis [GO:0007476];border follicle cell migration [GO:0007298];antimicrobial humoral response [GO:0019730];blastoderm segmentat…
FBgn0011286:E016	-1.51	0	75	drosophila_melanogaster	FBgn0011286	Rya-r44F	Ryanodine receptor 44F [Source:FlyBase gene name;Acc:FBgn0011286]	2R:4747869-4775602	+	49090	NM_057645;NM_057644;NM_057646;NM_057643;NM_001259278;NM_001259279;NM_001259280;NM_001259281;NM_001259282;NM_001259277	FBgn0011286	1633452_a_at	calcium ion transmembrane transport [GO:0070588];calcium ion transport [GO:0006816];cellular calcium ion homeostasis [GO:0006874];ion transport [GO:0006811];transmembrane transport [GO:0055085];muscle contraction [GO:0006936];endoplasmic reticulum membrane [GO:0005789];microtubule associated complex [GO:0005875];integral to membrane [GO:0016021];sarcoplasmic reticulum membrane [GO:0033017];membra…
FBgn0263006:E009	-1.06	0	75	drosophila_melanogaster	FBgn0263006	Ca-P60A	Calcium ATPase at 60A [Source:FlyBase gene name;Acc:FBgn0263006]	2R:19814479-19823408	-	49297	NM_057484;NM_166639;NM_166634;NM_166638;NM_166636;NM_166633;NM_166635;NM_166637	FBgn0263006	1627044_s_at;1636669_at;1641059_at	calcium ion transport [GO:0006816];neuromuscular synaptic transmission [GO:0007274];flight behavior [GO:0007629];ATP biosynthetic process [GO:0006754];cation transport [GO:0006812];regulation of sequestering of calcium ion [GO:0051282];stabilization of membrane potential [GO:0030322];cellular calcium ion homeostasis [GO:0006874];metabolic process [GO:0008152];nuclear envelope [GO:0005635];endopla…
FBgn0053519:E030	-1.91	0	75	drosophila_melanogaster	FBgn0053519	Unc-89	Unc-89 [Source:FlyBase gene name;Acc:FBgn0053519]	2R:19883066-19901384	-	3346201	NM_001103970;NM_001014545	FBgn0053519	1623019_a_at;1626072_at	regulation of Rho protein signal transduction [GO:0035023];adult somatic muscle development [GO:0007527];protein phosphorylation [GO:0006468];sarcomere organization [GO:0045214];intracellular [GO:0005622];Rho guanyl-nucleotide exchange factor activity [GO:0005089];protein kinase activity [GO:0004672];ATP binding [GO:0005524];protein binding [GO:0005515]
FBgn0041111:E004	-2.46	0	75	drosophila_melanogaster	FBgn0041111	lilli	lilliputian [Source:FlyBase gene name;Acc:FBgn0041111]	2L:2885929-2954406	+	33496	NM_078740;NM_001144302;NM_001144300;NM_164516;NM_164517;NM_001144301;NM_001144303	FBgn0041111	1623171_s_at;1630971_s_at;1635264_s_at	learning or memory [GO:0007611];cytokinesis, actomyosin contractile ring assembly [GO:0000915];periodic partitioning [GO:0007365];olfactory behavior [GO:0042048];compound eye photoreceptor development [GO:0042051];wing disc dorsal/ventral pattern formation [GO:0048190];regulation of cell size [GO:0008361];segment specification [GO:0007379];regulation of lipid transport [GO:0032368];ELL-EAF comple…
FBgn0262160:E009	-1.37	0	75	drosophila_melanogaster	FBgn0262160	CG9932		2L:13021866-13060115	-	34701	NM_001259087;NM_135755	FBgn0262160	1637419_at;1638653_a_at	chaeta development [GO:0022416];wing disc development [GO:0035220];intracellular [GO:0005622];zinc ion binding [GO:0008270]
FBgn0032068:E001	1.04	0	75	drosophila_melanogaster	FBgn0032068	CG9466		2L:8772948-8776257	-	34205	NM_135408	FBgn0032068	1625374_at	mannose metabolic process [GO:0006013];carbohydrate metabolic process [GO:0005975];lysosome [GO:0005764];carbohydrate binding [GO:0030246];zinc ion binding [GO:0008270];mannosidase activity [GO:0015923];alpha-mannosidase activity [GO:0004559];hydrolase activity, hydrolyzing O-glycosyl compounds [GO:0004553]
FBgn0033720:E001	-1.96	0	75	drosophila_melanogaster	FBgn0033720	CG13160		2R:8259099-8262586	+	36343	NM_165890	FBgn0033720	1628460_at	proteolysis [GO:0006508];peptidase activity [GO:0008233]
FBgn0039427:E001	-1.89	0	75	drosophila_melanogaster	FBgn0039427	CG5447		3R:22278256-22280307	+	43192	NM_143221	FBgn0039427	1624862_at;1632332_at
FBgn0039543:E009	-1.27	0	75	drosophila_melanogaster	FBgn0039543	CG12428		3R:23529101-23532468	-	43332	NM_170352;NM_143326;NM_170351;NM_170353;NM_170354	FBgn0039543	1625652_s_at	peroxisome [GO:0005777];transferase activity, transferring acyl groups [GO:0016746];carnitine O-octanoyltransferase activity [GO:0008458]
FBgn0014141:E021	-1.16	0	75	drosophila_melanogaster	FBgn0014141	cher	cheerio [Source:FlyBase gene name;Acc:FBgn0014141]	3R:12917255-12950954	-	42066	NM_206502;NM_001202309;NM_079659;NM_001144595;NM_169747;NM_169746	FBgn0014141	1632339_s_at	female germline ring canal formation [GO:0007301];learning or memory [GO:0007611];motor neuron axon guidance [GO:0008045];determination of adult lifespan [GO:0008340];negative regulation of lamellocyte differentiation [GO:0035204];olfactory learning [GO:0008355];mitosis [GO:0007067];protein localization [GO:0008104];germline ring canal formation [GO:0030725];germarium-derived female germ-line cys…
FBgn0042131+FBgn0261797:E012	-1.14	0	75	drosophila_melanogaster	FBgn0042131	CG18808		3L:4806053-4807406	-	59169	NM_144411	FBgn0042131	1628030_at	oxidation-reduction process [GO:0055114];metabolic process [GO:0008152];oxidoreductase activity [GO:0016491]
FBgn0040384:E012	-3.1	0	75	drosophila_melanogaster	FBgn0040384	CG32795		X:2676939-2684600	-	31270	NM_001258580;NM_166952;NM_130673;NM_206617	FBgn0040384	1624393_at;1634922_s_at	biological_process [GO:0008150];integral to membrane [GO:0016021];molecular_function [GO:0003674]
FBgn0050480+FBgn0050479:E002	1.26	0	75	drosophila_melanogaster	FBgn0050480	CG30480		2R:10562111-10565641	-	246640	NM_166064	FBgn0050480	1626750_at;1635845_at
FBgn0002526:E015	-1.58	0	75	drosophila_melanogaster	FBgn0002526	LanA	Laminin A [Source:FlyBase gene name;Acc:FBgn0002526]	3L:6196931-6211122	-	38723	NM_057269	FBgn0002526	1641324_at	locomotion involved in locomotory behavior [GO:0031987];central nervous system development [GO:0007417];inter-male aggressive behavior [GO:0002121];mesoderm development [GO:0007498];female meiosis chromosome segregation [GO:0016321];heart development [GO:0007507];imaginal disc-derived wing morphogenesis [GO:0007476];peripheral nervous system development [GO:0007422];axon guidance [GO:0007411];mel…
FBgn0014141:E019	-1.27	0	75	drosophila_melanogaster	FBgn0014141	cher	cheerio [Source:FlyBase gene name;Acc:FBgn0014141]	3R:12917255-12950954	-	42066	NM_206502;NM_001202309;NM_079659;NM_001144595;NM_169747;NM_169746	FBgn0014141	1632339_s_at	female germline ring canal formation [GO:0007301];learning or memory [GO:0007611];motor neuron axon guidance [GO:0008045];determination of adult lifespan [GO:0008340];negative regulation of lamellocyte differentiation [GO:0035204];olfactory learning [GO:0008355];mitosis [GO:0007067];protein localization [GO:0008104];germline ring canal formation [GO:0030725];germarium-derived female germ-line cys…
FBgn0014141:E020	-1.08	0	75	drosophila_melanogaster	FBgn0014141	cher	cheerio [Source:FlyBase gene name;Acc:FBgn0014141]	3R:12917255-12950954	-	42066	NM_206502;NM_001202309;NM_079659;NM_001144595;NM_169747;NM_169746	FBgn0014141	1632339_s_at	female germline ring canal formation [GO:0007301];learning or memory [GO:0007611];motor neuron axon guidance [GO:0008045];determination of adult lifespan [GO:0008340];negative regulation of lamellocyte differentiation [GO:0035204];olfactory learning [GO:0008355];mitosis [GO:0007067];protein localization [GO:0008104];germline ring canal formation [GO:0030725];germarium-derived female germ-line cys…
FBgn0260442:E011	-1.24	0	75	drosophila_melanogaster	FBgn0260442	rhea	rhea [Source:FlyBase gene name;Acc:FBgn0260442]	3L:8538101-8567509	+	38978	NM_139981;NM_001259745;NM_001259746;NM_001259747	FBgn0260442	1628141_at	terminal branching, open tracheal system [GO:0007430];cytoskeletal anchoring at plasma membrane [GO:0007016];apposition of dorsal and ventral imaginal disc-derived wing surfaces [GO:0007475];muscle attachment [GO:0016203];larval somatic muscle development [GO:0007526];cell adhesion [GO:0007155];phagocytosis, engulfment [GO:0006911];negative regulation of transcription, DNA-dependent [GO:0045892];…
FBgn0036493:E005	-1.19	1e-06	75	drosophila_melanogaster	FBgn0036493	CG7255		3L:15297355-15304295	+	39662	NM_001038927;NM_001043143;NM_206366;NM_001043142	FBgn0036493	1627578_s_at	mRNA splicing, via spliceosome [GO:0000398];amino acid transmembrane transport [GO:0003333];precatalytic spliceosome [GO:0071011];membrane [GO:0016020];amino acid transmembrane transporter activity [GO:0015171];cationic amino acid transmembrane transporter activity [GO:0015326]
FBgn0031751:E003	-2.13	1e-06	75	drosophila_melanogaster	FBgn0031751	CG9016		2L:5922876-5923653	-	33822	NM_135126;NM_164665	FBgn0031751	1631128_s_at
FBgn0259822:E012	-3.81	1e-06	75	drosophila_melanogaster	FBgn0259822	Ca-beta	Ca2+-channel-protein-beta-subunit [Source:FlyBase gene name;Acc:FBgn0259822]	2L:11156252-11203544	-	34557	NM_001259048;NM_205962;NM_001259049;NM_001259050;NM_205963;NM_078822;NM_164959	FBgn0259822	1640620_at;1638440_at;1628331_at	calcium ion transport [GO:0006816];regulation of calcium ion transport via voltage-gated calcium channel activity [GO:0051925];plasma membrane [GO:0005886];voltage-gated calcium channel complex [GO:0005891];voltage-gated calcium channel activity [GO:0005245];protein binding [GO:0005515]
FBgn0025864:E001	-1.65	1e-06	75	drosophila_melanogaster	FBgn0025864	Crag	Calmodulin-binding protein related to a Rab3 GDP/GTP exchange protein [Source:FlyBase gene name;Acc:FBgn0025864]	X:8486086-8495264	+	31800	NM_080341;NM_167164;NM_001169239	FBgn0025864	1627612_a_at	asymmetric protein localization [GO:0008105];basement membrane assembly [GO:0070831];recycling endosome [GO:0055037];cell cortex [GO:0005938];guanyl-nucleotide exchange factor activity [GO:0005085];calmodulin binding [GO:0005516]
FBgn0002526:E007	-1.33	1e-06	75	drosophila_melanogaster	FBgn0002526	LanA	Laminin A [Source:FlyBase gene name;Acc:FBgn0002526]	3L:6196931-6211122	-	38723	NM_057269	FBgn0002526	1641324_at	locomotion involved in locomotory behavior [GO:0031987];central nervous system development [GO:0007417];inter-male aggressive behavior [GO:0002121];mesoderm development [GO:0007498];female meiosis chromosome segregation [GO:0016321];heart development [GO:0007507];imaginal disc-derived wing morphogenesis [GO:0007476];peripheral nervous system development [GO:0007422];axon guidance [GO:0007411];mel…
FBgn0036212+FBgn0036211:E011	-1.22	1e-06	75	drosophila_melanogaster	FBgn0036212	CG11597		3L:11813438-11815375	-	39337	NM_001169952;NM_140256;NM_001043137	FBgn0036212	1640848_at	protein dephosphorylation [GO:0006470];lateral inhibition [GO:0046331];protein phosphatase type 2A complex [GO:0000159];protein serine/threonine phosphatase activity [GO:0004722];hydrolase activity [GO:0016787]
FBgn0035181:E001	-37.01	1e-06	75	drosophila_melanogaster	FBgn0035181	CG9205		3L:1034697-1036298	+	38113	NM_138231;NM_167851	FBgn0035181	1641178_s_at	phospholipid binding [GO:0005543];protein binding [GO:0005515]
FBgn0263531+FBgn0261451:E014	1.14	1e-06	75	drosophila_melanogaster	FBgn0263531		mir-4955 stem loop [Source:FlyBase gene name;Acc:FBgn0263531]	X:2438773-2438941	-		NR_047744;NR_047746;NR_047745	FBgn0263531
FBgn0034612:E005	-1.51	1e-06	75	drosophila_melanogaster	FBgn0034612	CG10505		2R:17173225-17177833	-	37428	NM_137727	FBgn0034612	1639368_at	transmembrane transport [GO:0055085];response to copper ion [GO:0046688];response to zinc ion [GO:0010043];transport [GO:0006810];ATP-binding cassette (ABC) transporter complex [GO:0043190];integral to membrane [GO:0016021];transporter activity [GO:0005215];ATPase activity, coupled to transmembrane movement of substances [GO:0042626];ATP binding [GO:0005524];nucleoside-triphosphatase activity [GO…
FBgn0050480+FBgn0050479:E006	-1.05	1e-06	75	drosophila_melanogaster	FBgn0050480	CG30480		2R:10562111-10565641	-	246640	NM_166064	FBgn0050480	1626750_at;1635845_at
FBgn0264489:E007	-1.06	1e-06	75	drosophila_melanogaster	FBgn0264489	CG33205;CG32050		3L:9806947-9827445	+	39154;39153	NM_168379;NM_176309;NM_176311;NM_176308;NM_176310;NM_001038908;NM_176313;NM_176312;NM_001038909	FBgn0264489	1624731_s_at;1628219_at	mesoderm development [GO:0007498];lateral inhibition [GO:0046331]
FBgn0030311:E001	1.12	1e-06	75	drosophila_melanogaster	FBgn0030311	CG11699		X:11464654-11465443	+	32101	NM_132500	FBgn0030311	1638275_at
FBgn0023143:E004	-1.04	1e-06	75	drosophila_melanogaster	FBgn0023143	Uba1	Ubiquitin activating enzyme 1 [Source:FlyBase gene name;Acc:FBgn0023143]	2R:5575794-5580833	-	35998	NM_057962	FBgn0023143	1640089_at	protein ubiquitination [GO:0016567];regulation of programmed cell death [GO:0043067];lipid storage [GO:0019915];regulation of growth [GO:0040008];mushroom body development [GO:0016319];neuron remodeling [GO:0016322];cell proliferation [GO:0008283];regulation of Ras protein signal transduction [GO:0046578];cellular protein modification process [GO:0006464];dendrite [GO:0030425];ubiquitin-protein l…
FBgn0003277:E004	-1.64	1e-06	75	drosophila_melanogaster	FBgn0003277	RpII215	RNA polymerase II 215kD subunit [Source:FlyBase gene name;Acc:FBgn0003277]	X:11456806-11464355	-	32100	NM_078569	FBgn0003277	1640764_at	transcription from RNA polymerase II promoter [GO:0006366];mitotic G2 DNA damage checkpoint [GO:0007095];transcription, DNA-templated [GO:0006351];polytene chromosome puff [GO:0005703];polytene chromosome [GO:0005700];nucleus [GO:0005634];DNA-directed RNA polymerase II, core complex [GO:0005665];DNA-directed RNA polymerase activity [GO:0003899];DNA binding [GO:0003677]
FBgn0036862:E005	-1.06	1e-06	75	drosophila_melanogaster	FBgn0036862	CG9619	Glycogen binding subunit 76A [Source:FlyBase gene name;Acc:FBgn0036862]	3L:19275028-19285624	-	40102	NM_140847	FBgn0036862	1629811_at	biological_process [GO:0008150];cellular_component [GO:0005575];protein phosphatase type 1 regulator activity [GO:0008599];protein phosphatase 1 binding [GO:0008157];protein binding [GO:0005515]
FBgn0039302:E008	1.21	1e-06	75	drosophila_melanogaster	FBgn0039302	Nup358	Nucleoporin 358 [Source:FlyBase gene name;Acc:FBgn0039302]	3R:21075316-21084394	+	43041	NM_143104;NM_001260373	FBgn0039302	1641075_at	intracellular transport [GO:0046907];SMAD protein import into nucleus [GO:0007184];NLS-bearing protein import into nucleus [GO:0006607];microtubule associated complex [GO:0005875];lipid particle [GO:0005811];intracellular [GO:0005622];nuclear pore [GO:0005643];zinc ion binding [GO:0008270];Ran GTPase binding [GO:0008536];protein binding [GO:0005515]
FBgn0023213:E012	-1.14	1e-06	75	drosophila_melanogaster	FBgn0023213	eIF4G	eukaryotic translation initiation factor 4G [Source:FlyBase gene name;Acc:FBgn0023213]	4:935911-951347	-	43839	NM_079901;NM_001103382;NM_001144385	FBgn0023213	1637560_at	mitotic spindle elongation [GO:0000022];translational initiation [GO:0006413];mitotic G2 DNA damage checkpoint [GO:0007095];RNA metabolic process [GO:0016070];mitotic spindle organization [GO:0007052];translation [GO:0006412];mitosis [GO:0007067];G1/S transition of mitotic cell cycle [GO:0000082];cytosol [GO:0005829];eukaryotic translation initiation factor 4F complex [GO:0016281];translation ini…
FBgn0036147:E007	-1.12	1e-06	75	drosophila_melanogaster	FBgn0036147	Plod	procollagen lysyl hydroxylase [Source:FlyBase gene name;Acc:FBgn0036147]	3L:11191266-11199116	-	39265	NM_140194;NM_168452	FBgn0036147	1625588_s_at	oxidation-reduction process [GO:0055114];perinuclear region of cytoplasm [GO:0048471];extracellular space [GO:0005615];endoplasmic reticulum [GO:0005783];procollagen-lysine 5-dioxygenase activity [GO:0008475];L-ascorbic acid binding [GO:0031418];oxidoreductase activity, acting on paired donors, with incorporation or reduction of molecular oxygen, 2-oxoglutarate as one donor, and incorporation of …
FBgn0261836+FBgn0065083+FBgn0065107+FBgn0065104:E026	1.52	1e-06	75	drosophila_melanogaster	FBgn0261836	Msp-300	Muscle-specific protein 300 [Source:FlyBase gene name;Acc:FBgn0261836]	2L:5100877-5207002	+	3771968	NM_001201767;NM_001201768;NM_001201765;NM_001201763;NM_001169414;NM_001201766;NM_001201764	FBgn0261836	1632945_at;1638426_at;1641717_s_at;1625210_a_at;16	regulation of Rho protein signal transduction [GO:0035023];cell migration [GO:0016477];female germline ring canal stabilization [GO:0008335];establishment of nucleus localization [GO:0040023];cytoskeleton organization [GO:0007010];skeletal muscle tissue development [GO:0007519];cytoplasmic transport, nurse cell to oocyte [GO:0007303];actin filament organization [GO:0007015];transcription from RNA…
FBgn0034999:E001	-1.52	1e-06	75	drosophila_melanogaster	FBgn0034999	CG3394		2R:20181621-20185646	+	37887	NM_166666;NM_138062	FBgn0034999	1625795_a_at	metabolic process [GO:0008152];catalytic activity [GO:0003824];long-chain fatty acid transporter activity [GO:0005324]
FBgn0020521:E004	-1.16	1e-06	75	drosophila_melanogaster	FBgn0020521	pio	piopio [Source:FlyBase gene name;Acc:FBgn0020521]	2R:20468772-20485385	+	37929	NM_166677;NM_138094;NM_001169824	FBgn0020521	1638681_at;1624424_at;1631454_a_at;1628672_at	apposition of dorsal and ventral imaginal disc-derived wing surfaces [GO:0007475];chitin-based cuticle attachment to epithelium [GO:0040005];chitin-based embryonic cuticle biosynthetic process [GO:0008362];open tracheal system development [GO:0007424];apical part of cell [GO:0045177];molecular_function [GO:0003674]
FBgn0039737:E004	-1.03	1e-06	75	drosophila_melanogaster	FBgn0039737	CG7920		3R:25836198-25841086	-	43562	NM_143505	FBgn0039737	1635589_at;1628339_a_at	neurogenesis [GO:0022008];acetyl-CoA metabolic process [GO:0006084];lipid particle [GO:0005811];4-hydroxybutyrate CoA-transferase activity [GO:0008411];catalytic activity [GO:0003824]
FBgn0261975+FBgn0013770:E003	2.03	1e-06	75	drosophila_melanogaster	FBgn0261975	CG42806		2R:9852173-9852879	+	10178814	NM_001201993	FBgn0261975
FBgn0005632:E009	-1.24	1e-06	75	drosophila_melanogaster	FBgn0005632	faf	fat facets [Source:FlyBase gene name;Acc:FBgn0005632]	3R:27602733-27616403	+	43749	NM_079873;NM_170576;NM_001260459;NM_001260461;NM_001260458;NM_001260460	FBgn0005632	1640541_at;1634086_a_at;1639083_at	nuclear migration [GO:0007097];negative regulation of proteolysis [GO:0045861];cellularization [GO:0007349];ubiquitin-dependent protein catabolic process [GO:0006511];protein deubiquitination [GO:0016579];embryo development [GO:0009790];compound eye development [GO:0048749];endocytosis [GO:0006897];response to stimulus [GO:0050896];mystery cell differentiation [GO:0008583];germ cell migration [GO…
FBgn0030148+FBgn0028341:E008	-2.93	1e-06	75	drosophila_melanogaster	FBgn0030148	CG3106		X:9553129-9556791	-	31909	NM_132349	FBgn0030148	1624662_at	transferase activity, transferring acyl groups other than amino-acyl groups [GO:0016747]
FBgn0002719:E004	-1.18	1e-06	75	drosophila_melanogaster	FBgn0002719	Men	Malic enzyme [Source:FlyBase gene name;Acc:FBgn0002719]	3R:8538825-8548267	-	47173	NM_080141;NM_169479	FBgn0002719	1629095_a_at	oxidation-reduction process [GO:0055114];malate metabolic process [GO:0006108];regulation of cell death [GO:0010941];metal ion binding [GO:0046872];malic enzyme activity [GO:0004470];oxidoreductase activity [GO:0016491];malate dehydrogenase (decarboxylating) (NADP+) activity [GO:0004473];NAD binding [GO:0051287];oxidoreductase activity, acting on the CH-OH group of donors, NAD or NADP as acceptor…
FBgn0263531+FBgn0261451:E058	-1.32	1e-06	75	drosophila_melanogaster	FBgn0263531		mir-4955 stem loop [Source:FlyBase gene name;Acc:FBgn0263531]	X:2438773-2438941	-		NR_047744;NR_047746;NR_047745	FBgn0263531
FBgn0011230:E010	-1.71	1e-06	75	drosophila_melanogaster	FBgn0011230	poe	purity of essence [Source:FlyBase gene name;Acc:FBgn0011230]	2L:8054322-8071624	-	46243	NM_057638	FBgn0011230	1634654_at	perineurial glial growth [GO:0042066];spermatid development [GO:0007286];glial cell growth [GO:0042065];response to stimulus [GO:0050896];sperm individualization [GO:0007291];ubiquitin-protein ligase activity [GO:0004842];zinc ion binding [GO:0008270];calmodulin binding [GO:0005516]
FBgn0034662:E004	-1.16	1e-06	75	drosophila_melanogaster	FBgn0034662	CG13492		2R:17708349-17718853	-	37487	NM_166487	FBgn0034662	1634373_a_at
FBgn0030809:E001	1.1	1e-06	75	drosophila_melanogaster	FBgn0030809	CG9086		X:16850978-16862682	-	32687	NM_132956;NM_001258794	FBgn0030809	1635376_at	protein ubiquitination [GO:0016567];protein catabolic process [GO:0030163];ubiquitin ligase complex [GO:0000151];ubiquitin-protein ligase activity [GO:0004842];zinc ion binding [GO:0008270];protein binding [GO:0005515]
FBgn0040001:E009	-1.6	1e-06	75	drosophila_melanogaster	FBgn0040001	CG17374		3LHet:1135558-1145369	-	3355111	NM_001015405	FBgn0040001	1629355_at	oxidation-reduction process [GO:0055114];biosynthetic process [GO:0009058];fatty acid biosynthetic process [GO:0006633];fatty acid synthase complex [GO:0005835];fatty acid synthase activity [GO:0004312];oxidoreductase activity [GO:0016491];hydrolase activity, acting on ester bonds [GO:0016788];nucleotide binding [GO:0000166];zinc ion binding [GO:0008270];transferase activity, transferring acyl gr…
FBgn0010355:E017	1.19	1e-06	75	drosophila_melanogaster	FBgn0010355	Taf1	TBP-associated factor 1 [Source:FlyBase gene name;Acc:FBgn0010355]	3R:2472611-2481770	+	40813	NM_057608;NM_206438;NM_206437;NM_001170061;NM_001260023	FBgn0010355	1632256_at	positive regulation of transcription from RNA polymerase II promoter [GO:0045944];transcription initiation from RNA polymerase II promoter [GO:0006367];neurogenesis [GO:0022008];regulation of transcription, DNA-dependent [GO:0006355];regulation of cell cycle [GO:0051726];histone-serine phosphorylation [GO:0035404];RNA polymerase II transcriptional preinitiation complex assembly [GO:0051123];DNA-d…
FBgn0015031:E002	-1.17	2e-06	75	drosophila_melanogaster	FBgn0015031	cype	cyclope [Source:FlyBase gene name;Acc:FBgn0015031]	2L:5327241-5327969	+	46040	NM_080526;NM_001258957;NM_001258956	FBgn0015031	1638416_at	mitochondrial electron transport, cytochrome c to oxygen [GO:0006123];mitochondrial respiratory chain complex IV [GO:0005751];lipid particle [GO:0005811];cytochrome-c oxidase activity [GO:0004129]
FBgn0002921:E001	-2.45	2e-06	75	drosophila_melanogaster	FBgn0002921	Atpalpha	Na pump alpha subunit [Source:FlyBase gene name;Acc:FBgn0002921]	3R:16774436-16801961	+	48971	NM_169938;NM_206527;NM_206526;NM_001170196;NM_169936;NM_169939;NM_169937;NM_206525	FBgn0002921	1639145_s_at;1625719_at	embryonic development via the syncytial blastoderm [GO:0001700];locomotory behavior [GO:0007626];synaptic growth at neuromuscular junction [GO:0051124];adult locomotory behavior [GO:0008344];regulation of tube diameter, open tracheal system [GO:0035158];determination of adult lifespan [GO:0008340];synaptic transmission [GO:0007268];regulation of tube length, open tracheal system [GO:0035159];sept…
FBgn0261015+FBgn0053191+FBgn0046874:E021	-1.27	2e-06	75	drosophila_melanogaster	FBgn0261015	Pif1A	PFTAIRE-interacting factor 1A [Source:FlyBase gene name;Acc:FBgn0261015]	3R:4600008-4626898	-	8674049	NM_001031985;NM_001031987;NM_001031986	FBgn0261015	1641301_at;1626927_at;1629491_at;1625843_s_at;1629	regulation of transcription, DNA-dependent [GO:0006355];sequence-specific DNA binding [GO:0043565];sequence-specific DNA binding transcription factor activity [GO:0003700]
FBgn0002891:E011	1.54	2e-06	75	drosophila_melanogaster	FBgn0002891	mus205	mutagen-sensitive 205 [Source:FlyBase gene name;Acc:FBgn0002891]	2R:3680757-3688549	+	47186	NM_080142	FBgn0002891	1631822_at	DNA replication [GO:0006260];nucleobase-containing compound metabolic process [GO:0006139];translesion synthesis [GO:0019985];double-strand break repair via homologous recombination [GO:0000724];zeta DNA polymerase complex [GO:0016035];DNA binding [GO:0003677];nucleotide binding [GO:0000166];DNA-directed DNA polymerase activity [GO:0003887];nucleic acid binding [GO:0003676]
FBgn0033725:E002	-1.06	2e-06	75	drosophila_melanogaster	FBgn0033725	Cpr49Ac	Cuticular protein 49Ac [Source:FlyBase gene name;Acc:FBgn0033725]	2R:8274472-8277562	+	36348	NM_165892;NM_136928;NM_001169656	FBgn0033725	1631701_a_at	structural constituent of chitin-based cuticle [GO:0005214];structural constituent of cuticle [GO:0042302];structural constituent of chitin-based larval cuticle [GO:0008010]
FBgn0011286:E010	-1.67	2e-06	75	drosophila_melanogaster	FBgn0011286	Rya-r44F	Ryanodine receptor 44F [Source:FlyBase gene name;Acc:FBgn0011286]	2R:4747869-4775602	+	49090	NM_057645;NM_057644;NM_057646;NM_057643;NM_001259278;NM_001259279;NM_001259280;NM_001259281;NM_001259282;NM_001259277	FBgn0011286	1633452_a_at	calcium ion transmembrane transport [GO:0070588];calcium ion transport [GO:0006816];cellular calcium ion homeostasis [GO:0006874];ion transport [GO:0006811];transmembrane transport [GO:0055085];muscle contraction [GO:0006936];endoplasmic reticulum membrane [GO:0005789];microtubule associated complex [GO:0005875];integral to membrane [GO:0016021];sarcoplasmic reticulum membrane [GO:0033017];membra…
FBgn0030148+FBgn0028341:E007	-1.82	2e-06	75	drosophila_melanogaster	FBgn0030148	CG3106		X:9553129-9556791	-	31909	NM_132349	FBgn0030148	1624662_at	transferase activity, transferring acyl groups other than amino-acyl groups [GO:0016747]
FBgn0004167:E016	1.21	2e-06	75	drosophila_melanogaster	FBgn0004167	kst	karst [Source:FlyBase gene name;Acc:FBgn0004167]	3L:3336860-3368133	+	38418	NM_001202112;NM_079176;NM_206266;NM_206265;NM_001104022	FBgn0004167	1637710_at	cytokinesis [GO:0000910];wound healing [GO:0042060];endocytosis [GO:0006897];ovarian follicle cell development [GO:0030707];zonula adherens assembly [GO:0045186];plasma membrane organization [GO:0007009];adherens junction [GO:0005912];apical plasma membrane [GO:0016324];apicolateral plasma membrane [GO:0016327];actin filament bundle [GO:0032432];spectrin [GO:0008091];cytoskeletal protein binding …
FBgn0027585:E002	-2.3	2e-06	75	drosophila_melanogaster	FBgn0027585	CG8740		2R:4623324-4647095	+	35866	NM_165626;NM_165627;NM_001144149;NM_136567	FBgn0027585	1628426_s_at
FBgn0031869:E018	-2.11	2e-06	75	drosophila_melanogaster	FBgn0031869	CG18304		2L:6932545-6942814	-	33969	NM_135239;NM_001258992	FBgn0031869	1639778_at	translation [GO:0006412];ribosome [GO:0005840];structural constituent of ribosome [GO:0003735]
FBgn0036897:E002	-1.31	2e-06	75	drosophila_melanogaster	FBgn0036897	CG8786		3L:19630868-19635916	-	40144	NM_140881;NM_001144506;NM_001144508	FBgn0036897	1639950_at	zinc ion binding [GO:0008270];protein binding [GO:0005515]
FBgn0010551:E004	3.66	2e-06	75	drosophila_melanogaster	FBgn0010551	l(2)03709	lethal (2) 03709 [Source:FlyBase gene name;Acc:FBgn0010551]	2R:14706972-14709755	+	46038	NM_001103902;NM_166312;NM_143773;NM_001103901;NM_166311;NM_001103903	FBgn0010551	1637342_s_at	mitochondrion [GO:0005739];lipid particle [GO:0005811];membrane [GO:0016020]
FBgn0039790:E012	-23.26	2e-06	75	drosophila_melanogaster	FBgn0039790	CG2246		3R:26418691-26427211	-	43637	NM_001202392;NM_001202393;NM_001202394;NM_170510;NM_170511;NM_001202395;NM_170507;NM_170508;NM_143556;NM_001202396;NM_001202397;NM_170509;NM_001170307	FBgn0039790	1629239_s_at	nucleotide biosynthetic process [GO:0009165];magnesium ion binding [GO:0000287];ribose phosphate diphosphokinase activity [GO:0004749]
FBgn0262870:E024	-1.87	2e-06	75	drosophila_melanogaster	FBgn0262870	axo	axotactin [Source:FlyBase gene name;Acc:FBgn0262870]	3L:4629604-4687317	-	43923	NM_001259702;NM_079917;NM_001259701;NM_001259703	FBgn0262870	1632947_at;1626089_at;1633542_at;1640319_at	transmission of nerve impulse [GO:0019226];neuron recognition [GO:0008038];signal transduction [GO:0007165];extracellular region [GO:0005576];serine-type endopeptidase inhibitor activity [GO:0004867];receptor binding [GO:0005102];protein binding [GO:0005515]
FBgn0032129:E013	-1.65	2e-06	75	drosophila_melanogaster	FBgn0032129	jp	junctophilin [Source:FlyBase gene name;Acc:FBgn0032129]	2L:9547720-9566750	-	34274	NM_164858;NM_078801;NM_001201829;NM_001201828;NM_001103663	FBgn0032129	1634184_a_at	biological_process [GO:0008150];junctional membrane complex [GO:0030314];molecular_function [GO:0003674]
FBgn0013733:E020	-1.11	2e-06	75	drosophila_melanogaster	FBgn0013733	shot	short stop [Source:FlyBase gene name;Acc:FBgn0013733]	2R:9751742-9829615	-	36542	NM_166016;NM_166015;NM_001144185;NM_001144186;NM_001144187;NM_001169677;NM_001259380;NM_001259381;NM_166017;NM_079009;NM_001144188;NM_001144189;NM_001	FBgn0013733	1633745_a_at	apposition of dorsal and ventral imaginal disc-derived wing surfaces [GO:0007475];axon midline choice point recognition [GO:0016199];branch fusion, open tracheal system [GO:0035147];lumen formation, open tracheal system [GO:0035149];muscle attachment [GO:0016203];oocyte fate determination [GO:0030716];muscle organ development [GO:0007517];microtubule-based process [GO:0007017];axonogenesis [GO:00…
FBgn0010246:E002	-2.64	2e-06	75	drosophila_melanogaster	FBgn0010246	Myo61F	Myosin 61F [Source:FlyBase gene name;Acc:FBgn0010246]	3L:1318480-1329617	+	38153	NM_167872;NM_167871;NM_057586;NM_167870	FBgn0010246	1638278_s_at	imaginal disc-derived male genitalia morphogenesis [GO:0048803];mesoderm development [GO:0007498];defense response to bacterium [GO:0042742];microvillus organization [GO:0032528];determination of left/right symmetry [GO:0007368];myosin complex [GO:0016459];cytoplasm [GO:0005737];cell cortex [GO:0005938];brush border [GO:0005903];motor activity [GO:0003774];actin binding [GO:0003779];ATPase activi…
FBgn0032161:E005	1.09	2e-06	75	drosophila_melanogaster	FBgn0032161	CG4594		2L:9920160-9921459	+	34316	NM_135479	FBgn0032161	1630640_at	metabolic process [GO:0008152];mitochondrion [GO:0005739];dodecenoyl-CoA delta-isomerase activity [GO:0004165];catalytic activity [GO:0003824]
FBgn0039727:E016	1.13	2e-06	75	drosophila_melanogaster	FBgn0039727	CG15523		3R:25761700-25773929	+	43550	NM_143496;NM_206587	FBgn0039727	1633846_at
FBgn0263531+FBgn0261451:E023	-1.04	2e-06	75	drosophila_melanogaster	FBgn0263531		mir-4955 stem loop [Source:FlyBase gene name;Acc:FBgn0263531]	X:2438773-2438941	-		NR_047744;NR_047746;NR_047745	FBgn0263531
FBgn0034716:E006	-1.17	3e-06	75	drosophila_melanogaster	FBgn0034716	Oatp58Dc	Organic anion transporting polypeptide 58Dc [Source:FlyBase gene name;Acc:FBgn0034716]	2R:18111186-18116073	-	37545	NM_001103939;NM_137815;NM_001169780	FBgn0034716	1627078_at	response to methotrexate [GO:0031427];organic anion transport [GO:0015711];transport [GO:0006810];integral to membrane [GO:0016021];membrane [GO:0016020];transporter activity [GO:0005215];sodium-independent organic anion transmembrane transporter activity [GO:0015347];organic anion transmembrane transporter activity [GO:0008514];protein binding [GO:0005515]
FBgn0016075:E008	-1.2	3e-06	75	drosophila_melanogaster	FBgn0016075	vkg	viking [Source:FlyBase gene name;Acc:FBgn0016075]	2L:5012144-5028191	-	33726	NM_057842	FBgn0016075	1639229_at	skeletal muscle tissue development [GO:0007519];anterior Malpighian tubule development [GO:0061327];Malpighian tubule morphogenesis [GO:0007443];collagen type IV [GO:0005587];collagen [GO:0005581];lipid particle [GO:0005811];extracellular matrix structural constituent [GO:0005201]
FBgn0260442:E003	-1.33	3e-06	75	drosophila_melanogaster	FBgn0260442	rhea	rhea [Source:FlyBase gene name;Acc:FBgn0260442]	3L:8538101-8567509	+	38978	NM_139981;NM_001259745;NM_001259746;NM_001259747	FBgn0260442	1628141_at	terminal branching, open tracheal system [GO:0007430];cytoskeletal anchoring at plasma membrane [GO:0007016];apposition of dorsal and ventral imaginal disc-derived wing surfaces [GO:0007475];muscle attachment [GO:0016203];larval somatic muscle development [GO:0007526];cell adhesion [GO:0007155];phagocytosis, engulfment [GO:0006911];negative regulation of transcription, DNA-dependent [GO:0045892];…
FBgn0262736:E005	-1.21	3e-06	75	drosophila_melanogaster	FBgn0262736	Vha16-1	Vacuolar H[+] ATPase subunit 16-1 [Source:FlyBase gene name;Acc:FBgn0262736]	2R:2512747-2520633	-	44307	NM_057453;NM_165474;NM_165475;NM_165476	FBgn0262736	1630946_at;1632117_s_at	dsRNA transport [GO:0033227];imaginal disc-derived wing morphogenesis [GO:0007476];ATP hydrolysis coupled proton transport [GO:0015991];proton transport [GO:0015992];fusome [GO:0045169];vacuole [GO:0005773];proton-transporting V-type ATPase, V0 domain [GO:0033179];proton-transporting two-sector ATPase complex, proton-transporting domain [GO:0033177];vacuolar proton-transporting V-type ATPase, V0 …
FBgn0004197:E014	-1.8	3e-06	75	drosophila_melanogaster	FBgn0004197	Ser	Serrate [Source:FlyBase gene name;Acc:FBgn0004197]	3R:22997818-23019716	-	43275	NM_079803	FBgn0004197	1634766_at	eye-antennal disc development [GO:0035214];germ-line stem cell maintenance [GO:0030718];larval lymph gland hemopoiesis [GO:0035167];compound eye development [GO:0048749];Notch signaling pathway [GO:0007219];lateral inhibition [GO:0046331];imaginal disc-derived wing morphogenesis [GO:0007476];sensory organ development [GO:0007423];negative regulation of Notch signaling pathway [GO:0045746];cell co…
FBgn0023172:E025	1.32	3e-06	75	drosophila_melanogaster	FBgn0023172	RhoGEF2	RhoGEF2 [Source:FlyBase gene name;Acc:FBgn0023172]	2R:12914746-12932158	+	36915	NM_206147;NM_206146;NM_057969;NM_001259452	FBgn0023172	1634904_s_at	cell elongation involved in imaginal disc-derived wing morphogenesis [GO:0090254];regulation of Rho protein signal transduction [GO:0035023];germ-band extension [GO:0007377];ventral furrow formation [GO:0007370];cellularization [GO:0007349];actin filament organization [GO:0007015];regulation of cell shape [GO:0008360];intracellular signal transduction [GO:0035556];morphogenesis of embryonic epith…
FBgn0024734:E005	-1.01	3e-06	75	drosophila_melanogaster	FBgn0024734	PRL-1	PRL-1 [Source:FlyBase gene name;Acc:FBgn0024734]	2L:16245835-16257606	-	34952	NM_135936;NM_165150	FBgn0024734	1631728_s_at	protein dephosphorylation [GO:0006470];peptidyl-tyrosine dephosphorylation [GO:0035335];dephosphorylation [GO:0016311];protein tyrosine/serine/threonine phosphatase activity [GO:0008138];phosphatase activity [GO:0016791];prenylated protein tyrosine phosphatase activity [GO:0004727]
FBgn0014141:E017	-1.21	3e-06	75	drosophila_melanogaster	FBgn0014141	cher	cheerio [Source:FlyBase gene name;Acc:FBgn0014141]	3R:12917255-12950954	-	42066	NM_206502;NM_001202309;NM_079659;NM_001144595;NM_169747;NM_169746	FBgn0014141	1632339_s_at	female germline ring canal formation [GO:0007301];learning or memory [GO:0007611];motor neuron axon guidance [GO:0008045];determination of adult lifespan [GO:0008340];negative regulation of lamellocyte differentiation [GO:0035204];olfactory learning [GO:0008355];mitosis [GO:0007067];protein localization [GO:0008104];germline ring canal formation [GO:0030725];germarium-derived female germ-line cys…
FBgn0087002:E001	-1.46	3e-06	75	drosophila_melanogaster	FBgn0087002	Rfabg	Retinoid- and fatty acid-binding glycoprotein [Source:FlyBase gene name;Acc:FBgn0087002]	4:1085538-1096830	+	43827	NM_079895	FBgn0087002	1637843_at	lipid transport [GO:0006869];transport [GO:0006810];smoothened signaling pathway [GO:0007224];Wnt signaling pathway [GO:0016055];microtubule associated complex [GO:0005875];lipid particle [GO:0005811];extracellular region [GO:0005576];endocytic vesicle [GO:0030139];structural molecule activity [GO:0005198];microtubule binding [GO:0008017];heme binding [GO:0020037];lipid transporter activity [GO:0…
FBgn0037808:E025	-2.68	3e-06	75	drosophila_melanogaster	FBgn0037808	Bruce	Bruce [Source:FlyBase gene name;Acc:FBgn0037808]	3R:6137757-6157075	-	41260	NM_141738	FBgn0037808	1634454_at	negative regulation of apoptotic process [GO:0043066];spermatid development [GO:0007286];programmed cell death [GO:0012501];sperm individualization [GO:0007291];intracellular [GO:0005622];small conjugating protein ligase activity [GO:0019787];ubiquitin-protein ligase activity [GO:0004842];acid-amino acid ligase activity [GO:0016881]
FBgn0023479:E024	1.19	3e-06	75	drosophila_melanogaster	FBgn0023479	Tequila	Tequila [Source:FlyBase gene name;Acc:FBgn0023479]	3L:9067745-9085231	+	39048	NM_168314;NM_140031;NM_168316;NM_168315	FBgn0023479	1624957_a_at;1626427_a_at;1641092_at;1640167_s_at	long-term memory [GO:0007616];chitin metabolic process [GO:0006030];proteolysis [GO:0006508];extracellular region [GO:0005576];membrane [GO:0016020];scavenger receptor activity [GO:0005044];serine-type endopeptidase activity [GO:0004252];chitin binding [GO:0008061];protein binding [GO:0005515]
FBgn0033913:E005	-1.03	3e-06	75	drosophila_melanogaster	FBgn0033913	CG8468		2R:10107425-10118131	+	36577	NM_166039;NM_166038;NM_137096	FBgn0033913	1641018_s_at	transmembrane transport [GO:0055085];integral to membrane [GO:0016021];secondary active monocarboxylate transmembrane transporter activity [GO:0015355]
FBgn0036821:E012	-1.19	3e-06	75	drosophila_melanogaster	FBgn0036821	CG3961		3L:18871350-18883583	-	40056	NM_168781;NM_140810;NM_168782	FBgn0036821	1637109_s_at	metabolic process [GO:0008152];long-chain fatty acid-CoA ligase activity [GO:0004467];catalytic activity [GO:0003824]
FBgn0259822:E019	-3.32	3e-06	75	drosophila_melanogaster	FBgn0259822	Ca-beta	Ca2+-channel-protein-beta-subunit [Source:FlyBase gene name;Acc:FBgn0259822]	2L:11156252-11203544	-	34557	NM_001259048;NM_205962;NM_001259049;NM_001259050;NM_205963;NM_078822;NM_164959	FBgn0259822	1640620_at;1638440_at;1628331_at	calcium ion transport [GO:0006816];regulation of calcium ion transport via voltage-gated calcium channel activity [GO:0051925];plasma membrane [GO:0005886];voltage-gated calcium channel complex [GO:0005891];voltage-gated calcium channel activity [GO:0005245];protein binding [GO:0005515]
FBgn0053554:E002	1.11	4e-06	75	drosophila_melanogaster	FBgn0053554	Nipped-A	Nipped-A [Source:FlyBase gene name;Acc:FBgn0053554]	2R:1065506-1138553	-	35483	NM_001014499;NM_001103722	FBgn0053554	1625263_at;1624771_at	cytokinesis [GO:0000910];wing disc pattern formation [GO:0035222];phagocytosis, engulfment [GO:0006911];positive regulation of Notch signaling pathway [GO:0045747];regulation of transcription, DNA-dependent [GO:0006355];polytene chromosome puff [GO:0005703];histone acetyltransferase complex [GO:0000123];SAGA complex [GO:0000124];polytene chromosome [GO:0005700];microtubule associated complex [GO:…
FBgn0086355:E003	-1.13	4e-06	75	drosophila_melanogaster	FBgn0086355	Tpi	Triose phosphate isomerase [Source:FlyBase gene name;Acc:FBgn0086355]	3R:25958698-25960321	-	43582	NM_176587;NM_176588;NM_176589	FBgn0086355	1637816_s_at	determination of adult lifespan [GO:0008340];metabolic process [GO:0008152];glyceraldehyde-3-phosphate metabolic process [GO:0019682];neurological system process [GO:0050877];response to mechanical stimulus [GO:0009612];Z disc [GO:0030018];M band [GO:0031430];triose-phosphate isomerase activity [GO:0004807]
FBgn0037808:E018	-2.28	4e-06	75	drosophila_melanogaster	FBgn0037808	Bruce	Bruce [Source:FlyBase gene name;Acc:FBgn0037808]	3R:6137757-6157075	-	41260	NM_141738	FBgn0037808	1634454_at	negative regulation of apoptotic process [GO:0043066];spermatid development [GO:0007286];programmed cell death [GO:0012501];sperm individualization [GO:0007291];intracellular [GO:0005622];small conjugating protein ligase activity [GO:0019787];ubiquitin-protein ligase activity [GO:0004842];acid-amino acid ligase activity [GO:0016881]
FBgn0015924:E010	-1.22	4e-06	75	drosophila_melanogaster	FBgn0015924	crq	croquemort [Source:FlyBase gene name;Acc:FBgn0015924]	2L:448254-453024	-	33219	NM_175943;NM_175944;NM_001258894	FBgn0015924	1639387_s_at	cell adhesion [GO:0007155];salivary gland cell autophagic cell death [GO:0035071];regulation of phagocytosis [GO:0050764];macrophage activation [GO:0042116];autophagic cell death [GO:0048102];immune response [GO:0006955];defense response [GO:0006952];phagocytosis, engulfment [GO:0006911];phagocytosis [GO:0006909];apoptotic process [GO:0006915];immune response-regulating cell surface receptor sign…
FBgn0032136:E010	-1.11	4e-06	75	drosophila_melanogaster	FBgn0032136	CG15828		2L:9634201-9656026	+	34283	NM_205948	FBgn0032136	1628049_at	lipid transport [GO:0006869];extracellular space [GO:0005615];microtubule associated complex [GO:0005875];lipid binding [GO:0008289];lipid transporter activity [GO:0005319]
FBgn0263006:E006	1.04	4e-06	75	drosophila_melanogaster	FBgn0263006	Ca-P60A	Calcium ATPase at 60A [Source:FlyBase gene name;Acc:FBgn0263006]	2R:19814479-19823408	-	49297	NM_057484;NM_166639;NM_166634;NM_166638;NM_166636;NM_166633;NM_166635;NM_166637	FBgn0263006	1627044_s_at;1636669_at;1641059_at	calcium ion transport [GO:0006816];neuromuscular synaptic transmission [GO:0007274];flight behavior [GO:0007629];ATP biosynthetic process [GO:0006754];cation transport [GO:0006812];regulation of sequestering of calcium ion [GO:0051282];stabilization of membrane potential [GO:0030322];cellular calcium ion homeostasis [GO:0006874];metabolic process [GO:0008152];nuclear envelope [GO:0005635];endopla…
FBgn0003189:E002	-1.35	4e-06	75	drosophila_melanogaster	FBgn0003189	r	rudimentary [Source:FlyBase gene name;Acc:FBgn0003189]	X:16549412-16563110	+	32640	NM_078653;NM_206765	FBgn0003189	1641267_at	glutamine metabolic process [GO:0006541];carbamoyl phosphate biosynthetic process [GO:0070409];glutamine catabolic process [GO:0006543];pyrimidine nucleotide biosynthetic process [GO:0006221];'de novo' pyrimidine nucleobase biosynthetic process [GO:0006207];nitrogen compound metabolic process [GO:0006807];cellular amino acid metabolic process [GO:0006520];metabolic process [GO:0008152];cytoplasm …
FBgn0004227:E005	-1.74	4e-06	75	drosophila_melanogaster	FBgn0004227	nonA	no on or off transient A [Source:FlyBase gene name;Acc:FBgn0004227]	X:16255566-16265580	+	32603	NM_167505;NM_078643;NM_001014747	FBgn0004227	1625340_at;1638824_a_at;1635518_at	visual behavior [GO:0007632];mRNA splicing, via spliceosome [GO:0000398];response to stimulus [GO:0050896];male courtship behavior, veined wing generated song production [GO:0045433];phototaxis [GO:0042331];visual perception [GO:0007601];spliceosomal complex [GO:0005681];catalytic step 2 spliceosome [GO:0071013];precatalytic spliceosome [GO:0071011];nucleus [GO:0005634];poly-pyrimidine tract bind…
FBgn0051992:E002	1.04	4e-06	75	drosophila_melanogaster	FBgn0051992	gw	gawky [Source:FlyBase gene name;Acc:FBgn0051992]	4:669667-681234	-	43808	NM_166783;NM_166782;NM_166781;NM_001014691;NM_001014692;NM_166784;NM_166780;NM_166785	FBgn0051992	1625827_s_at	embryonic development via the syncytial blastoderm [GO:0001700];mRNA catabolic process [GO:0006402];gene silencing by miRNA [GO:0035195];cytoplasmic mRNA processing body [GO:0000932];nucleotide binding [GO:0000166];nucleic acid binding [GO:0003676];protein binding [GO:0005515]
FBgn0016756:E010	1.08	4e-06	75	drosophila_melanogaster	FBgn0016756	Ubp64E	Ubiquitin-specific protease 64E [Source:FlyBase gene name;Acc:FBgn0016756]	3L:5746073-5754668	+	38644	NM_168129;NM_206279;NM_079213	FBgn0016756	1624727_s_at	ubiquitin-dependent protein catabolic process [GO:0006511];proteolysis [GO:0006508];regulation of chromatin silencing [GO:0031935];nucleus [GO:0005634];ubiquitin thiolesterase activity [GO:0004221]
FBgn0058178:E012	-1.52	5e-06	75	drosophila_melanogaster	FBgn0058178	CG40178		3LHet:1181140-1396811	-	3354941	NM_001015187;NM_001015188	FBgn0058178	1625862_x_at;1625287_at	cell redox homeostasis [GO:0045454];protein folding [GO:0006457];heat shock protein binding [GO:0031072];unfolded protein binding [GO:0051082]
FBgn0087007:E017	-1.57	5e-06	75	drosophila_melanogaster	FBgn0087007	bbg	big bang [Source:FlyBase gene name;Acc:FBgn0087007]	3L:14405925-14529376	-	39583	NM_140447;NM_001144478;NM_001144480;NM_001144479;NM_140448;NM_001259826;NM_001144481;NM_001144477	FBgn0087007	1636947_at;1630921_at	imaginal disc development [GO:0007444];nucleus [GO:0005634];plasma membrane [GO:0005886];protein binding [GO:0005515]
FBgn0038035:E001	-1.91	5e-06	75	drosophila_melanogaster	FBgn0038035	lig3	DNA ligase III [Source:FlyBase gene name;Acc:FBgn0038035]	3R:8224733-8227561	-	41518	NM_141930	FBgn0038035	1636131_at	DNA replication [GO:0006260];DNA recombination [GO:0006310];DNA ligation involved in DNA repair [GO:0051103];DNA ligation [GO:0006266];DNA repair [GO:0006281];DNA binding [GO:0003677];ATP binding [GO:0005524];DNA ligase activity [GO:0003909];DNA ligase (ATP) activity [GO:0003910]
FBgn0030747:E004	-1.38	5e-06	75	drosophila_melanogaster	FBgn0030747	CG4301		X:16299728-16308436	+	32610	NM_001258783;NM_001258782;NM_132897	FBgn0030747	1630471_at	metabolic process [GO:0008152];phospholipid transport [GO:0015914];cation transport [GO:0006812];integral to membrane [GO:0016021];membrane [GO:0016020];magnesium ion binding [GO:0000287];ATP binding [GO:0005524];ATPase activity, coupled to transmembrane movement of ions, phosphorylative mechanism [GO:0015662];phospholipid-translocating ATPase activity [GO:0004012];calcium-transporting ATPase act…
FBgn0035844:E010	-1.19	5e-06	75	drosophila_melanogaster	FBgn0035844	CG13676		3L:8134968-8144913	-	38906	NM_139922	FBgn0035844	1632155_at	chitin metabolic process [GO:0006030];extracellular region [GO:0005576];chitin binding [GO:0008061]
FBgn0003638:E003	-1.78	5e-06	75	drosophila_melanogaster	FBgn0003638	su(w[a])	suppressor of white-apricot [Source:FlyBase gene name;Acc:FBgn0003638]	X:906812-940075	+	31054	NM_001201591;NM_057408;NM_206601;NM_206600;NM_001258528;NM_001258529	FBgn0003638	1640803_at;1629072_at	mRNA splicing, via spliceosome [GO:0000398];RNA processing [GO:0006396];spliceosomal complex [GO:0005681];nucleus [GO:0005634];RNA binding [GO:0003723]
FBgn0042177:E009	1.52	5e-06	75	drosophila_melanogaster	FBgn0042177	CG32164		3L:16596153-16601246	+	59215	NM_168677	FBgn0042177	1625437_at;1633131_s_at	intracellular protein transport [GO:0006886];protein transporter activity [GO:0008565];binding [GO:0005488]
FBgn0036030:E007	-1.46	5e-06	75	drosophila_melanogaster	FBgn0036030	CG6767		3L:9676679-9689800	-	39132	NM_140088;NM_168360	FBgn0036030	1634130_a_at	nucleoside metabolic process [GO:0009116];imaginal disc-derived wing morphogenesis [GO:0007476];cellular biosynthetic process [GO:0044249];nucleotide biosynthetic process [GO:0009165];ribonucleoside monophosphate biosynthetic process [GO:0009156];magnesium ion binding [GO:0000287];ribose phosphate diphosphokinase activity [GO:0004749]
FBgn0085451:E001	-2.11	5e-06	75	drosophila_melanogaster	FBgn0085451	CG34422		X:18737696-18749891	+	32877	NM_001103555	FBgn0085451	1623880_at;1641329_at	phagocytosis, engulfment [GO:0006911];Sin3-type complex [GO:0070822];DNA binding [GO:0003677]
FBgn0031732:E005	-4.32	5e-06	75	drosophila_melanogaster	FBgn0031732	CG11149		2L:5718121-5720899	-	33800	NM_135108;NM_001169419;NM_164657;NM_001169418	FBgn0031732	1638973_s_at	N-acetyllactosaminide beta-1,3-N-acetylglucosaminyltransferase activity [GO:0008532]
FBgn0034362+FBgn0034363:E007	-1.09	5e-06	75	drosophila_melanogaster	FBgn0034362	CG5323		2R:14502587-14503504	+	37137	NM_137502	FBgn0034362	1630750_at
FBgn0000158:E001	-2.17	5e-06	75	drosophila_melanogaster	FBgn0000158	bam	bag of marbles [Source:FlyBase gene name;Acc:FBgn0000158]	3R:21068761-21070884	-	43038	NM_057452	FBgn0000158	1634336_at	spermatogenesis [GO:0007283];cell fate specification [GO:0001708];germ cell development [GO:0007281];germ-line stem cell maintenance [GO:0030718];germ-line stem cell division [GO:0042078];cell fate determination [GO:0001709];male meiosis [GO:0007140];oogenesis [GO:0048477];vesicle targeting to fusome [GO:0045479];gamete generation [GO:0007276];spectrosome organization [GO:0030721];female germ-lin…
FBgn0011722:E006	-1.35	5e-06	75	drosophila_melanogaster	FBgn0011722	Tig	Tiggrin [Source:FlyBase gene name;Acc:FBgn0011722]	2L:6415257-6423308	-	33896	NM_057685	FBgn0011722	1634546_at	phagocytosis, engulfment [GO:0006911];axon guidance [GO:0007411];cell-substrate adhesion [GO:0031589];regulation of cell adhesion mediated by integrin [GO:0033628];proteinaceous extracellular matrix [GO:0005578]
FBgn0035770:E009	-2.11	5e-06	75	drosophila_melanogaster	FBgn0035770	pst	pastrel [Source:FlyBase gene name;Acc:FBgn0035770]	3L:7350375-7353363	-	38818	NM_168207;NM_168209	FBgn0035770	1640303_a_at	learning or memory [GO:0007611];protein secretion [GO:0009306];olfactory learning [GO:0008355];long-term memory [GO:0007616];lipid particle [GO:0005811];cytosol [GO:0005829];molecular_function [GO:0003674]
FBgn0250907:E001	1.05	5e-06	75	drosophila_melanogaster	FBgn0250907	Cht3	Chitinase 3 [Source:FlyBase gene name;Acc:FBgn0250907]	2L:22892306-22918647	-	3355116	NM_001042957	FBgn0250907	1626417_at	polysaccharide catabolic process [GO:0000272];chitin catabolic process [GO:0006032];chitin metabolic process [GO:0006030];carbohydrate metabolic process [GO:0005975];cuticle chitin catabolic process [GO:0006036];extracellular region [GO:0005576];chitin binding [GO:0008061];chitinase activity [GO:0004568];hydrolase activity, hydrolyzing O-glycosyl compounds [GO:0004553];cation binding [GO:0043169]
FBgn0038682:E004	-1.13	5e-06	75	drosophila_melanogaster	FBgn0038682	CG5835		3R:14974354-14979402	-	42296	NM_142528	FBgn0038682	1627354_at
FBgn0027363:E001	-1.16	6e-06	75	drosophila_melanogaster	FBgn0027363	Stam	Signal transducing adaptor molecule [Source:FlyBase gene name;Acc:FBgn0027363]	2L:10858536-10862006	+	34505	NM_058100	FBgn0027363	1635260_at	epithelial cell migration, open tracheal system [GO:0007427];synaptic vesicle endocytosis [GO:0048488];wound healing [GO:0042060];intracellular protein transport [GO:0006886];neurotransmitter secretion [GO:0007269];JAK-STAT cascade [GO:0007259];regulation of JAK-STAT cascade [GO:0046425];JAK pathway signal transduction adaptor activity [GO:0008269];protein binding [GO:0005515]
FBgn0002921:E004	-1.82	6e-06	75	drosophila_melanogaster	FBgn0002921	Atpalpha	Na pump alpha subunit [Source:FlyBase gene name;Acc:FBgn0002921]	3R:16774436-16801961	+	48971	NM_169938;NM_206527;NM_206526;NM_001170196;NM_169936;NM_169939;NM_169937;NM_206525	FBgn0002921	1639145_s_at;1625719_at	embryonic development via the syncytial blastoderm [GO:0001700];locomotory behavior [GO:0007626];synaptic growth at neuromuscular junction [GO:0051124];adult locomotory behavior [GO:0008344];regulation of tube diameter, open tracheal system [GO:0035158];determination of adult lifespan [GO:0008340];synaptic transmission [GO:0007268];regulation of tube length, open tracheal system [GO:0035159];sept…
FBgn0250819:E006	-1.3	6e-06	75	drosophila_melanogaster	FBgn0250819	CG33521		4:1206399-1213320	+	3346141	NM_001014704;NM_001258506;NM_001014705;NM_001014703;NM_001014702;NM_001258505	FBgn0250819	1636112_s_at	zinc ion binding [GO:0008270]
FBgn0034618:E013	1.04	6e-06	75	drosophila_melanogaster	FBgn0034618	CG9485		2R:17199909-17207074	+	37435	NM_166443;NM_001169763;NM_001169764;NM_166444;NM_137733	FBgn0034618	1637538_s_at	glycogen biosynthetic process [GO:0005978];carbohydrate metabolic process [GO:0005975];amylo-alpha-1,6-glucosidase activity [GO:0004135];4-alpha-glucanotransferase activity [GO:0004134];cation binding [GO:0043169];catalytic activity [GO:0003824]
FBgn0033194:E011	-1.45	6e-06	75	drosophila_melanogaster	FBgn0033194	Vps13	Vacuolar protein sorting 13 [Source:FlyBase gene name;Acc:FBgn0033194]	2R:3454336-3468180	+	35693	NM_136455	FBgn0033194	1630935_at	protein localization [GO:0008104];protein targeting to vacuole [GO:0006623]
FBgn0015565:E001	1.15	6e-06	75	drosophila_melanogaster	FBgn0015565	yin	yin [Source:FlyBase gene name;Acc:FBgn0015565]	X:3756996-3762359	-	31340	NM_057799;NM_057800;NM_166993	FBgn0015565	1634074_a_at	peptide transport [GO:0015833];oligopeptide transport [GO:0006857];integral to plasma membrane [GO:0005887];integral to membrane [GO:0016021];membrane [GO:0016020];oligopeptide transporter activity [GO:0015198];transporter activity [GO:0005215];proton-dependent oligopeptide secondary active transmembrane transporter activity [GO:0005427]
FBgn0262519:E009	-1.53	6e-06	75	drosophila_melanogaster	FBgn0262519	Mi-2		3L:19875151-19903315	-	40170	NM_140897;NM_001014591;NM_001170005	FBgn0262519	1640441_at	chromatin assembly or disassembly [GO:0006333];muscle organ development [GO:0007517];dendrite morphogenesis [GO:0048813];negative regulation of transcription from RNA polymerase II promoter [GO:0000122];regulation of transcription, DNA-dependent [GO:0006355];nucleosome mobilization [GO:0042766];polytene chromosome [GO:0005700];nucleus [GO:0005634];NuRD complex [GO:0016581];ATPase activity [GO:001…
FBgn0033766:E001	1.19	6e-06	75	drosophila_melanogaster	FBgn0033766	CG8771		2R:8567472-8573670	-	36397	NM_136966;NM_001259354	FBgn0033766	1635778_at
FBgn0065092+FBgn0001316:E022	-1.48	6e-06	75	drosophila_melanogaster	FBgn0065092		small non-messenger RNA 438 [Source:FlyBase gene name;Acc:FBgn0065092]	3L:434855-434918	-		NR_002471	FBgn0065092	1628155_at
FBgn0031052:E007	1.07	6e-06	75	drosophila_melanogaster	FBgn0031052	CG14215		X:19546340-19553444	+	32971	NM_134496	FBgn0031052	1623874_at	biological_process [GO:0008150];cellular_component [GO:0005575];molecular_function [GO:0003674]
FBgn0002121:E016	-63.12	6e-06	75	drosophila_melanogaster	FBgn0002121	l(2)gl	lethal (2) giant larvae [Source:FlyBase gene name;Acc:FBgn0002121]	2L:9839-21376	-	33156	NM_164348;NM_164350;NM_164351;NM_164352;NM_001258872;NM_001258873;NM_001258874;NM_001258875;NM_078715;NM_164349	FBgn0002121	1637410_s_at	epidermis morphogenesis [GO:0048730];establishment of epithelial cell planar polarity [GO:0090163];chitin-based larval cuticle pattern formation [GO:0035293];cell competition in a multicellular organism [GO:0035212];asymmetric neuroblast division [GO:0055059];salivary gland histolysis [GO:0035070];actin cytoskeleton organization [GO:0030036];oocyte microtubule cytoskeleton organization [GO:001632…
FBgn0040001:E008	-1.13	7e-06	75	drosophila_melanogaster	FBgn0040001	CG17374		3LHet:1135558-1145369	-	3355111	NM_001015405	FBgn0040001	1629355_at	oxidation-reduction process [GO:0055114];biosynthetic process [GO:0009058];fatty acid biosynthetic process [GO:0006633];fatty acid synthase complex [GO:0005835];fatty acid synthase activity [GO:0004312];oxidoreductase activity [GO:0016491];hydrolase activity, acting on ester bonds [GO:0016788];nucleotide binding [GO:0000166];zinc ion binding [GO:0008270];transferase activity, transferring acyl gr…
FBgn0031975:E001	-2.45	7e-06	75	drosophila_melanogaster	FBgn0031975	Tg	Transglutaminase [Source:FlyBase gene name;Acc:FBgn0031975]	2L:8011405-8026898	+	34093	NM_135330;NM_164778	FBgn0031975	1624371_a_at	peptide cross-linking [GO:0018149];hemolymph coagulation [GO:0042381];protein-glutamine gamma-glutamyltransferase activity [GO:0003810]
FBgn0032409:E001	-1.95	7e-06	75	drosophila_melanogaster	FBgn0032409	Ced-12	Ced-12 [Source:FlyBase gene name;Acc:FBgn0032409]	2L:12097843-12100839	+	34633	NM_135704	FBgn0032409	1626390_at	cell migration [GO:0016477];central nervous system development [GO:0007417];actin filament organization [GO:0007015];phagocytosis [GO:0006909];border follicle cell migration [GO:0007298];activation of Rac GTPase activity [GO:0032863];myoblast fusion [GO:0007520];microtubule associated complex [GO:0005875];cytoskeleton [GO:0005856]
FBgn0025525:E006	-1.78	7e-06	75	drosophila_melanogaster	FBgn0025525	bab2	bric a brac 2 [Source:FlyBase gene name;Acc:FBgn0025525]	3L:1140429-1177276	-	44254	NM_079155	FBgn0025525	1624060_at	transcription, DNA-templated [GO:0006351];imaginal disc-derived leg morphogenesis [GO:0007480];eye-antennal disc morphogenesis [GO:0007455];regulation of transcription, DNA-dependent [GO:0006355];female gonad development [GO:0008585];polytene chromosome [GO:0005700];nucleus [GO:0005634];protein binding [GO:0005515];DNA binding [GO:0003677];sequence-specific DNA binding transcription factor activi…
FBgn0031737:E001	1.12	7e-06	75	drosophila_melanogaster	FBgn0031737	obst-E	obstructor-E [Source:FlyBase gene name;Acc:FBgn0031737]	2L:5762553-5766142	-	33806	NM_164659;NM_135113	FBgn0031737	1628498_at;1638612_at	chitin metabolic process [GO:0006030];extracellular region [GO:0005576];structural constituent of peritrophic membrane [GO:0016490];chitin binding [GO:0008061]
FBgn0003748:E006	-1.49	7e-06	75	drosophila_melanogaster	FBgn0003748	Treh	Trehalase [Source:FlyBase gene name;Acc:FBgn0003748]	2R:16961523-16976450	+	45368	NM_166422;NM_080082;NM_166421;NM_166425;NM_166423;NM_166424	FBgn0003748	1635692_s_at	trehalose metabolic process [GO:0005991];anchored to plasma membrane [GO:0046658];alpha,alpha-trehalase activity [GO:0004555];trehalase activity [GO:0015927]
FBgn0019968:E004	1.18	7e-06	75	drosophila_melanogaster	FBgn0019968	Khc-73	Kinesin-73 [Source:FlyBase gene name;Acc:FBgn0019968]	2R:11403283-11419759	-	36718	NM_176176;NM_135357	FBgn0019968	1627136_at;1639305_a_at	microtubule-based movement [GO:0007018];regulation of synapse structure and activity [GO:0050803];establishment of spindle orientation [GO:0051294];early endosome [GO:0005769];astral microtubule [GO:0000235];microtubule plus-end [GO:0035371];kinesin complex [GO:0005871];microtubule binding [GO:0008017];protein homodimerization activity [GO:0042803];ATP binding [GO:0005524];microtubule motor activ…
FBgn0032129:E010	-1.06	7e-06	75	drosophila_melanogaster	FBgn0032129	jp	junctophilin [Source:FlyBase gene name;Acc:FBgn0032129]	2L:9547720-9566750	-	34274	NM_164858;NM_078801;NM_001201829;NM_001201828;NM_001103663	FBgn0032129	1634184_a_at	biological_process [GO:0008150];junctional membrane complex [GO:0030314];molecular_function [GO:0003674]
FBgn0003891:E009	1.09	7e-06	75	drosophila_melanogaster	FBgn0003891	tud	tudor [Source:FlyBase gene name;Acc:FBgn0003891]	2R:17070937-17079903	+	37417	NM_057425	FBgn0003891	1635340_at	pole plasm assembly [GO:0007315];intracellular mRNA localization [GO:0008298];germ cell development [GO:0007281];embryo development [GO:0009790];mitochondrial rRNA export from mitochondrion [GO:0019090];P granule organization [GO:0030719];pole cell development [GO:0007277];pole cell fate determination [GO:0007278];mitochondrion [GO:0005739];nucleus [GO:0005634];cytoplasm [GO:0005737];P granule [G…
FBgn0032066:E001	1.08	7e-06	75	drosophila_melanogaster	FBgn0032066	CG9463		2L:8765361-8768708	-	34203	NM_135406	FBgn0032066	1637357_at	mannose metabolic process [GO:0006013];carbohydrate metabolic process [GO:0005975];lysosome [GO:0005764];carbohydrate binding [GO:0030246];zinc ion binding [GO:0008270];mannosidase activity [GO:0015923];alpha-mannosidase activity [GO:0004559];hydrolase activity, hydrolyzing O-glycosyl compounds [GO:0004553]
FBgn0262886+FBgn0261802:E006	-1.78	8e-06	75	drosophila_melanogaster	FBgn0262886			2L:22131221-22132435	+		NR_048038;NR_048037;NR_048039	FBgn0262886
FBgn0026869+FBgn0264618:E006	-1.09	8e-06	75	drosophila_melanogaster	FBgn0026869	Thd1	Thd1 [Source:FlyBase gene name;Acc:FBgn0026869]	4:561185-578480	-	43796	NM_143668	FBgn0026869	1636521_at;1630450_s_at	cellular response to DNA damage stimulus [GO:0006974];nucleotide-excision repair [GO:0006289];mismatch repair [GO:0006298];hydrolase activity, hydrolyzing N-glycosyl compounds [GO:0016799];pyrimidine-specific mismatch base pair DNA N-glycosylase activity [GO:0008263];double-stranded DNA binding [GO:0003690];DNA binding [GO:0003677]
FBgn0034400:E008	-1.38	8e-06	75	drosophila_melanogaster	FBgn0034400	CG15099		2R:14724326-14734124	-	37176	NM_137537	FBgn0034400	1624237_at	biological_process [GO:0008150];cellular_component [GO:0005575];molecular_function [GO:0003674]
FBgn0035917:E006	-1.25	8e-06	75	drosophila_melanogaster	FBgn0035917	Zasp66	Z band alternatively spliced PDZ-motif protein 66 [Source:FlyBase gene name;Acc:FBgn0035917]	3L:8617471-8631773	+	38988	NM_168283;NM_001169914;NM_001169915;NM_168284;NM_139989;NM_001169911;NM_001169913;NM_168286;NM_176304;NM_176303;NM_176306;NM_176305	FBgn0035917	1629383_a_at;1632121_a_at;1631326_at	mesoderm development [GO:0007498];Z disc [GO:0030018];protein phosphatase 1 binding [GO:0008157];protein binding [GO:0005515]
FBgn0261710:E007	-1.2	8e-06	75	drosophila_melanogaster	FBgn0261710	nocte	no circadian temperature entrainment [Source:FlyBase gene name;Acc:FBgn0261710]	X:10355898-10368708	-	31976	NM_167231;NM_132403;NM_001258685	FBgn0261710	1626323_s_at	entrainment of circadian clock [GO:0009649];temperature compensation of the circadian clock [GO:0010378]
FBgn0261854:E025	-1.93	8e-06	75	drosophila_melanogaster	FBgn0261854	aPKC	atypical protein kinase C [Source:FlyBase gene name;Acc:FBgn0261854]	2R:10831963-10850451	-	47594	NM_080153;NM_001043076;NM_001043080;NM_001202011;NM_001043077;NM_001202010;NM_001043079;NM_001043078;NM_001202012	FBgn0261854	1627948_at;1640307_at	maintenance of cell polarity [GO:0030011];germarium-derived oocyte fate determination [GO:0007294];synapse assembly [GO:0007416];compound eye retinal cell programmed cell death [GO:0046667];intracellular signal transduction [GO:0035556];protein phosphorylation [GO:0006468];melanotic encapsulation of foreign target [GO:0035011];establishment of epithelial cell planar polarity [GO:0090163];asymmetr…
FBgn0031170:E013	-1.09	8e-06	75	drosophila_melanogaster	FBgn0031170	CG1718		X:21163335-21177692	-	33103	NM_134601	FBgn0031170	1641152_at	ATP-binding cassette (ABC) transporter complex [GO:0043190];transporter activity [GO:0005215];ATPase activity, coupled to transmembrane movement of substances [GO:0042626];ATP binding [GO:0005524];nucleoside-triphosphatase activity [GO:0017111];ATPase activity [GO:0016887];nucleotide binding [GO:0000166]
FBgn0034498:E004	-1.4	8e-06	75	drosophila_melanogaster	FBgn0034498	CG16868		2R:16169134-16174584	-	37298	NM_137625	FBgn0034498	1632397_at	biological_process [GO:0008150];cellular_component [GO:0005575];molecular_function [GO:0003674];protein binding [GO:0005515]
FBgn0033212:E028	-1.34	9e-06	75	drosophila_melanogaster	FBgn0033212	CG1399		2R:3564045-3586407	-	35715	NM_001169605;NM_001169604;NM_001169606;NM_136472;NM_165549	FBgn0033212	1631575_at;1636989_a_at;1626672_at	cilium assembly [GO:0042384];myosin I binding [GO:0017024];protein binding [GO:0005515]
FBgn0037906:E009	-1.89	9e-06	75	drosophila_melanogaster	FBgn0037906	PGRP-LB	Peptidoglycan recognition protein LB [Source:FlyBase gene name;Acc:FBgn0037906]	3R:7278571-7286274	-	41379	NM_001260123;NM_169392;NM_169393;NM_001260124;NM_001260125;NM_141822	FBgn0037906	1630741_s_at	defense response to Gram-positive bacterium [GO:0050830];immune response [GO:0006955];defense response [GO:0006952];peptidoglycan catabolic process [GO:0009253];peptidoglycan metabolic process [GO:0000270];negative regulation of peptidoglycan recognition protein signaling pathway [GO:0061060];detection of bacterium [GO:0016045];integral to plasma membrane [GO:0005887];extracellular region [GO:000…
FBgn0011224:E022	-1.99	9e-06	75	drosophila_melanogaster	FBgn0011224	heph	hephaestus [Source:FlyBase gene name;Acc:FBgn0011224]	3R:27672709-27819000	-	48571	NM_001104524;NM_170582;NM_001170322;NM_001104522;NM_176603;NM_001170316;NM_176596;NM_176597;NM_176600;NM_176601;NM_176602;NM_001260469;NM_176599;NM_00	FBgn0011224	1637478_s_at	imaginal disc-derived wing margin morphogenesis [GO:0008587];oocyte microtubule cytoskeleton polarization [GO:0008103];spermatid development [GO:0007286];Notch signaling pathway [GO:0007219];mRNA splicing, via spliceosome [GO:0000398];imaginal disc-derived wing vein morphogenesis [GO:0008586];mRNA processing [GO:0006397];sperm individualization [GO:0007291];negative regulation of oskar mRNA trans…
FBgn0087002:E002	-1.39	9e-06	75	drosophila_melanogaster	FBgn0087002	Rfabg	Retinoid- and fatty acid-binding glycoprotein [Source:FlyBase gene name;Acc:FBgn0087002]	4:1085538-1096830	+	43827	NM_079895	FBgn0087002	1637843_at	lipid transport [GO:0006869];transport [GO:0006810];smoothened signaling pathway [GO:0007224];Wnt signaling pathway [GO:0016055];microtubule associated complex [GO:0005875];lipid particle [GO:0005811];extracellular region [GO:0005576];endocytic vesicle [GO:0030139];structural molecule activity [GO:0005198];microtubule binding [GO:0008017];heme binding [GO:0020037];lipid transporter activity [GO:0…
FBgn0040010:E005	-1.37	9e-06	75	drosophila_melanogaster	FBgn0040010	CG17493		2L:22442796-22449027	+	3355126	NM_001042931	FBgn0040010	1629792_at;1632295_s_at	cytoskeleton [GO:0005856];calcium ion binding [GO:0005509]
FBgn0015245:E004	1.01	9e-06	75	drosophila_melanogaster	FBgn0015245	Hsp60	Heat shock protein 60 [Source:FlyBase gene name;Acc:FBgn0015245]	X:11002515-11006341	+	32045	NM_078560;NM_167266	FBgn0015245	1641286_s_at	cellular response to heat [GO:0034605];protein targeting to mitochondrion [GO:0006626];'de novo' protein folding [GO:0006458];protein refolding [GO:0042026];response to heat [GO:0009408];protein folding [GO:0006457];mitochondrion organization [GO:0007005];cellular protein metabolic process [GO:0044267];mitochondrial inner membrane [GO:0005743];mitochondrial matrix [GO:0005759];microtubule associa…
FBgn0028982:E006	1.05	1e-05	75	drosophila_melanogaster	FBgn0028982	Spt6	Spt6 [Source:FlyBase gene name;Acc:FBgn0028982]	X:6161847-6169019	+	44000	NM_143705	FBgn0028982	1634924_at	positive regulation of transcription elongation from RNA polymerase II promoter [GO:0032968];transcription from RNA polymerase II promoter [GO:0006366];regulation of antimicrobial peptide biosynthetic process [GO:0002805];nucleobase-containing compound metabolic process [GO:0006139];regulation of DNA-dependent transcription, elongation [GO:0032784];regulation of transcription from RNA polymerase …
FBgn0050277+FBgn0050278:E009	-1.46	1e-05	75	drosophila_melanogaster	FBgn0050277	Oatp58Da	Organic anion transporting polypeptide 58Da [Source:FlyBase gene name;Acc:FBgn0050277]	2R:18105961-18108393	-	37543	NM_137813	FBgn0050277	1639429_at	transport [GO:0006810];organic anion transport [GO:0015711];membrane [GO:0016020];transporter activity [GO:0005215];organic anion transmembrane transporter activity [GO:0008514];protein binding [GO:0005515]
FBgn0011286:E003	-72	1e-05	75	drosophila_melanogaster	FBgn0011286	Rya-r44F	Ryanodine receptor 44F [Source:FlyBase gene name;Acc:FBgn0011286]	2R:4747869-4775602	+	49090	NM_057645;NM_057644;NM_057646;NM_057643;NM_001259278;NM_001259279;NM_001259280;NM_001259281;NM_001259282;NM_001259277	FBgn0011286	1633452_a_at	calcium ion transmembrane transport [GO:0070588];calcium ion transport [GO:0006816];cellular calcium ion homeostasis [GO:0006874];ion transport [GO:0006811];transmembrane transport [GO:0055085];muscle contraction [GO:0006936];endoplasmic reticulum membrane [GO:0005789];microtubule associated complex [GO:0005875];integral to membrane [GO:0016021];sarcoplasmic reticulum membrane [GO:0033017];membra…
FBgn0038504+FBgn0085308+FBgn0085309:E006	-1.57	1e-05	75	drosophila_melanogaster	FBgn0038504	Sur-8	Sur-8 [Source:FlyBase gene name;Acc:FBgn0038504]	3R:13220921-13228237	-	42093	NM_169758;NM_142363	FBgn0038504	1633592_a_at;1627802_s_at	Ras GTPase binding [GO:0017016];protein binding [GO:0005515]
FBgn0034032:E007	-2.16	1e-05	75	drosophila_melanogaster	FBgn0034032	CG8195		2R:11450201-11453291	-	36725	NM_137205	FBgn0034032	1638782_at	membrane [GO:0016020]
FBgn0000299:E003	-2.22	1e-05	75	drosophila_melanogaster	FBgn0000299	Cg25C	Collagen type IV [Source:FlyBase gene name;Acc:FBgn0000299]	2L:5029609-5037279	+	33727	NM_164617;NM_164616;NM_164615	FBgn0000299	1630150_s_at	oviduct morphogenesis [GO:0035848];dorsal closure [GO:0007391];basement membrane [GO:0005604];collagen type IV [GO:0005587];collagen [GO:0005581];extracellular matrix structural constituent [GO:0005201]
FBgn0036511:E001	-3.78	1e-05	75	drosophila_melanogaster	FBgn0036511	CG6498		3L:15559113-15569413	+	39686	NM_140521	FBgn0036511	1630573_at;1627254_at	positive regulation of cell size [GO:0045793];protein phosphorylation [GO:0006468];magnesium ion binding [GO:0000287];protein serine/threonine kinase activity [GO:0004674];ATP binding [GO:0005524];protein kinase activity [GO:0004672];protein binding [GO:0005515]
FBgn0085430:E001	-1.29	1e-05	75	drosophila_melanogaster	FBgn0085430	CG34401		X:18757983-18778108	+	50356	NM_144236	FBgn0085430	1632510_at;1635918_at;1633173_s_at;1639833_at	zinc ion binding [GO:0008270]
FBgn0003638:E005	-1.87	1.1e-05	75	drosophila_melanogaster	FBgn0003638	su(w[a])	suppressor of white-apricot [Source:FlyBase gene name;Acc:FBgn0003638]	X:906812-940075	+	31054	NM_001201591;NM_057408;NM_206601;NM_206600;NM_001258528;NM_001258529	FBgn0003638	1640803_at;1629072_at	mRNA splicing, via spliceosome [GO:0000398];RNA processing [GO:0006396];spliceosomal complex [GO:0005681];nucleus [GO:0005634];RNA binding [GO:0003723]
FBgn0039790:E002	-1.89	1.1e-05	75	drosophila_melanogaster	FBgn0039790	CG2246		3R:26418691-26427211	-	43637	NM_001202392;NM_001202393;NM_001202394;NM_170510;NM_170511;NM_001202395;NM_170507;NM_170508;NM_143556;NM_001202396;NM_001202397;NM_170509;NM_001170307	FBgn0039790	1629239_s_at	nucleotide biosynthetic process [GO:0009165];magnesium ion binding [GO:0000287];ribose phosphate diphosphokinase activity [GO:0004749]
FBgn0005674:E001	1.09	1.1e-05	75	drosophila_melanogaster	FBgn0005674	Aats-glupro	Glutamyl-prolyl-tRNA synthetase [Source:FlyBase gene name;Acc:FBgn0005674]	3R:19777852-19784117	-	42834	NM_079747;NM_170103	FBgn0005674	1626523_a_at	prolyl-tRNA aminoacylation [GO:0006433];tRNA aminoacylation [GO:0043039];glutamyl-tRNA aminoacylation [GO:0006424];tRNA aminoacylation for protein translation [GO:0006418];cytoplasm [GO:0005737];aminoacyl-tRNA synthetase multienzyme complex [GO:0017101];ATP binding [GO:0005524];proline-tRNA ligase activity [GO:0004827];ligase activity, forming aminoacyl-tRNA and related compounds [GO:0016876];glu…
FBgn0037363:E001	-1.27	1.1e-05	75	drosophila_melanogaster	FBgn0037363	CG1347		3R:1495435-1505652	+	40700	NM_206434	FBgn0037363	1640321_at
FBgn0000210:E020	-1.28	1.2e-05	75	drosophila_melanogaster	FBgn0000210	br	broad [Source:FlyBase gene name;Acc:FBgn0000210]	X:1469165-1558902	+	44505	NM_001201598;NM_001258533;NM_001144672;NM_166897;NM_166894;NM_001201596;NM_166893;NM_001169167;NM_166896;NM_080020;NM_166898;NM_166895;NM_001201597	FBgn0000210	1637312_a_at;1626996_s_at;1629683_at;1635691_at;16	positive regulation of transcription from RNA polymerase II promoter [GO:0045944];eclosion [GO:0007562];negative regulation of gene expression [GO:0010629];progression of morphogenetic furrow involved in compound eye morphogenesis [GO:0007458];muscle fiber development [GO:0048747];compound eye photoreceptor fate commitment [GO:0001752];oogenesis [GO:0048477];metamorphosis [GO:0007552];salivary gl…
FBgn0024836:E005	-1.22	1.2e-05	75	drosophila_melanogaster	FBgn0024836	stan	starry night [Source:FlyBase gene name;Acc:FBgn0024836]	2R:6560850-6608643	+	36125	NM_001201974;NM_001259328;NM_001259329;NM_165794;NM_001169642	FBgn0024836	1626087_at	segment polarity determination [GO:0007367];dendrite self-avoidance [GO:0070593];negative regulation of Wnt signaling pathway [GO:0030178];R3/R4 cell fate commitment [GO:0007464];neuropeptide signaling pathway [GO:0007218];axonogenesis [GO:0007409];regulation of tube length, open tracheal system [GO:0035159];establishment of tissue polarity [GO:0007164];ommatidial rotation [GO:0016318];homophilic…
FBgn0024251+FBgn0024182:E003	-1.73	1.2e-05	75	drosophila_melanogaster	FBgn0024251	bbx	bobby sox [Source:FlyBase gene name;Acc:FBgn0024251]	X:21234055-21244175	+	3772670	NM_001031918;NM_001031917;NM_001031916	FBgn0024251	1622999_at;1627668_s_at	regulation of transcription, DNA-dependent [GO:0006355];nucleus [GO:0005634];DNA binding [GO:0003677];sequence-specific DNA binding transcription factor activity [GO:0003700];protein binding [GO:0005515]
FBgn0037070:E006	-1.51	1.2e-05	75	drosophila_melanogaster	FBgn0037070	CG11309		3L:21295376-21297758	-	40356	NM_141044;NM_168896	FBgn0037070
FBgn0034246:E001	1.05	1.2e-05	75	drosophila_melanogaster	FBgn0034246	Dcr-2	Dicer-2 [Source:FlyBase gene name;Acc:FBgn0034246]	2R:13462484-13469031	-	36993	NM_079054	FBgn0034246	1641449_at	chromatin silencing [GO:0006342];locomotory behavior [GO:0007626];dsRNA transport [GO:0033227];RNA interference [GO:0016246];mRNA cleavage [GO:0006379];RNA processing [GO:0006396];detection of virus [GO:0009597];targeting of mRNA for destruction involved in RNA interference [GO:0030423];production of siRNA involved in RNA interference [GO:0030422];heterochromatin organization involved in chromati…
FBgn0053113:E012	1.27	1.3e-05	75	drosophila_melanogaster	FBgn0053113	Rtnl1	Rtnl1 [Source:FlyBase gene name;Acc:FBgn0053113]	2L:4992808-5009720	-	33721	NM_001169406;NM_001169407;NM_175972;NM_205908;NM_175969;NM_175970;NM_001169405;NM_175971;NM_175973;NM_175974;NM_001169404	FBgn0053113	1630027_s_at	inter-male aggressive behavior [GO:0002121];olfactory behavior [GO:0042048];endoplasmic reticulum part [GO:0044432];smooth endoplasmic reticulum [GO:0005790];fusome [GO:0045169];lipid particle [GO:0005811];cytoplasm [GO:0005737];endoplasmic reticulum [GO:0005783]
FBgn0039069+FBgn0025781:E008	1.23	1.3e-05	75	drosophila_melanogaster	FBgn0039069	CG6763		3R:19109724-19111763	+	42754	NM_142881	FBgn0039069	1625104_at;1629466_at	proteolysis [GO:0006508];meprin A complex [GO:0017090];metalloendopeptidase activity [GO:0004222];zinc ion binding [GO:0008270];metallopeptidase activity [GO:0008237]
FBgn0053519:E018	-1.11	1.3e-05	75	drosophila_melanogaster	FBgn0053519	Unc-89	Unc-89 [Source:FlyBase gene name;Acc:FBgn0053519]	2R:19883066-19901384	-	3346201	NM_001103970;NM_001014545	FBgn0053519	1623019_a_at;1626072_at	regulation of Rho protein signal transduction [GO:0035023];adult somatic muscle development [GO:0007527];protein phosphorylation [GO:0006468];sarcomere organization [GO:0045214];intracellular [GO:0005622];Rho guanyl-nucleotide exchange factor activity [GO:0005089];protein kinase activity [GO:0004672];ATP binding [GO:0005524];protein binding [GO:0005515]
FBgn0038718:E005	1.06	1.3e-05	75	drosophila_melanogaster	FBgn0038718	CG17752		3R:15435947-15438159	+	42337	NM_142560	FBgn0038718	1627080_at	transmembrane transport [GO:0055085];integral to membrane [GO:0016021];transmembrane transporter activity [GO:0022857];secondary active organic cation transmembrane transporter activity [GO:0008513]
FBgn0034964:E001	-1.19	1.3e-05	75	drosophila_melanogaster	FBgn0034964	IntS1	Integrator 1 [Source:FlyBase gene name;Acc:FBgn0034964]	2R:19925507-19931981	+	37840	NM_138031	FBgn0034964	1636297_at	snRNA 3'-end processing [GO:0034472];snRNA processing [GO:0016180];integrator complex [GO:0032039];binding [GO:0005488];molecular_function [GO:0003674]
FBgn0053303+FBgn0041723:E008	-2.16	1.4e-05	75	drosophila_melanogaster	FBgn0053303	CG33303		2L:10373369-10375757	-	2768916	NM_205958	FBgn0053303		protein glycosylation [GO:0006486];integral to membrane [GO:0016021];endoplasmic reticulum [GO:0005783];oligosaccharyltransferase complex [GO:0008250];dolichyl-diphosphooligosaccharide-protein glycotransferase activity [GO:0004579]
FBgn0035232:E005	-1.17	1.4e-05	75	drosophila_melanogaster	FBgn0035232	CG12099		3L:1555363-1558484	-	38181	NM_139366;NM_167895	FBgn0035232	1630274_s_at	zinc ion binding [GO:0008270];protein binding [GO:0005515]
FBgn0043884:E002	-1.34	1.4e-05	75	drosophila_melanogaster	FBgn0043884	mask	multiple ankyrin repeats single KH domain [Source:FlyBase gene name;Acc:FBgn0043884]	3R:20056284-20075970	+	50070	NM_176556;NM_176557;NM_001260351	FBgn0043884	1641226_a_at;1639047_at	cytoskeletal anchoring at plasma membrane [GO:0007016];centrosome duplication [GO:0051298];cellular process [GO:0009987];positive regulation of JAK-STAT cascade [GO:0046427];compound eye photoreceptor cell differentiation [GO:0001751];antimicrobial humoral response [GO:0019730];cell proliferation [GO:0008283];transmembrane receptor protein tyrosine kinase signaling pathway [GO:0007169];lipid part…
FBgn0005666:E037	-1.88	1.4e-05	75	drosophila_melanogaster	FBgn0005666	bt	bent [Source:FlyBase gene name;Acc:FBgn0005666]	4:745030-796707	+	43814	NM_205876;NM_001169354;NM_001169355	FBgn0005666	1626397_at	mesoderm development [GO:0007498];protein phosphorylation [GO:0006468];sarcomere organization [GO:0045214];Z disc [GO:0030018];cytoplasm [GO:0005737];structural constituent of cytoskeleton [GO:0005200];protein serine/threonine kinase activity [GO:0004674];ATP binding [GO:0005524];protein kinase activity [GO:0004672];myosin light chain kinase activity [GO:0004687];structural constituent of muscle …
FBgn0000546:E009	-1.11	1.5e-05	75	drosophila_melanogaster	FBgn0000546	EcR	Ecdysone receptor [Source:FlyBase gene name;Acc:FBgn0000546]	2R:1975378-2056592	-	35540	NM_001169590;NM_165461;NM_165463;NM_165464;NM_165462;NM_165465	FBgn0000546	1632796_s_at	chitin-based embryonic cuticle biosynthetic process [GO:0008362];positive regulation of apoptotic process [GO:0043065];histoblast morphogenesis [GO:0007488];Malpighian tubule morphogenesis [GO:0007443];cardioblast differentiation [GO:0010002];germ cell development [GO:0007281];muscle organ development [GO:0007517];neuron development [GO:0048666];determination of adult lifespan [GO:0008340];oogene…
FBgn0041111:E002	-2.11	1.5e-05	75	drosophila_melanogaster	FBgn0041111	lilli	lilliputian [Source:FlyBase gene name;Acc:FBgn0041111]	2L:2885929-2954406	+	33496	NM_078740;NM_001144302;NM_001144300;NM_164516;NM_164517;NM_001144301;NM_001144303	FBgn0041111	1623171_s_at;1630971_s_at;1635264_s_at	learning or memory [GO:0007611];cytokinesis, actomyosin contractile ring assembly [GO:0000915];periodic partitioning [GO:0007365];olfactory behavior [GO:0042048];compound eye photoreceptor development [GO:0042051];wing disc dorsal/ventral pattern formation [GO:0048190];regulation of cell size [GO:0008361];segment specification [GO:0007379];regulation of lipid transport [GO:0032368];ELL-EAF comple…
FBgn0015031:E005	-1.91	1.5e-05	75	drosophila_melanogaster	FBgn0015031	cype	cyclope [Source:FlyBase gene name;Acc:FBgn0015031]	2L:5327241-5327969	+	46040	NM_080526;NM_001258957;NM_001258956	FBgn0015031	1638416_at	mitochondrial electron transport, cytochrome c to oxygen [GO:0006123];mitochondrial respiratory chain complex IV [GO:0005751];lipid particle [GO:0005811];cytochrome-c oxidase activity [GO:0004129]
FBgn0051792:E002	-1.45	1.5e-05	75	drosophila_melanogaster	FBgn0051792	CG31792		2L:18997448-19002713	+	35163	NM_165270	FBgn0051792	1635700_at	transport [GO:0006810];ion transport [GO:0006811];transmembrane transport [GO:0055085];ATP-binding cassette (ABC) transporter complex [GO:0043190];integral to membrane [GO:0016021];transporter activity [GO:0005215];ATPase activity, coupled to transmembrane movement of substances [GO:0042626];ATP binding [GO:0005524];chloride channel activity [GO:0005254]
FBgn0039875:E001	-1.11	1.5e-05	75	drosophila_melanogaster	FBgn0039875	sip3	septin interacting protein 3 [Source:FlyBase gene name;Acc:FBgn0039875]	3R:27597938-27600885	+	43747	NM_143637	FBgn0039875	1640897_at	ER-associated ubiquitin-dependent protein catabolic process [GO:0030433];endoplasmic reticulum unfolded protein response [GO:0030968];endoplasmic reticulum [GO:0005783];integral to membrane [GO:0016021];ubiquitin-protein ligase activity [GO:0004842];protein binding [GO:0005515];zinc ion binding [GO:0008270];acid-amino acid ligase activity [GO:0016881]
FBgn0082939+FBgn0083123+FBgn0082930:E018	-3.43	1.5e-05	75	drosophila_melanogaster	FBgn0082939		snoRNA:Me28S-C3227b [Source:FlyBase gene name;Acc:FBgn0082939]	2R:10509835-10509914	+		NR_003796	FBgn0082939
FBgn0001324:E009	1.15	1.5e-05	75	drosophila_melanogaster	FBgn0001324	kto	kohtalo [Source:FlyBase gene name;Acc:FBgn0001324]	3L:19829714-19838044	+	44830	NM_080047;NM_001259906	FBgn0001324	1628801_at	transcription from RNA polymerase II promoter [GO:0006366];compound eye development [GO:0048749];regulation of transcription from RNA polymerase II promoter [GO:0006357];transcription initiation from RNA polymerase II promoter [GO:0006367];chaeta development [GO:0022416];positive regulation of Wnt signaling pathway [GO:0030177];imaginal disc-derived leg segmentation [GO:0036011];sex comb developm…
FBgn0260400:E003	-1.19	1.6e-05	75	drosophila_melanogaster	FBgn0260400	elav	embryonic lethal abnormal vision [Source:FlyBase gene name;Acc:FBgn0260400]	X:403545-417259	-	31000	NM_080294;NM_001258518;NM_001014713;NM_001144670	FBgn0260400	1636615_at	central nervous system development [GO:0007417];RNA metabolic process [GO:0016070];nervous system development [GO:0007399];negative regulation of mRNA 3'-end processing [GO:0031441];nucleus [GO:0005634];Cajal body [GO:0015030];RNA binding [GO:0003723];nucleotide binding [GO:0000166];mRNA binding [GO:0003729];poly(U) RNA binding [GO:0008266];nucleic acid binding [GO:0003676]
FBgn0039809+FBgn0000416:E012	-1.07	1.6e-05	75	drosophila_melanogaster	FBgn0039809	CG15547		3R:26707514-26709225	-	43661	NM_143576	FBgn0039809	1630765_at	CTP biosynthetic process [GO:0006241];UTP biosynthetic process [GO:0006228];GTP biosynthetic process [GO:0006183];nucleoside diphosphate phosphorylation [GO:0006165];ATP binding [GO:0005524];nucleoside diphosphate kinase activity [GO:0004550]
FBgn0000547:E002	-1.52	1.6e-05	75	drosophila_melanogaster	FBgn0000547	ed	echinoid [Source:FlyBase gene name;Acc:FBgn0000547]	2L:4031379-4115059	+	33619	NM_078745	FBgn0000547	1627506_at	regulation of hippo signaling [GO:0035330];negative regulation of fusion cell fate specification [GO:0035157];regulation of actin cytoskeleton organization [GO:0032956];muscle organ morphogenesis [GO:0048644];contractile actin filament bundle assembly [GO:0030038];negative regulation of neurogenesis [GO:0050768];inter-male aggressive behavior [GO:0002121];negative regulation of epidermal growth f…
FBgn0037808:E024	-2.77	1.6e-05	75	drosophila_melanogaster	FBgn0037808	Bruce	Bruce [Source:FlyBase gene name;Acc:FBgn0037808]	3R:6137757-6157075	-	41260	NM_141738	FBgn0037808	1634454_at	negative regulation of apoptotic process [GO:0043066];spermatid development [GO:0007286];programmed cell death [GO:0012501];sperm individualization [GO:0007291];intracellular [GO:0005622];small conjugating protein ligase activity [GO:0019787];ubiquitin-protein ligase activity [GO:0004842];acid-amino acid ligase activity [GO:0016881]
FBgn0030148+FBgn0028341:E010	-2.27	1.6e-05	75	drosophila_melanogaster	FBgn0030148	CG3106		X:9553129-9556791	-	31909	NM_132349	FBgn0030148	1624662_at	transferase activity, transferring acyl groups other than amino-acyl groups [GO:0016747]
FBgn0261362:E002	1.08	1.6e-05	75	drosophila_melanogaster	FBgn0261362	proPO-A1	prophenol oxidase A1 [Source:FlyBase gene name;Acc:FBgn0261362]	2R:13774718-13777477	-	37044	NM_057464	FBgn0261362	1635494_at	metabolic process [GO:0008152];oxidoreductase activity [GO:0016491];catechol oxidase activity [GO:0004097];monophenol monooxygenase activity [GO:0004503]
FBgn0260745:E015	-1.56	1.7e-05	75	drosophila_melanogaster	FBgn0260745	mfas	midline fasciclin [Source:FlyBase gene name;Acc:FBgn0260745]	3R:7810584-7819037	-	41455	NM_169444;NM_176470;NM_176468;NM_176473;NM_176475;NM_176476;NM_176466;NM_176471;NM_176478;NM_176472;NM_176477;NM_176467;NM_176474;NM_079600;NM_176469;	FBgn0260745	1632298_s_at	axonogenesis [GO:0007409];multicellular organism reproduction [GO:0032504];extracellular space [GO:0005615];plasma membrane [GO:0005886];protein binding [GO:0005515]
FBgn0003721:E024	-1.16	1.7e-05	75	drosophila_melanogaster	FBgn0003721	Tm1	Tropomyosin 1 [Source:FlyBase gene name;Acc:FBgn0003721]	3R:11107093-11134501	+	41852	NM_169635;NM_169633;NM_206495;NM_169637;NM_001260190;NM_169638;NM_169636;NM_169634;NM_001170148;NM_206494;NM_169639;NM_169641;NM_169640;NM_079636;NM_0	FBgn0003721	1635584_s_at;1640285_at;1641581_at;1625542_a_at;16	pole plasm oskar mRNA localization [GO:0045451];pole plasm assembly [GO:0007315];regulation of lamellipodium assembly [GO:0010591];oogenesis [GO:0048477];dendrite morphogenesis [GO:0048813];muscle contraction [GO:0006936];muscle thin filament tropomyosin [GO:0005862];sarcomere [GO:0030017];actin binding [GO:0003779]
FBgn0261547:E001	-4.29	1.7e-05	75	drosophila_melanogaster	FBgn0261547	Exn	Ephexin [Source:FlyBase gene name;Acc:FBgn0261547]	3L:16963113-16987488	+	39900	NM_001104160;NM_001202194;NM_168705;NM_168706;NM_140685	FBgn0261547	1632154_at;1628915_s_at	regulation of neurotransmitter secretion [GO:0046928];regulation of Rho protein signal transduction [GO:0035023];melanotic encapsulation of foreign target [GO:0035011];presynaptic membrane [GO:0042734];neuromuscular junction [GO:0031594];U2 snRNP [GO:0005686];small nuclear ribonucleoprotein complex [GO:0030532];intracellular [GO:0005622];Rho guanyl-nucleotide exchange factor activity [GO:0005089]…
FBgn0262124:E001	1.08	1.7e-05	75	drosophila_melanogaster	FBgn0262124	uex	unextended [Source:FlyBase gene name;Acc:FBgn0262124]	2RHet:3136909-3181390	-	5740320	NM_001110921;NM_001110920	FBgn0262124		biological_process [GO:0008150];cellular_component [GO:0005575];nucleic acid binding [GO:0003676];protein binding [GO:0005515]
FBgn0052137:E002	-1.28	1.7e-05	75	drosophila_melanogaster	FBgn0052137	CG32137		3L:13932350-13955747	+	39537	NM_168564;NM_168563	FBgn0052137	1625087_a_at	biological_process [GO:0008150];cellular_component [GO:0005575];molecular_function [GO:0003674]
FBgn0039209:E008	-1.52	1.7e-05	75	drosophila_melanogaster	FBgn0039209	CG13624		3R:20383090-20408586	-	42930	NM_170151;NM_170152;NM_001043287;NM_170150;NM_001043288;NM_143014	FBgn0039209	1636321_s_at	regulation of transcription, DNA-dependent [GO:0006355];cellular_component [GO:0005575];protein homodimerization activity [GO:0042803];sequence-specific DNA binding [GO:0043565];sequence-specific DNA binding transcription factor activity [GO:0003700]
FBgn0002121:E012	-1.32	1.7e-05	75	drosophila_melanogaster	FBgn0002121	l(2)gl	lethal (2) giant larvae [Source:FlyBase gene name;Acc:FBgn0002121]	2L:9839-21376	-	33156	NM_164348;NM_164350;NM_164351;NM_164352;NM_001258872;NM_001258873;NM_001258874;NM_001258875;NM_078715;NM_164349	FBgn0002121	1637410_s_at	epidermis morphogenesis [GO:0048730];establishment of epithelial cell planar polarity [GO:0090163];chitin-based larval cuticle pattern formation [GO:0035293];cell competition in a multicellular organism [GO:0035212];asymmetric neuroblast division [GO:0055059];salivary gland histolysis [GO:0035070];actin cytoskeleton organization [GO:0030036];oocyte microtubule cytoskeleton organization [GO:001632…
FBgn0037808:E019	-1.52	1.7e-05	75	drosophila_melanogaster	FBgn0037808	Bruce	Bruce [Source:FlyBase gene name;Acc:FBgn0037808]	3R:6137757-6157075	-	41260	NM_141738	FBgn0037808	1634454_at	negative regulation of apoptotic process [GO:0043066];spermatid development [GO:0007286];programmed cell death [GO:0012501];sperm individualization [GO:0007291];intracellular [GO:0005622];small conjugating protein ligase activity [GO:0019787];ubiquitin-protein ligase activity [GO:0004842];acid-amino acid ligase activity [GO:0016881]
FBgn0250753:E010	-1.21	1.7e-05	75	drosophila_melanogaster	FBgn0250753	exba	extra bases [Source:FlyBase gene name;Acc:FBgn0250753]	3R:1421086-1426858	-	40680	NM_169074;NM_079514;NM_169076;NM_169079;NM_169077;NM_169075;NM_169078	FBgn0250753	1626449_s_at;1625197_at	axon midline choice point recognition [GO:0016199];oogenesis [GO:0048477];RNA metabolic process [GO:0016070];long-term memory [GO:0007616];neuron fate commitment [GO:0048663];negative regulation of translation [GO:0017148];neuronal cell body [GO:0043025];cytoplasm [GO:0005737];axon [GO:0030424];ribosome binding [GO:0043022];protein binding [GO:0005515];translation initiation factor binding [GO:00…
FBgn0261553:E004	-1.21	1.8e-05	75	drosophila_melanogaster	FBgn0261553	CG42671		3L:11207600-11222735	+	39268	NM_001202155;NM_001259786;NM_140197;NM_001202153;NM_001259787;NM_001202154;NM_168453	FBgn0261553	1634980_s_at
FBgn0000247:E002	-1.53	1.8e-05	75	drosophila_melanogaster	FBgn0000247	ca	claret [Source:FlyBase gene name;Acc:FBgn0000247]	3R:25632970-25640782	+	43518	NM_170430	FBgn0000247	1629766_at	negative regulation of gene silencing by RNA [GO:0060967];eye pigment precursor transport [GO:0006856];eye pigment granule organization [GO:0008057];ommochrome biosynthetic process [GO:0006727]
FBgn0026059:E026	-53.45	1.8e-05	75	drosophila_melanogaster	FBgn0026059	Mhcl	Myosin heavy chain-like [Source:FlyBase gene name;Acc:FBgn0026059]	3R:11894245-11924483	-	41955	NM_169700;NM_169701;NM_169703;NM_001043250;NM_001043251;NM_170650;NM_001202304	FBgn0026059	1632231_a_at	myosin complex [GO:0016459];motor activity [GO:0003774];ATPase activity, coupled [GO:0042623];ATP binding [GO:0005524];protein binding [GO:0005515]
FBgn0003388:E005	-1.06	1.9e-05	75	drosophila_melanogaster	FBgn0003388	shd	shade [Source:FlyBase gene name;Acc:FBgn0003388]	3L:14607558-14615305	+	39592	NM_206352;NM_140452	FBgn0003388	1638040_at;1635002_at	central nervous system development [GO:0007417];ecdysteroid biosynthetic process [GO:0045456];head involution [GO:0008258];oxidation-reduction process [GO:0055114];dorsal closure [GO:0007391];midgut development [GO:0007494];growth of a germarium-derived egg chamber [GO:0007295];mitochondrion [GO:0005739];membrane [GO:0016020];electron carrier activity [GO:0009055];heme binding [GO:0020037];oxidor…
FBgn0264695:E021	1.02	1.9e-05	75	drosophila_melanogaster	FBgn0264695	Mhc	Myosin heavy chain [Source:FlyBase gene name;Acc:FBgn0264695]	2L:16766737-16788766	+	35007	NM_165182;NM_165187;NM_165189;NM_165181;NM_165183;NM_165186;NM_165185;NM_078863;NM_165188;NM_165191;NM_165190;NM_165192;NM_001169521;NM_001259119;NM_0	FBgn0264695	1635460_a_at	adult somatic muscle development [GO:0007527];epithelial cell migration, open tracheal system [GO:0007427];muscle organ development [GO:0007517];flight [GO:0060361];locomotion [GO:0040011];skeletal muscle myosin thick filament assembly [GO:0030241];muscle cell differentiation [GO:0042692];striated muscle contraction [GO:0006941];myofibril assembly [GO:0030239];muscle contraction [GO:0006936];poly…
FBgn0023213:E011	-1.16	1.9e-05	75	drosophila_melanogaster	FBgn0023213	eIF4G	eukaryotic translation initiation factor 4G [Source:FlyBase gene name;Acc:FBgn0023213]	4:935911-951347	-	43839	NM_079901;NM_001103382;NM_001144385	FBgn0023213	1637560_at	mitotic spindle elongation [GO:0000022];translational initiation [GO:0006413];mitotic G2 DNA damage checkpoint [GO:0007095];RNA metabolic process [GO:0016070];mitotic spindle organization [GO:0007052];translation [GO:0006412];mitosis [GO:0007067];G1/S transition of mitotic cell cycle [GO:0000082];cytosol [GO:0005829];eukaryotic translation initiation factor 4F complex [GO:0016281];translation ini…
FBgn0035587:E004	1.74	1.9e-05	75	drosophila_melanogaster	FBgn0035587	CG4623		3L:5135053-5137417	+	38597	NM_139688	FBgn0035587	1627574_at	protein binding [GO:0005515]
FBgn0259749:E004	-1.15	1.9e-05	75	drosophila_melanogaster	FBgn0259749	mmy	mummy [Source:FlyBase gene name;Acc:FBgn0259749]	2L:6468538-6473919	-	33903	NM_135188;NM_164690	FBgn0259749	1634606_a_at	chitin-based embryonic cuticle biosynthetic process [GO:0008362];central nervous system development [GO:0007417];chitin-based cuticle development [GO:0040003];regulation of tube size, open tracheal system [GO:0035151];open tracheal system development [GO:0007424];dorsal closure [GO:0007391];axonal fasciculation [GO:0007413];extracellular matrix organization [GO:0030198];embryonic epithelial tube …
FBgn0004028:E009	1.09	2e-05	75	drosophila_melanogaster	FBgn0004028	wupA	wings up A [Source:FlyBase gene name;Acc:FBgn0004028]	X:17999586-18010855	-	32794	NM_001258805;NM_167607;NM_167606;NM_078674;NM_167604;NM_167608;NM_167603;NM_167605;NM_001258803;NM_001258804	FBgn0004028	1629235_s_at	skeletal muscle tissue development [GO:0007519];muscle organ development [GO:0007517];heart development [GO:0007507];nervous system development [GO:0007399];cardiac muscle tissue development [GO:0048738];muscle cell cellular homeostasis [GO:0046716];myofibril assembly [GO:0030239];sarcomere organization [GO:0045214];nuclear division [GO:0000280];nucleus [GO:0005634];troponin complex [GO:0005861];…
FBgn0032833:E007	-2.28	2e-05	75	drosophila_melanogaster	FBgn0032833	CG10664	Cytochrome c oxidase subunit IV [Source:FlyBase gene name;Acc:FBgn0032833]	2L:19958713-19960065	+	35279	NM_206010;NM_136169	FBgn0032833	1640797_at	mitochondrial electron transport, cytochrome c to oxygen [GO:0006123];Golgi organization [GO:0007030];cell proliferation [GO:0008283];mitotic cell cycle [GO:0000278];mitochondrial respiratory chain complex IV [GO:0005751];mitochondrion [GO:0005739];lipid particle [GO:0005811];cytochrome-c oxidase activity [GO:0004129]
FBgn0036663:E002	1.14	2e-05	75	drosophila_melanogaster	FBgn0036663	CG9674		3L:16780673-16800831	-	39878	NM_176339;NM_001259875;NM_140665;NM_001259874;NM_168687	FBgn0036663	1629048_s_at;1640174_at	glutamate biosynthetic process [GO:0006537];oxidation-reduction process [GO:0055114];nitrogen compound metabolic process [GO:0006807];metabolic process [GO:0008152];iron-sulfur cluster binding [GO:0051536];flavin adenine dinucleotide binding [GO:0050660];glutamate synthase activity, NAD(P)H as acceptor [GO:0045181];glutamate synthase (NADH) activity [GO:0016040];oxidoreductase activity, acting on…
FBgn0262735:E003	-1.08	2e-05	75	drosophila_melanogaster	FBgn0262735	Imp	IGF-II mRNA-binding protein [Source:FlyBase gene name;Acc:FBgn0262735]	X:10681902-10716815	-	32009	NM_001258687;NM_167249;NM_167253;NM_167255;NM_167252;NM_167251;NM_001169246;NM_167250;NM_078556;NM_001042803;NM_167254	FBgn0262735	1629905_s_at;1630941_s_at;1630309_s_at;1623455_s_a	spermatogenesis [GO:0007283];synaptic growth at neuromuscular junction [GO:0051124];mRNA splicing, via spliceosome [GO:0000398];nervous system development [GO:0007399];catalytic step 2 spliceosome [GO:0071013];precatalytic spliceosome [GO:0071011];nucleotide binding [GO:0000166];mRNA binding [GO:0003729];RNA binding [GO:0003723];nucleic acid binding [GO:0003676]
FBgn0040319:E007	-2.16	2e-05	75	drosophila_melanogaster	FBgn0040319	Gclc	Glutamate-cysteine ligase catalytic subunit [Source:FlyBase gene name;Acc:FBgn0040319]	X:7996613-8010177	-	53581	NM_080266;NM_206650	FBgn0040319	1625362_at	cellular response to DNA damage stimulus [GO:0006974];glutathione biosynthetic process [GO:0006750];glutathione metabolic process [GO:0006749];perinuclear region of cytoplasm [GO:0048471];nucleus [GO:0005634];glutamate-cysteine ligase complex [GO:0017109];protein binding [GO:0005515];glutamate-cysteine ligase activity [GO:0004357]
FBgn0261552:E015	-1.08	2.1e-05	75	drosophila_melanogaster	FBgn0261552	ps	pasilla [Source:FlyBase gene name;Acc:FBgn0261552]	3R:5243664-5275190	+	44258	NM_001043227;NM_001202270;NM_001202274;NM_001202272;NM_169280;NM_169281;NM_001043230;NM_001202273;NM_001043232;NM_169283;NM_001043226;NM_169284;NM_169	FBgn0261552	1636261_at;1625967_s_at;1635728_a_at;1633612_at;16	mRNA splicing, via spliceosome [GO:0000398];nucleus [GO:0005634];mRNA binding [GO:0003729];RNA binding [GO:0003723]
FBgn0030327:E004	-1.23	2.1e-05	75	drosophila_melanogaster	FBgn0030327	FucT6	alpha1,6-fucosyltransferase [Source:FlyBase gene name;Acc:FBgn0030327]	X:11600608-11603984	-	32122	NM_132512	FBgn0030327	1638833_at	protein glycosylation [GO:0006486];protein glycosylation in Golgi [GO:0033578];integral to membrane [GO:0016021];Golgi cisterna membrane [GO:0032580];integral to Golgi membrane [GO:0030173];glycoprotein 6-alpha-L-fucosyltransferase activity [GO:0008424];alpha-(1->6)-fucosyltransferase activity [GO:0046921];galactoside 6-L-fucosyltransferase activity [GO:0046702];fucosyltransferase activity [GO:00…
FBgn0014010:E010	-3.01	2.1e-05	75	drosophila_melanogaster	FBgn0014010	Rab5	Rab-protein 5 [Source:FlyBase gene name;Acc:FBgn0014010]	2L:2359196-2365273	-	33418	NM_164477;NM_078733;NM_164476;NM_164479;NM_164478;NM_164475	FBgn0014010	1634895_s_at	protein transport [GO:0015031];imaginal disc-derived male genitalia morphogenesis [GO:0048803];dorsal closure, amnioserosa morphology change [GO:0046664];endosomal vesicle fusion [GO:0034058];establishment or maintenance of apical/basal cell polarity [GO:0035088];cellularization [GO:0007349];chromatin organization [GO:0006325];synaptic vesicle to endosome fusion [GO:0016189];synaptic vesicle endo…
FBgn0052660+FBgn0030357:E013	-1.84	2.1e-05	75	drosophila_melanogaster	FBgn0052660			X:11814030-11814507	-		NR_002107	FBgn0052660
FBgn0261574:E002	-2.87	2.1e-05	75	drosophila_melanogaster	FBgn0261574	kug	kugelei [Source:FlyBase gene name;Acc:FBgn0261574]	3L:19999684-20017707	+	40191		FBgn0261574	1627761_at	foregut morphogenesis [GO:0007440];hindgut morphogenesis [GO:0007442];oogenesis [GO:0048477];homophilic cell adhesion [GO:0007156];calcium-dependent cell-cell adhesion [GO:0016339];open tracheal system development [GO:0007424];negative regulation of imaginal disc growth [GO:0045571];establishment of planar polarity of follicular epithelium [GO:0042247];establishment or maintenance of actin cytosk…
FBgn0032018:E002	-1.06	2.1e-05	75	drosophila_melanogaster	FBgn0032018	CG7806		2L:8311399-8317011	+	34140	NM_135363	FBgn0032018	1635810_at	transmembrane transport [GO:0055085];transport [GO:0006810];integral to membrane [GO:0016021];ATP binding [GO:0005524];ATPase activity, coupled to transmembrane movement of substances [GO:0042626];nucleoside-triphosphatase activity [GO:0017111];ATPase activity [GO:0016887];xenobiotic-transporting ATPase activity [GO:0008559];nucleotide binding [GO:0000166]
FBgn0029899:E005	-1.14	2.3e-05	75	drosophila_melanogaster	FBgn0029899	CG14438		X:6650355-6664745	+	31615	NM_132120;NM_167090	FBgn0029899	1623386_s_at	intracellular [GO:0005622];zinc ion binding [GO:0008270]
FBgn0053554:E009	-1.26	2.3e-05	75	drosophila_melanogaster	FBgn0053554	Nipped-A	Nipped-A [Source:FlyBase gene name;Acc:FBgn0053554]	2R:1065506-1138553	-	35483	NM_001014499;NM_001103722	FBgn0053554	1625263_at;1624771_at	cytokinesis [GO:0000910];wing disc pattern formation [GO:0035222];phagocytosis, engulfment [GO:0006911];positive regulation of Notch signaling pathway [GO:0045747];regulation of transcription, DNA-dependent [GO:0006355];polytene chromosome puff [GO:0005703];histone acetyltransferase complex [GO:0000123];SAGA complex [GO:0000124];polytene chromosome [GO:0005700];microtubule associated complex [GO:…
FBgn0002781:E002	-694.58	2.3e-05	75	drosophila_melanogaster	FBgn0002781	mod(mdg4)	modifier of mdg4 [Source:FlyBase gene name;Acc:FBgn0002781]	3R:17177331-17203121	-	49228	NM_163877;NM_163878;NM_080197;NM_163879;NM_001104388;NM_163880;NM_163882;NM_163881;NM_163883;NM_163884;NM_163885;NM_163886;NM_163888;NM_163887;NM_1638	FBgn0002781	1631500_at;1634052_s_at;1633152_at;1639308_at;1640	male meiosis chromosome segregation [GO:0007060];chromatin organization [GO:0006325];oogenesis [GO:0048477];regulation of apoptotic process [GO:0042981];nucleus organization [GO:0006997];regulation of chromatin assembly or disassembly [GO:0001672];male meiosis I [GO:0007141];germ cell migration [GO:0008354];nucleolus [GO:0005730];polytene chromosome [GO:0005700];nucleus [GO:0005634];plasma membra…
FBgn0026401:E020	-1.37	2.4e-05	75	drosophila_melanogaster	FBgn0026401	Nipped-B	Nipped-B [Source:FlyBase gene name;Acc:FBgn0026401]	2R:579177-616515	-	3355136	NM_001042987;NM_001169582;NM_001169583;NM_001169581;NM_001042986	FBgn0026401		regulation of transcription, DNA-dependent [GO:0006355];maintenance of mitotic sister chromatid cohesion [GO:0034088];transcriptional activation by promoter-enhancer looping [GO:0071733];synaptonemal complex organization [GO:0070193];mitotic sister chromatid cohesion [GO:0007064];positive regulation of gene expression [GO:0010628];nucleoplasm [GO:0005654];polytene chromosome [GO:0005700];protein …
FBgn0000210:E002	-1992	2.4e-05	75	drosophila_melanogaster	FBgn0000210	br	broad [Source:FlyBase gene name;Acc:FBgn0000210]	X:1469165-1558902	+	44505	NM_001201598;NM_001258533;NM_001144672;NM_166897;NM_166894;NM_001201596;NM_166893;NM_001169167;NM_166896;NM_080020;NM_166898;NM_166895;NM_001201597	FBgn0000210	1637312_a_at;1626996_s_at;1629683_at;1635691_at;16	positive regulation of transcription from RNA polymerase II promoter [GO:0045944];eclosion [GO:0007562];negative regulation of gene expression [GO:0010629];progression of morphogenetic furrow involved in compound eye morphogenesis [GO:0007458];muscle fiber development [GO:0048747];compound eye photoreceptor fate commitment [GO:0001752];oogenesis [GO:0048477];metamorphosis [GO:0007552];salivary gl…
FBgn0003415:E015	-2.19	2.4e-05	75	drosophila_melanogaster	FBgn0003415	skd	skuld [Source:FlyBase gene name;Acc:FBgn0003415]	3L:20985914-21020534	-	43906	NM_168879;NM_079914;NM_168880	FBgn0003415	1630269_s_at;1631516_s_at	transcription from RNA polymerase II promoter [GO:0006366];embryo development [GO:0009790];wing disc dorsal/ventral pattern formation [GO:0048190];compound eye development [GO:0048749];regulation of transcription from RNA polymerase II promoter [GO:0006357];transcription initiation from RNA polymerase II promoter [GO:0006367];chaeta development [GO:0022416];positive regulation of Wnt signaling pa…
FBgn0262972:E001	1.12	2.5e-05	75	drosophila_melanogaster	FBgn0262972			3R:7073825-7081845	-		NR_048371;NR_048372	FBgn0262972
FBgn0019968:E019	-1.8	2.5e-05	75	drosophila_melanogaster	FBgn0019968	Khc-73	Kinesin-73 [Source:FlyBase gene name;Acc:FBgn0019968]	2R:11403283-11419759	-	36718	NM_176176;NM_135357	FBgn0019968	1627136_at;1639305_a_at	microtubule-based movement [GO:0007018];regulation of synapse structure and activity [GO:0050803];establishment of spindle orientation [GO:0051294];early endosome [GO:0005769];astral microtubule [GO:0000235];microtubule plus-end [GO:0035371];kinesin complex [GO:0005871];microtubule binding [GO:0008017];protein homodimerization activity [GO:0042803];ATP binding [GO:0005524];microtubule motor activ…
FBgn0015542:E001	-1.16	2.5e-05	75	drosophila_melanogaster	FBgn0015542	sima	similar [Source:FlyBase gene name;Acc:FBgn0015542]	3R:25884037-25947101	+	43580	NM_079845;NM_001144657	FBgn0015542	1629388_s_at;1641206_at	positive regulation of transcription from RNA polymerase II promoter [GO:0045944];cellular response to DNA damage stimulus [GO:0006974];signal transduction [GO:0007165];regulation of transcription, DNA-dependent [GO:0006355];cellular response to insulin stimulus [GO:0032869];cellular response to hypoxia [GO:0071456];nucleus [GO:0005634];cytoplasm [GO:0005737];signal transducer activity [GO:000487…
FBgn0037808:E001	1.18	2.6e-05	75	drosophila_melanogaster	FBgn0037808	Bruce	Bruce [Source:FlyBase gene name;Acc:FBgn0037808]	3R:6137757-6157075	-	41260	NM_141738	FBgn0037808	1634454_at	negative regulation of apoptotic process [GO:0043066];spermatid development [GO:0007286];programmed cell death [GO:0012501];sperm individualization [GO:0007291];intracellular [GO:0005622];small conjugating protein ligase activity [GO:0019787];ubiquitin-protein ligase activity [GO:0004842];acid-amino acid ligase activity [GO:0016881]
FBgn0035392:E011	-1.93	2.6e-05	75	drosophila_melanogaster	FBgn0035392	CG1271		3L:3052514-3054906	+	38364	NM_167974;NM_206259;NM_139506;NM_167973	FBgn0035392	1623154_a_at	carbohydrate metabolic process [GO:0005975];phosphotransferase activity, alcohol group as acceptor [GO:0016773];glycerol kinase activity [GO:0004370]
FBgn0036493:E004	-1.17	2.6e-05	75	drosophila_melanogaster	FBgn0036493	CG7255		3L:15297355-15304295	+	39662	NM_001038927;NM_001043143;NM_206366;NM_001043142	FBgn0036493	1627578_s_at	mRNA splicing, via spliceosome [GO:0000398];amino acid transmembrane transport [GO:0003333];precatalytic spliceosome [GO:0071011];membrane [GO:0016020];amino acid transmembrane transporter activity [GO:0015171];cationic amino acid transmembrane transporter activity [GO:0015326]
FBgn0043884:E009	-1.13	2.6e-05	75	drosophila_melanogaster	FBgn0043884	mask	multiple ankyrin repeats single KH domain [Source:FlyBase gene name;Acc:FBgn0043884]	3R:20056284-20075970	+	50070	NM_176556;NM_176557;NM_001260351	FBgn0043884	1641226_a_at;1639047_at	cytoskeletal anchoring at plasma membrane [GO:0007016];centrosome duplication [GO:0051298];cellular process [GO:0009987];positive regulation of JAK-STAT cascade [GO:0046427];compound eye photoreceptor cell differentiation [GO:0001751];antimicrobial humoral response [GO:0019730];cell proliferation [GO:0008283];transmembrane receptor protein tyrosine kinase signaling pathway [GO:0007169];lipid part…
FBgn0011592:E001	-1.57	2.7e-05	75	drosophila_melanogaster	FBgn0011592	fra	frazzled [Source:FlyBase gene name;Acc:FBgn0011592]	2R:8416561-8451691	+	36377	NM_165913;NM_078992	FBgn0011592	1623827_a_at	axon midline choice point recognition [GO:0016199];motor neuron axon guidance [GO:0008045];salivary gland boundary specification [GO:0007432];dendrite morphogenesis [GO:0048813];glial cell migration [GO:0008347];axon guidance [GO:0007411];dendrite guidance [GO:0070983];dendrite [GO:0030425];neuronal cell body [GO:0043025];integral to membrane [GO:0016021];plasma membrane [GO:0005886];axon [GO:003…
FBgn0025366+FBgn0003942:E003	1.02	2.8e-05	75	drosophila_melanogaster	FBgn0025366	Ip259	Intronic Protein 259 [Source:FlyBase gene name;Acc:FBgn0025366]	2L:10408352-10409610	+	34419	NM_058031	FBgn0025366	1623045_at	phagocytosis, engulfment [GO:0006911];neurogenesis [GO:0022008]
FBgn0004611:E004	1.53	2.8e-05	75	drosophila_melanogaster	FBgn0004611	Plc21C	Phospholipase C at 21C [Source:FlyBase gene name;Acc:FBgn0004611]	2L:305935-347927	+	33204	NM_057504;NM_205884;NM_205883;NM_205882;NM_057503	FBgn0004611	1630007_s_at	intracellular signal transduction [GO:0035556];lipid catabolic process [GO:0016042];flight behavior [GO:0007629];phosphatidylinositol biosynthetic process [GO:0006661];diacylglycerol biosynthetic process [GO:0006651];lipid metabolic process [GO:0006629];signal transduction [GO:0007165];phosphatidylinositol phospholipase C activity [GO:0004435];calcium ion binding [GO:0005509];phospholipase C acti…
FBgn0032161:E003	-1.18	2.9e-05	75	drosophila_melanogaster	FBgn0032161	CG4594		2L:9920160-9921459	+	34316	NM_135479	FBgn0032161	1630640_at	metabolic process [GO:0008152];mitochondrion [GO:0005739];dodecenoyl-CoA delta-isomerase activity [GO:0004165];catalytic activity [GO:0003824]
FBgn0023537:E002	-1.58	2.9e-05	75	drosophila_melanogaster	FBgn0023537	CG17896		X:384820-387527	-	30995	NM_130489;NM_166844	FBgn0023537	1624521_a_at	oxidation-reduction process [GO:0055114];thymine metabolic process [GO:0019859];pyrimidine nucleobase metabolic process [GO:0006206];valine metabolic process [GO:0006573];metabolic process [GO:0008152];mitochondrion [GO:0005739];malonate-semialdehyde dehydrogenase (acetylating) activity [GO:0018478];methylmalonate-semialdehyde dehydrogenase (acylating) activity [GO:0004491];oxidoreductase activit…
FBgn0034498:E006	-2.5	2.9e-05	75	drosophila_melanogaster	FBgn0034498	CG16868		2R:16169134-16174584	-	37298	NM_137625	FBgn0034498	1632397_at	biological_process [GO:0008150];cellular_component [GO:0005575];molecular_function [GO:0003674];protein binding [GO:0005515]
FBgn0002905:E007	-1.48	2.9e-05	75	drosophila_melanogaster	FBgn0002905	mus308	mutagen-sensitive 308 [Source:FlyBase gene name;Acc:FBgn0002905]	3R:8531245-8538021	-	41571	NM_079609	FBgn0002905	1635214_at	DNA replication [GO:0006260];DNA repair [GO:0006281];nucleotide-excision repair [GO:0006289];double-strand break repair via nonhomologous end joining [GO:0006303];helicase activity [GO:0004386];DNA binding [GO:0003677];ATP-dependent helicase activity [GO:0008026];ATP binding [GO:0005524];DNA-directed DNA polymerase activity [GO:0003887];nucleic acid binding [GO:0003676]
FBgn0004512:E001	1.13	2.9e-05	75	drosophila_melanogaster	FBgn0004512	Mdr49	Multi drug resistance 49 [Source:FlyBase gene name;Acc:FBgn0004512]	2R:8827828-8833850	-	36428	NM_079000;NM_001169661	FBgn0004512	1628659_at	transmembrane transport [GO:0055085];drug transport [GO:0015893];drug transmembrane transport [GO:0006855];response to methotrexate [GO:0031427];response to hypoxia [GO:0001666];germ cell migration [GO:0008354];transport [GO:0006810];integral to plasma membrane [GO:0005887];integral to membrane [GO:0016021];ATPase activity, coupled [GO:0042623];ATPase activity, coupled to transmembrane movement o…
FBgn0011230:E003	1.19	3e-05	75	drosophila_melanogaster	FBgn0011230	poe	purity of essence [Source:FlyBase gene name;Acc:FBgn0011230]	2L:8054322-8071624	-	46243	NM_057638	FBgn0011230	1634654_at	perineurial glial growth [GO:0042066];spermatid development [GO:0007286];glial cell growth [GO:0042065];response to stimulus [GO:0050896];sperm individualization [GO:0007291];ubiquitin-protein ligase activity [GO:0004842];zinc ion binding [GO:0008270];calmodulin binding [GO:0005516]
FBgn0031937:E009	-1.13	3e-05	75	drosophila_melanogaster	FBgn0031937	CG13795		2L:7723310-7726298	-	34049	NM_135294	FBgn0031937	1624836_at	neurotransmitter transport [GO:0006836];integral to membrane [GO:0016021];neurotransmitter:sodium symporter activity [GO:0005328];neurotransmitter transporter activity [GO:0005326]
FBgn0027596:E020	-1.85	3e-05	75	drosophila_melanogaster	FBgn0027596	CG10249		2R:10788980-10815930	-	36668	NM_001202004;NM_001103848;NM_166073;NM_137161;NM_001202003;NM_166074;NM_001169684;NM_001202005	FBgn0027596	1623036_a_at;1641050_s_at	protein binding [GO:0005515]
FBgn0045862:E004	-1.27	3e-05	75	drosophila_melanogaster	FBgn0045862	btz	barentsz [Source:FlyBase gene name;Acc:FBgn0045862]	3R:23526083-23529167	+	43331	NM_079810;NM_170350	FBgn0045862	1637956_s_at	pole plasm oskar mRNA localization [GO:0045451];oocyte microtubule cytoskeleton polarization [GO:0008103];pole plasm protein localization [GO:0007318];nuclear envelope [GO:0005635];cytoplasm [GO:0005737];exon-exon junction complex [GO:0035145];translation initiation factor binding [GO:0031369]
FBgn0033246:E013	-1.26	3e-05	75	drosophila_melanogaster	FBgn0033246	ACC	Acetyl-CoA carboxylase [Source:FlyBase gene name;Acc:FBgn0033246]	2R:3861620-3874729	-	35761	NM_136498;NM_165581;NM_001103757;NM_001103756	FBgn0033246	1636923_a_at	cell morphogenesis [GO:0000902];fatty acid biosynthetic process [GO:0006633];metabolic process [GO:0008152];lipid particle [GO:0005811];metal ion binding [GO:0046872];ATP binding [GO:0005524];biotin carboxylase activity [GO:0004075];acetyl-CoA carboxylase activity [GO:0003989];ligase activity [GO:0016874];catalytic activity [GO:0003824]
FBgn0261822:E003	-1.18	3e-05	75	drosophila_melanogaster	FBgn0261822	Bsg	Basigin [Source:FlyBase gene name;Acc:FBgn0261822]	2L:8083420-8116531	+	318841	NM_164785;NM_164783;NM_164782;NM_164784;NM_164787;NM_164790;NM_164786;NM_164788;NM_164789	FBgn0261822	1640457_s_at;1628276_s_at	inter-male aggressive behavior [GO:0002121];mitochondrion localization [GO:0051646];spermatid development [GO:0007286];cell-cell adhesion [GO:0016337];sarcomere organization [GO:0045214];nucleus localization [GO:0051647];endoplasmic reticulum localization [GO:0051643];photoreceptor cell morphogenesis [GO:0008594];presynaptic cytoskeletal matrix assembled at active zones [GO:0048788];presynaptic a…
FBgn0033688:E009	-1.23	3.1e-05	75	drosophila_melanogaster	FBgn0033688	Prp8	pre-mRNA processing factor 8 [Source:FlyBase gene name;Acc:FBgn0033688]	2R:8041763-8050503	-	36304	NM_136891	FBgn0033688	1640679_at	neurogenesis [GO:0022008];mRNA splicing, via spliceosome [GO:0000398];spliceosomal complex [GO:0005681];catalytic step 2 spliceosome [GO:0071013];precatalytic spliceosome [GO:0071011];U5 snRNP [GO:0005682];protein binding [GO:0005515]
FBgn0015222:E015	-1.58	3.1e-05	75	drosophila_melanogaster	FBgn0015222	Fer1HCH	Ferritin 1 heavy chain homologue [Source:FlyBase gene name;Acc:FBgn0015222]	3R:26211295-26213900	-	46415	NM_080134;NM_170479;NM_170480;NM_170481;NM_170482;NM_001260438;NM_001260437	FBgn0015222	1633034_s_at	oxidation-reduction process [GO:0055114];cellular iron ion homeostasis [GO:0006879];iron ion transport [GO:0006826];fusome [GO:0045169];Golgi apparatus [GO:0005794];microtubule associated complex [GO:0005875];intracellular ferritin complex [GO:0008043];oxidoreductase activity [GO:0016491];ferric iron binding [GO:0008199];ferrous iron binding [GO:0008198]
FBgn0052666:E002	-2	3.1e-05	75	drosophila_melanogaster	FBgn0052666	Drak	Death-associated protein kinase related [Source:FlyBase gene name;Acc:FBgn0052666]	X:11387203-11449079	+	32097	NM_167288;NM_206688;NM_001169252;NM_001169253	FBgn0052666	1629741_at	cell adhesion [GO:0007155];imaginal disc-derived leg morphogenesis [GO:0007480];protein phosphorylation [GO:0006468];imaginal disc-derived wing morphogenesis [GO:0007476];regulation of cell shape [GO:0008360];morphogenesis of an epithelium [GO:0002009];cellular_component [GO:0005575];protein serine/threonine kinase activity [GO:0004674];ATP binding [GO:0005524];protein kinase activity [GO:0004672]
FBgn0023458:E014	-2.83	3.1e-05	75	drosophila_melanogaster	FBgn0023458	Rbcn-3A	Rabconnectin-3A [Source:FlyBase gene name;Acc:FBgn0023458]	X:6135308-6149381	-	31557	NM_132074	FBgn0023458	1635652_at	open tracheal system development [GO:0007424];vacuolar acidification [GO:0007035];regulation of Notch signaling pathway [GO:0008593];vacuole [GO:0005773];protein binding [GO:0005515]
FBgn0013988:E035	-1.79	3.2e-05	75	drosophila_melanogaster	FBgn0013988	Strn-Mlck	Stretchin-Mlck [Source:FlyBase gene name;Acc:FBgn0013988]	2R:11834431-11873458	-	36753	NM_001202021;NM_001202022;NM_001202025;NM_001202027;NM_166127;NM_079030;NM_001202023;NM_001202024;NM_166128;NM_001202020;NM_166129;NM_001202019;NM_001	FBgn0013988	1634574_a_at;1630501_a_at	protein phosphorylation [GO:0006468];microtubule associated complex [GO:0005875];structural constituent of cytoskeleton [GO:0005200];protein serine/threonine kinase activity [GO:0004674];ATP binding [GO:0005524];protein kinase activity [GO:0004672];calmodulin-dependent protein kinase activity [GO:0004683];myosin light chain kinase activity [GO:0004687];protein binding [GO:0005515]
FBgn0025800:E001	1.04	3.2e-05	75	drosophila_melanogaster	FBgn0025800	Smox	Smad on X [Source:FlyBase gene name;Acc:FBgn0025800]	X:8032424-8036301	-	31738	NM_078524	FBgn0025800	1628706_at;1629290_at	neuron development [GO:0048666];dendrite morphogenesis [GO:0048813];regulation of mitotic cell cycle [GO:0007346];mushroom body development [GO:0016319];imaginal disc-derived wing morphogenesis [GO:0007476];axon guidance [GO:0007411];regulation of transcription, DNA-dependent [GO:0006355];transforming growth factor beta receptor signaling pathway [GO:0007179];transcription factor complex [GO:0005…
FBgn0037525:E005	2.25	3.2e-05	75	drosophila_melanogaster	FBgn0037525	CG17816		3R:3681304-3712455	-	40928	NM_001104235;NM_206458;NM_001104236;NM_169198;NM_001170070	FBgn0037525	1638984_s_at;1637250_at	membrane [GO:0016020]
FBgn0025800:E002	-1.16	3.3e-05	75	drosophila_melanogaster	FBgn0025800	Smox	Smad on X [Source:FlyBase gene name;Acc:FBgn0025800]	X:8032424-8036301	-	31738	NM_078524	FBgn0025800	1628706_at;1629290_at	neuron development [GO:0048666];dendrite morphogenesis [GO:0048813];regulation of mitotic cell cycle [GO:0007346];mushroom body development [GO:0016319];imaginal disc-derived wing morphogenesis [GO:0007476];axon guidance [GO:0007411];regulation of transcription, DNA-dependent [GO:0006355];transforming growth factor beta receptor signaling pathway [GO:0007179];transcription factor complex [GO:0005…
FBgn0262110:E003	1.21	3.3e-05	75	drosophila_melanogaster	FBgn0262110	CG42863		3L:1950306-1964178	-	38259	NM_139424	FBgn0262110	1641743_at;1634291_at	lysosome organization [GO:0007040];lysosomal transport [GO:0007041];protein binding [GO:0005515]
FBgn0024836:E009	1.17	3.4e-05	75	drosophila_melanogaster	FBgn0024836	stan	starry night [Source:FlyBase gene name;Acc:FBgn0024836]	2R:6560850-6608643	+	36125	NM_001201974;NM_001259328;NM_001259329;NM_165794;NM_001169642	FBgn0024836	1626087_at	segment polarity determination [GO:0007367];dendrite self-avoidance [GO:0070593];negative regulation of Wnt signaling pathway [GO:0030178];R3/R4 cell fate commitment [GO:0007464];neuropeptide signaling pathway [GO:0007218];axonogenesis [GO:0007409];regulation of tube length, open tracheal system [GO:0035159];establishment of tissue polarity [GO:0007164];ommatidial rotation [GO:0016318];homophilic…
FBgn0016031:E007	-1.16	3.5e-05	75	drosophila_melanogaster	FBgn0016031	lama	lamina ancestor [Source:FlyBase gene name;Acc:FBgn0016031]	3L:5336719-5349023	-	38610	NM_168116;NM_079209;NM_168115	FBgn0016031	1640509_s_at	inter-male aggressive behavior [GO:0002121];imaginal disc development [GO:0007444];extracellular region [GO:0005576];molecular_function [GO:0003674]
FBgn0029167:E006	-3.73	3.5e-05	75	drosophila_melanogaster	FBgn0029167	Hml	Hemolectin [Source:FlyBase gene name;Acc:FBgn0029167]	3L:13839154-13853101	+	39529	NM_079336	FBgn0029167	1628018_at	wound healing [GO:0042060];cell adhesion [GO:0007155];chitin metabolic process [GO:0006030];hemostasis [GO:0007599];hemolymph coagulation [GO:0042381];extracellular region [GO:0005576];carbohydrate binding [GO:0030246];protein homodimerization activity [GO:0042803];chitin binding [GO:0008061];protein binding [GO:0005515]
FBgn0004108:E001	-1.28	3.5e-05	75	drosophila_melanogaster	FBgn0004108	Nrt	Neurotactin [Source:FlyBase gene name;Acc:FBgn0004108]	3L:16759172-16770565	+	39873	NM_001202192;NM_057450;NM_168682	FBgn0004108	1623966_s_at	central nervous system development [GO:0007417];axonogenesis [GO:0007409];axon guidance [GO:0007411];axonal fasciculation [GO:0007413];integral to membrane [GO:0016021];basolateral plasma membrane [GO:0016323];plasma membrane [GO:0005886]
FBgn0011722:E005	-1.19	3.5e-05	75	drosophila_melanogaster	FBgn0011722	Tig	Tiggrin [Source:FlyBase gene name;Acc:FBgn0011722]	2L:6415257-6423308	-	33896	NM_057685	FBgn0011722	1634546_at	phagocytosis, engulfment [GO:0006911];axon guidance [GO:0007411];cell-substrate adhesion [GO:0031589];regulation of cell adhesion mediated by integrin [GO:0033628];proteinaceous extracellular matrix [GO:0005578]
FBgn0002921:E007	-1.09	3.5e-05	75	drosophila_melanogaster	FBgn0002921	Atpalpha	Na pump alpha subunit [Source:FlyBase gene name;Acc:FBgn0002921]	3R:16774436-16801961	+	48971	NM_169938;NM_206527;NM_206526;NM_001170196;NM_169936;NM_169939;NM_169937;NM_206525	FBgn0002921	1639145_s_at;1625719_at	embryonic development via the syncytial blastoderm [GO:0001700];locomotory behavior [GO:0007626];synaptic growth at neuromuscular junction [GO:0051124];adult locomotory behavior [GO:0008344];regulation of tube diameter, open tracheal system [GO:0035158];determination of adult lifespan [GO:0008340];synaptic transmission [GO:0007268];regulation of tube length, open tracheal system [GO:0035159];sept…
FBgn0016756:E004	-1.21	3.5e-05	75	drosophila_melanogaster	FBgn0016756	Ubp64E	Ubiquitin-specific protease 64E [Source:FlyBase gene name;Acc:FBgn0016756]	3L:5746073-5754668	+	38644	NM_168129;NM_206279;NM_079213	FBgn0016756	1624727_s_at	ubiquitin-dependent protein catabolic process [GO:0006511];proteolysis [GO:0006508];regulation of chromatin silencing [GO:0031935];nucleus [GO:0005634];ubiquitin thiolesterase activity [GO:0004221]
FBgn0001149+FBgn0038020:E001	1.02	3.6e-05	75	drosophila_melanogaster	FBgn0001149	GstD1	Glutathione S transferase D1 [Source:FlyBase gene name;Acc:FBgn0001149]	3R:8193269-8194987	-	41503	NM_001038953;NM_079602	FBgn0001149	1628353_at	lyase activity [GO:0016829];DDT-dehydrochlorinase activity [GO:0018833];glutathione transferase activity [GO:0004364];protein binding [GO:0005515]
FBgn0030600:E014	-2.17	3.6e-05	75	drosophila_melanogaster	FBgn0030600	hiw	highwire [Source:FlyBase gene name;Acc:FBgn0030600]	X:14904716-14957440	-	32429	NM_078604	FBgn0030600	1632637_at	protein ubiquitination [GO:0016567];BMP signaling pathway [GO:0030509];adult walking behavior [GO:0007628];locomotion [GO:0040011];regulation of synaptic growth at neuromuscular junction [GO:0008582];negative regulation of BMP signaling pathway [GO:0030514];negative regulation of synaptic growth at neuromuscular junction [GO:0045886];autophagy [GO:0006914];synapse organization [GO:0050808];cytopl…
FBgn0039955:E003	1.07	3.6e-05	75	drosophila_melanogaster	FBgn0039955	CG41099		3RHet:1685102-1706064	-	3355072	NM_001110981;NM_001015359;NM_001015360;NM_001110980	FBgn0039955	1641379_a_at	metal ion binding [GO:0046872];protein binding [GO:0005515]
FBgn0031312:E004	1.16	3.6e-05	75	drosophila_melanogaster	FBgn0031312	Tango14	Transport and Golgi organization 14 [Source:FlyBase gene name;Acc:FBgn0031312]	2L:1158661-1160220	+	33298	NM_134733	FBgn0031312	1634419_at	protein secretion [GO:0009306];wing disc development [GO:0035220];endoplasmic reticulum [GO:0005783];transferase activity, transferring alkyl or aryl (other than methyl) groups [GO:0016765]
FBgn0001235:E020	-1.44	3.7e-05	75	drosophila_melanogaster	FBgn0001235	hth	homothorax [Source:FlyBase gene name;Acc:FBgn0001235]	3R:6335569-6464386	-	41273	NM_057229;NM_057228;NM_057230;NM_169348;NM_001170111;NM_001170110;NM_001014613;NM_001031999	FBgn0001235	1631524_a_at;1632177_at	specification of segmental identity, head [GO:0007380];positive regulation of transcription from RNA polymerase II promoter [GO:0045944];leg disc proximal/distal pattern formation [GO:0007479];salivary gland boundary specification [GO:0007432];compound eye photoreceptor fate commitment [GO:0001752];compound eye development [GO:0048749];regulation of transcription from RNA polymerase II promoter […
FBgn0039470:E001	1.01	3.7e-05	75	drosophila_melanogaster	FBgn0039470	CG6296		3R:22828958-22831191	-	43246	NM_143263	FBgn0039470	1632215_at	lipid metabolic process [GO:0006629];triglyceride lipase activity [GO:0004806];1-acyl-2-lysophosphatidylserine acylhydrolase activity [GO:0052740];phosphatidylserine 1-acylhydrolase activity [GO:0052739];retinyl-palmitate esterase activity [GO:0050253];phosphatidylcholine 1-acylhydrolase activity [GO:0008970]
FBgn0259173:E011	-1.18	3.7e-05	75	drosophila_melanogaster	FBgn0259173	corn	cornetto [Source:FlyBase gene name;Acc:FBgn0259173]	3L:7136091-7150173	-	38786	NM_168193;NM_079230	FBgn0259173	1635475_at;1632199_at	positive regulation of exocytosis [GO:0045921];protein complex [GO:0043234];cytoplasm [GO:0005737];cell cortex [GO:0005938];apical part of cell [GO:0045177];microtubule binding [GO:0008017];protein binding [GO:0005515]
FBgn0053196:E065	-789183	3.7e-05	75	drosophila_melanogaster	FBgn0053196	dp	dumpy [Source:FlyBase gene name;Acc:FBgn0053196]	2L:4477462-4595054	-	318824	NM_001258947;NM_001258946;NM_001258950	FBgn0053196	1634075_at	apposition of dorsal and ventral imaginal disc-derived wing surfaces [GO:0007475];chitin-based cuticle attachment to epithelium [GO:0040005];chitin-based embryonic cuticle biosynthetic process [GO:0008362];open tracheal system development [GO:0007424];lateral inhibition [GO:0046331];extracellular matrix [GO:0031012];proteinaceous extracellular matrix [GO:0005578];4 iron, 4 sulfur cluster binding …
FBgn0262109+FBgn0053229:E009	-1.06	3.8e-05	75	drosophila_melanogaster	FBgn0262109			3L:224106-230964	+		NR_048204;NR_048206;NR_048205;NR_037746;NR_048207	FBgn0262109	1640472_at;1633109_at;1625672_s_at
FBgn0027291:E006	-1.08	3.9e-05	75	drosophila_melanogaster	FBgn0027291	l(1)G0156	lethal (1) G0156 [Source:FlyBase gene name;Acc:FBgn0027291]	X:19412461-19415843	-	32940	NM_167657;NM_133160	FBgn0027291	1634846_a_at	tricarboxylic acid cycle [GO:0006099];oxidation-reduction process [GO:0055114];mitochondrial matrix [GO:0005759];microtubule associated complex [GO:0005875];mitochondrion [GO:0005739];lipid particle [GO:0005811];magnesium ion binding [GO:0000287];isocitrate dehydrogenase (NAD+) activity [GO:0004449];NAD binding [GO:0051287];oxidoreductase activity, acting on the CH-OH group of donors, NAD or NADP…
FBgn0035207:E012	1.11	4e-05	75	drosophila_melanogaster	FBgn0035207	CG9153		3L:1313696-1318330	+	38151	NM_138254;NM_167868	FBgn0035207	1633186_s_at	cellular protein modification process [GO:0006464];intracellular [GO:0005622];ubiquitin-protein ligase activity [GO:0004842];acid-amino acid ligase activity [GO:0016881]
FBgn0034083:E009	1.06	4e-05	75	drosophila_melanogaster	FBgn0034083	lbk	lambik [Source:FlyBase gene name;Acc:FBgn0034083]	2R:12037628-12057024	+	36788	NM_137247	FBgn0034083	1632672_at	chaeta morphogenesis [GO:0008407];oogenesis [GO:0048477];protein binding [GO:0005515]
FBgn0005198:E005	-1.8	4e-05	75	drosophila_melanogaster	FBgn0005198	gig	gigas [Source:FlyBase gene name;Acc:FBgn0005198]	3L:20122281-20132110	+	40201	NM_079453	FBgn0005198	1632822_at	negative regulation of cell size [GO:0045792];regulation of small GTPase mediated signal transduction [GO:0051056];cellular response to DNA damage stimulus [GO:0006974];lipid metabolic process [GO:0006629];regulation of phosphorylation [GO:0042325];determination of adult lifespan [GO:0008340];oogenesis [GO:0048477];phagocytosis, engulfment [GO:0006911];negative regulation of organ growth [GO:0046…
FBgn0000370:E006	-1.22	4e-05	75	drosophila_melanogaster	FBgn0000370	crc	cryptocephal [Source:FlyBase gene name;Acc:FBgn0000370]	2L:21310866-21319527	+	47767	NM_080158;NM_165374	FBgn0000370	1631565_a_at	positive regulation of transcription from RNA polymerase II promoter [GO:0045944];metamorphosis [GO:0007552];regulation of transcription, DNA-dependent [GO:0006355];pupation [GO:0035074];molting cycle, chitin-based cuticle [GO:0007591];pupariation [GO:0035073];nucleus [GO:0005634];protein dimerization activity [GO:0046983];RNA polymerase II distal enhancer sequence-specific DNA binding [GO:000098…
FBgn0022942:E008	-4.06	4.2e-05	75	drosophila_melanogaster	FBgn0022942	Cbp80	cap binding protein 80 [Source:FlyBase gene name;Acc:FBgn0022942]	X:4544054-4552292	+	44409	NM_080011;NM_167012	FBgn0022942	1636071_a_at;1623101_at	neurogenesis [GO:0022008];mRNA splicing, via spliceosome [GO:0000398];negative regulation of viral genome replication [GO:0045071];gene silencing by miRNA [GO:0035195];production of siRNA involved in RNA interference [GO:0030422];RNA metabolic process [GO:0016070];catalytic step 2 spliceosome [GO:0071013];precatalytic spliceosome [GO:0071011];nucleus [GO:0005634];nuclear cap binding complex [GO:0…
FBgn0010051:E001	-2.28	4.2e-05	75	drosophila_melanogaster	FBgn0010051	Itp-r83A	Inositol 1,4,5,-tris-phosphate receptor [Source:FlyBase gene name;Acc:FBgn0010051]	3R:1342862-1364584	+	40664	NM_169061;NM_169060	FBgn0010051	1639461_a_at	calcium ion transmembrane transport [GO:0070588];larval feeding behavior [GO:0030536];response to oxidative stress [GO:0006979];sensory perception of taste [GO:0050909];flight behavior [GO:0007629];mushroom body development [GO:0016319];inositol phosphate-mediated signaling [GO:0048016];response to stimulus [GO:0050896];ion transport [GO:0006811];transmembrane transport [GO:0055085];release of se…
FBgn0025741:E012	-1.2	4.3e-05	75	drosophila_melanogaster	FBgn0025741	plexA	plexin A [Source:FlyBase gene name;Acc:FBgn0025741]	4:1030521-1047720	-	43832	NM_001258499;NM_079898;NM_166804;NM_166806;NM_166805;NM_001038715	FBgn0025741	1640271_s_at	axon midline choice point recognition [GO:0016199];motor neuron axon guidance [GO:0008045];axon guidance [GO:0007411];semaphorin-plexin signaling pathway [GO:0071526];semaphorin-plexin signaling pathway involved in regulation of photoreceptor cell axon guidance [GO:2000305];intracellular [GO:0005622];membrane [GO:0016020];axon guidance receptor activity [GO:0008046];protein binding [GO:0005515];s…
FBgn0038740:E014	-1.57	4.3e-05	75	drosophila_melanogaster	FBgn0038740	CG4562		3R:15692721-15701139	-	42362	NM_142581;NM_001104371	FBgn0038740	1625778_at	transmembrane transport [GO:0055085];transport [GO:0006810];ATP-binding cassette (ABC) transporter complex [GO:0043190];integral to membrane [GO:0016021];transporter activity [GO:0005215];ATPase activity, coupled to transmembrane movement of substances [GO:0042626];ATP binding [GO:0005524];nucleoside-triphosphatase activity [GO:0017111];ATPase activity [GO:0016887];nucleotide binding [GO:0000166]
FBgn0034093:E004	-1.22	4.3e-05	75	drosophila_melanogaster	FBgn0034093	CG15706		2R:12110719-12118189	-	36799	NM_137255	FBgn0034093	1640917_at
FBgn0261922:E005	-1.36	4.5e-05	75	drosophila_melanogaster	FBgn0261922	PI4KIIIalpha	Phosphatidylinositol 4-kinase III alpha [Source:FlyBase gene name;Acc:FBgn0261922]	X:2518837-2527632	+	31247	NM_130658	FBgn0261922	1631334_at	oocyte development [GO:0048599];hippo signaling [GO:0035329];phosphatidylinositol phosphorylation [GO:0046854];phosphatidylinositol-mediated signaling [GO:0048015];regulation of synaptic growth at neuromuscular junction [GO:0008582];phosphorylation [GO:0016310];cellular_component [GO:0005575];binding [GO:0005488];phosphotransferase activity, alcohol group as acceptor [GO:0016773];1-phosphatidylin…
FBgn0031814:E006	-1.33	4.5e-05	75	drosophila_melanogaster	FBgn0031814	retm	real-time [Source:FlyBase gene name;Acc:FBgn0031814]	2L:6448806-6455934	-	33899	NM_135184	FBgn0031814	1632361_at	transport [GO:0006810];mitochondrion [GO:0005739];integral to membrane [GO:0016021];phosphatidylinositol transporter activity [GO:0008526]
FBgn0033688:E008	-1.32	4.6e-05	75	drosophila_melanogaster	FBgn0033688	Prp8	pre-mRNA processing factor 8 [Source:FlyBase gene name;Acc:FBgn0033688]	2R:8041763-8050503	-	36304	NM_136891	FBgn0033688	1640679_at	neurogenesis [GO:0022008];mRNA splicing, via spliceosome [GO:0000398];spliceosomal complex [GO:0005681];catalytic step 2 spliceosome [GO:0071013];precatalytic spliceosome [GO:0071011];U5 snRNP [GO:0005682];protein binding [GO:0005515]
FBgn0031993:E012	-1.41	4.6e-05	75	drosophila_melanogaster	FBgn0031993	CG8486	Piezo [Source:FlyBase gene name;Acc:FBgn0031993]	2L:8163298-8190044	+	34112	NM_164795;NM_001042881;NM_001169436;NM_001201789;NM_001201790;NM_135344	FBgn0031993	1629396_a_at	mechanosensory behavior [GO:0007638];cellular response to mechanical stimulus [GO:0071260];mechanically-gated ion channel activity [GO:0008381]
FBgn0039993:E006	-2.55	4.6e-05	75	drosophila_melanogaster	FBgn0039993	CG17691		U:1178801-1184774	+	3355069	NM_001110548;NM_001015354;NM_001201532;NM_001110546	FBgn0039993	1629813_at	fatty-acyl-CoA biosynthetic process [GO:0046949];metabolic process [GO:0008152];3-methyl-2-oxobutanoate dehydrogenase (lipoamide) complex [GO:0017086];3-methyl-2-oxobutanoate dehydrogenase (2-methylpropanoyl-transferring) activity [GO:0003863];catalytic activity [GO:0003824]
FBgn0010246:E005	-1.06	4.6e-05	75	drosophila_melanogaster	FBgn0010246	Myo61F	Myosin 61F [Source:FlyBase gene name;Acc:FBgn0010246]	3L:1318480-1329617	+	38153	NM_167872;NM_167871;NM_057586;NM_167870	FBgn0010246	1638278_s_at	imaginal disc-derived male genitalia morphogenesis [GO:0048803];mesoderm development [GO:0007498];defense response to bacterium [GO:0042742];microvillus organization [GO:0032528];determination of left/right symmetry [GO:0007368];myosin complex [GO:0016459];cytoplasm [GO:0005737];cell cortex [GO:0005938];brush border [GO:0005903];motor activity [GO:0003774];actin binding [GO:0003779];ATPase activi…
FBgn0029167:E023	1.06	4.9e-05	75	drosophila_melanogaster	FBgn0029167	Hml	Hemolectin [Source:FlyBase gene name;Acc:FBgn0029167]	3L:13839154-13853101	+	39529	NM_079336	FBgn0029167	1628018_at	wound healing [GO:0042060];cell adhesion [GO:0007155];chitin metabolic process [GO:0006030];hemostasis [GO:0007599];hemolymph coagulation [GO:0042381];extracellular region [GO:0005576];carbohydrate binding [GO:0030246];protein homodimerization activity [GO:0042803];chitin binding [GO:0008061];protein binding [GO:0005515]
FBgn0034718:E001	1.02	4.9e-05	75	drosophila_melanogaster	FBgn0034718	wdp	windpipe [Source:FlyBase gene name;Acc:FBgn0034718]	2R:18185718-18199425	-	37548	NM_137817;NM_166526;NM_166525;NM_166524	FBgn0034718	1641504_s_at	trachea development [GO:0060438];integral to membrane [GO:0016021];plasma membrane [GO:0005886];protein binding [GO:0005515]
FBgn0039543:E005	-1.09	4.9e-05	75	drosophila_melanogaster	FBgn0039543	CG12428		3R:23529101-23532468	-	43332	NM_170352;NM_143326;NM_170351;NM_170353;NM_170354	FBgn0039543	1625652_s_at	peroxisome [GO:0005777];transferase activity, transferring acyl groups [GO:0016746];carnitine O-octanoyltransferase activity [GO:0008458]
FBgn0043362:E006	-3.56	5e-05	75	drosophila_melanogaster	FBgn0043362	bchs	blue cheese [Source:FlyBase gene name;Acc:FBgn0043362]	2L:5907169-5922776	+	33819	NM_135124	FBgn0043362	1632057_at	determination of adult lifespan [GO:0008340];axonogenesis [GO:0007409];compound eye development [GO:0048749];chaeta development [GO:0022416];regulation of synapse organization [GO:0050807];lysosomal transport [GO:0007041];regulation of protein ubiquitination [GO:0031396];neuromuscular junction [GO:0031594];cytoplasm [GO:0005737];presynaptic active zone [GO:0048786];axon [GO:0030424];metal ion bin…
FBgn0050069:E002	-1.85	5.1e-05	75	drosophila_melanogaster	FBgn0050069	CG30069		2R:10073324-10085730	+	36573	NM_137093	FBgn0050069	1635730_at
FBgn0002526:E008	-1.23	5.1e-05	75	drosophila_melanogaster	FBgn0002526	LanA	Laminin A [Source:FlyBase gene name;Acc:FBgn0002526]	3L:6196931-6211122	-	38723	NM_057269	FBgn0002526	1641324_at	locomotion involved in locomotory behavior [GO:0031987];central nervous system development [GO:0007417];inter-male aggressive behavior [GO:0002121];mesoderm development [GO:0007498];female meiosis chromosome segregation [GO:0016321];heart development [GO:0007507];imaginal disc-derived wing morphogenesis [GO:0007476];peripheral nervous system development [GO:0007422];axon guidance [GO:0007411];mel…
FBgn0004237:E004	1.08	5.1e-05	75	drosophila_melanogaster	FBgn0004237	Hrb87F	Heterogeneous nuclear ribonucleoprotein at 87F [Source:FlyBase gene name;Acc:FBgn0004237]	3R:9482568-9486241	-	48535	NM_057459;NM_001170131;NM_057458	FBgn0004237	1639118_a_at	regulation of alternative mRNA splicing, via spliceosome [GO:0000381];neurogenesis [GO:0022008];mitosis [GO:0007067];polytene chromosome puff [GO:0005703];nucleoplasm [GO:0005654];ribonucleoprotein complex [GO:0030529];nucleus [GO:0005634];omega speckle [GO:0035062];heterogeneous nuclear ribonucleoprotein complex [GO:0030530];chromatin [GO:0000785];sequence-specific DNA binding [GO:0043565];nucle…
FBgn0010241:E007	1.06	5.1e-05	75	drosophila_melanogaster	FBgn0010241	Mdr50	Multi drug resistance 50 [Source:FlyBase gene name;Acc:FBgn0010241]	2R:10134471-10140102	+	36582	NM_079016	FBgn0010241	1638775_at	transmembrane transport [GO:0055085];drug transport [GO:0015893];response to methotrexate [GO:0031427];transport [GO:0006810];integral to membrane [GO:0016021];ATPase activity, coupled [GO:0042623];ATPase activity, coupled to transmembrane movement of substances [GO:0042626];ATP binding [GO:0005524];nucleoside-triphosphatase activity [GO:0017111];ATPase activity [GO:0016887];drug transmembrane tr…
FBgn0015570:E005	1.02	5.1e-05	75	drosophila_melanogaster	FBgn0015570	alpha-Est2	alpha-Esterase-2 [Source:FlyBase gene name;Acc:FBgn0015570]	3R:3367533-3370952	+	40908	NM_079544	FBgn0015570	1633196_at	lipid particle [GO:0005811];methyl jasmonate esterase activity [GO:0080032];methyl salicylate esterase activity [GO:0080031];methyl indole-3-acetate esterase activity [GO:0080030];retinyl-palmitate esterase activity [GO:0050253]
FBgn0025725:E001	1.04	5.1e-05	75	drosophila_melanogaster	FBgn0025725	alphaCop	alpha-coatomer protein [Source:FlyBase gene name;Acc:FBgn0025725]	3L:1641066-1645199	-	38199	NM_167908;NM_058047	FBgn0025725	1632109_s_at	cell morphogenesis [GO:0000902];phagocytosis, engulfment [GO:0006911];intracellular protein transport [GO:0006886];vesicle-mediated transport [GO:0016192];regulation of lipid storage [GO:0010883];retrograde vesicle-mediated transport, Golgi to ER [GO:0006890];COPI vesicle coat [GO:0030126];membrane coat [GO:0030117];structural molecule activity [GO:0005198];protein binding [GO:0005515]
FBgn0031077:E004	-1.73	5.2e-05	75	drosophila_melanogaster	FBgn0031077	CG15618		X:19753776-19759557	-	33001	NM_134517;NM_001258841	FBgn0031077	1631488_at
FBgn0030674:E003	-23.26	5.2e-05	75	drosophila_melanogaster	FBgn0030674	CG8184		X:15608148-15625521	+	32510	NM_132831	FBgn0030674	1634771_a_at	dsRNA transport [GO:0033227];cellular protein modification process [GO:0006464];intracellular [GO:0005622];ubiquitin-protein ligase activity [GO:0004842];acid-amino acid ligase activity [GO:0016881]
FBgn0031357:E004	-2.71	5.3e-05	75	drosophila_melanogaster	FBgn0031357	mRpL48	mitochondrial ribosomal protein L48 [Source:FlyBase gene name;Acc:FBgn0031357]	2L:1710462-1711465	+	33348	NM_134769	FBgn0031357	1638783_at	translation [GO:0006412];mitochondrial large ribosomal subunit [GO:0005762];ribosome [GO:0005840];intracellular [GO:0005622];structural constituent of ribosome [GO:0003735]
FBgn0000723:E018	-1.28	5.4e-05	75	drosophila_melanogaster	FBgn0000723	Fps85D	Fps oncogene analog [Source:FlyBase gene name;Acc:FBgn0000723]	3R:5193325-5220268	-	41118	NM_169274;NM_079564;NM_169276;NM_169275	FBgn0000723	1639139_a_at	dorsal closure, amnioserosa morphology change [GO:0046664];protein phosphorylation [GO:0006468];axon guidance [GO:0007411];dorsal closure [GO:0007391];actin filament bundle assembly [GO:0051017];dorsal closure, elongation of leading edge cells [GO:0007394];photoreceptor cell morphogenesis [GO:0008594];adherens junction [GO:0005912];membrane [GO:0016020];cytoplasm [GO:0005737];plasma membrane [GO:…
FBgn0260442:E001	-3.29	5.5e-05	75	drosophila_melanogaster	FBgn0260442	rhea	rhea [Source:FlyBase gene name;Acc:FBgn0260442]	3L:8538101-8567509	+	38978	NM_139981;NM_001259745;NM_001259746;NM_001259747	FBgn0260442	1628141_at	terminal branching, open tracheal system [GO:0007430];cytoskeletal anchoring at plasma membrane [GO:0007016];apposition of dorsal and ventral imaginal disc-derived wing surfaces [GO:0007475];muscle attachment [GO:0016203];larval somatic muscle development [GO:0007526];cell adhesion [GO:0007155];phagocytosis, engulfment [GO:0006911];negative regulation of transcription, DNA-dependent [GO:0045892];…
FBgn0082598:E008	-1.1	5.5e-05	75	drosophila_melanogaster	FBgn0082598	akirin	akirin [Source:FlyBase gene name;Acc:FBgn0082598]	3L:7362943-7366811	+	38821	NM_168211;NM_001202130;NM_139856;NM_001202129	FBgn0082598	1624418_s_at	defense response to Gram-negative bacterium [GO:0050829];muscle attachment [GO:0016203];muscle organ development [GO:0007517];larval somatic muscle development [GO:0007526];embryo development [GO:0009790];positive regulation of innate immune response [GO:0045089];polytene chromosome [GO:0005700];nucleus [GO:0005634];protein binding [GO:0005515];transcription cofactor activity [GO:0003712]
FBgn0030148+FBgn0028341:E001	-1.41	5.6e-05	75	drosophila_melanogaster	FBgn0030148	CG3106		X:9553129-9556791	-	31909	NM_132349	FBgn0030148	1624662_at	transferase activity, transferring acyl groups other than amino-acyl groups [GO:0016747]
FBgn0038347:E002	1.03	5.7e-05	75	drosophila_melanogaster	FBgn0038347	CG18522		3R:11357859-11363010	-	41894	NM_142218	FBgn0038347	1640489_at	oxidation-reduction process [GO:0055114];electron carrier activity [GO:0009055];2 iron, 2 sulfur cluster binding [GO:0051537];flavin adenine dinucleotide binding [GO:0050660];oxidoreductase activity, acting on CH-OH group of donors [GO:0016614];oxidoreductase activity [GO:0016491];iron ion binding [GO:0005506];iron-sulfur cluster binding [GO:0051536];metal ion binding [GO:0046872];catalytic activ…
FBgn0053519:E029	-1.64	5.7e-05	75	drosophila_melanogaster	FBgn0053519	Unc-89	Unc-89 [Source:FlyBase gene name;Acc:FBgn0053519]	2R:19883066-19901384	-	3346201	NM_001103970;NM_001014545	FBgn0053519	1623019_a_at;1626072_at	regulation of Rho protein signal transduction [GO:0035023];adult somatic muscle development [GO:0007527];protein phosphorylation [GO:0006468];sarcomere organization [GO:0045214];intracellular [GO:0005622];Rho guanyl-nucleotide exchange factor activity [GO:0005089];protein kinase activity [GO:0004672];ATP binding [GO:0005524];protein binding [GO:0005515]
FBgn0263392:E014	-1.54	5.7e-05	75	drosophila_melanogaster	FBgn0263392	CG43444		3L:2786206-2879158	-	38347	NM_001259652;NM_001259654;NM_001259653;NM_139493	FBgn0263392	1626183_at;1633257_at	DNA binding [GO:0003677];zinc ion binding [GO:0008270]
FBgn0264695:E013	-1.04	5.7e-05	75	drosophila_melanogaster	FBgn0264695	Mhc	Myosin heavy chain [Source:FlyBase gene name;Acc:FBgn0264695]	2L:16766737-16788766	+	35007	NM_165182;NM_165187;NM_165189;NM_165181;NM_165183;NM_165186;NM_165185;NM_078863;NM_165188;NM_165191;NM_165190;NM_165192;NM_001169521;NM_001259119;NM_0	FBgn0264695	1635460_a_at	adult somatic muscle development [GO:0007527];epithelial cell migration, open tracheal system [GO:0007427];muscle organ development [GO:0007517];flight [GO:0060361];locomotion [GO:0040011];skeletal muscle myosin thick filament assembly [GO:0030241];muscle cell differentiation [GO:0042692];striated muscle contraction [GO:0006941];myofibril assembly [GO:0030239];muscle contraction [GO:0006936];poly…
FBgn0033636:E005	1.37	5.7e-05	75	drosophila_melanogaster	FBgn0033636	tou	toutatis [Source:FlyBase gene name;Acc:FBgn0033636]	2R:7464990-7503550	-	36241	NM_078977;NM_001103800;NM_165844	FBgn0033636	1640433_a_at	positive regulation of transcription from RNA polymerase II promoter [GO:0045944];nervous system development [GO:0007399];chromatin remodeling [GO:0006338];nucleus [GO:0005634];intracellular [GO:0005622];transcription factor binding [GO:0008134];chromatin binding [GO:0003682];protein binding [GO:0005515];DNA binding [GO:0003677];zinc ion binding [GO:0008270]
FBgn0035207:E003	-1.37	5.8e-05	75	drosophila_melanogaster	FBgn0035207	CG9153		3L:1313696-1318330	+	38151	NM_138254;NM_167868	FBgn0035207	1633186_s_at	cellular protein modification process [GO:0006464];intracellular [GO:0005622];ubiquitin-protein ligase activity [GO:0004842];acid-amino acid ligase activity [GO:0016881]
FBgn0043841:E001	-1.36	5.8e-05	75	drosophila_melanogaster	FBgn0043841	vir-1	virus-induced RNA 1 [Source:FlyBase gene name;Acc:FBgn0043841]	2L:12403270-12423421	-	34652	NM_165011;NM_165010;NM_001259075;NM_001038812;NM_001259074;NM_205966	FBgn0043841	1625012_s_at	defense response to virus [GO:0051607]
FBgn0031420:E001	-2.01	5.9e-05	75	drosophila_melanogaster	FBgn0031420	CG9866		2L:2375841-2380506	+	33423	NM_134833;NM_164481	FBgn0031420	1624537_s_at	SAGA complex [GO:0000124];SAGA-type complex [GO:0070461];nucleus [GO:0005634]
FBgn0264695:E012	-1.03	5.9e-05	75	drosophila_melanogaster	FBgn0264695	Mhc	Myosin heavy chain [Source:FlyBase gene name;Acc:FBgn0264695]	2L:16766737-16788766	+	35007	NM_165182;NM_165187;NM_165189;NM_165181;NM_165183;NM_165186;NM_165185;NM_078863;NM_165188;NM_165191;NM_165190;NM_165192;NM_001169521;NM_001259119;NM_0	FBgn0264695	1635460_a_at	adult somatic muscle development [GO:0007527];epithelial cell migration, open tracheal system [GO:0007427];muscle organ development [GO:0007517];flight [GO:0060361];locomotion [GO:0040011];skeletal muscle myosin thick filament assembly [GO:0030241];muscle cell differentiation [GO:0042692];striated muscle contraction [GO:0006941];myofibril assembly [GO:0030239];muscle contraction [GO:0006936];poly…
FBgn0085282+FBgn0052194+FBgn0262898:E002	1.92	5.9e-05	75	drosophila_melanogaster	FBgn0085282	CG34253		3L:18079774-18080420	-	5740501	NM_001104166	FBgn0085282	1628992_at;1626303_s_at
FBgn0023458:E001	1.09	6e-05	75	drosophila_melanogaster	FBgn0023458	Rbcn-3A	Rabconnectin-3A [Source:FlyBase gene name;Acc:FBgn0023458]	X:6135308-6149381	-	31557	NM_132074	FBgn0023458	1635652_at	open tracheal system development [GO:0007424];vacuolar acidification [GO:0007035];regulation of Notch signaling pathway [GO:0008593];vacuole [GO:0005773];protein binding [GO:0005515]
FBgn0053554:E016	-3.46	6e-05	75	drosophila_melanogaster	FBgn0053554	Nipped-A	Nipped-A [Source:FlyBase gene name;Acc:FBgn0053554]	2R:1065506-1138553	-	35483	NM_001014499;NM_001103722	FBgn0053554	1625263_at;1624771_at	cytokinesis [GO:0000910];wing disc pattern formation [GO:0035222];phagocytosis, engulfment [GO:0006911];positive regulation of Notch signaling pathway [GO:0045747];regulation of transcription, DNA-dependent [GO:0006355];polytene chromosome puff [GO:0005703];histone acetyltransferase complex [GO:0000123];SAGA complex [GO:0000124];polytene chromosome [GO:0005700];microtubule associated complex [GO:…
FBgn0039025+FBgn0039026:E008	-3.29	6.2e-05	75	drosophila_melanogaster	FBgn0039025	CG7023		3R:18576614-18602096	+	42702	NM_142842	FBgn0039025	1639202_a_at	ubiquitin-dependent protein catabolic process [GO:0006511];ubiquitin thiolesterase activity [GO:0004221]
FBgn0035844:E011	-1.39	6.2e-05	75	drosophila_melanogaster	FBgn0035844	CG13676		3L:8134968-8144913	-	38906	NM_139922	FBgn0035844	1632155_at	chitin metabolic process [GO:0006030];extracellular region [GO:0005576];chitin binding [GO:0008061]
FBgn0034264+FBgn0034263:E001	1.39	6.2e-05	75	drosophila_melanogaster	FBgn0034264	CG10933		2R:13610818-13612561	+	37014	NM_137407	FBgn0034264	1638211_at	protein binding [GO:0005515]
FBgn0262614:E022	-1.88	6.2e-05	75	drosophila_melanogaster	FBgn0262614	pyd	polychaetoid [Source:FlyBase gene name;Acc:FBgn0262614]	3R:4652790-4757599	-	41062	NM_001260069;NM_057349;NM_001144556;NM_169246;NM_169245;NM_001104241;NM_001260072;NM_170646;NM_176426;NM_001260070;NM_001104242;NM_001260071	FBgn0262614	1630791_a_at;1631905_a_at;1623049_at;1637428_a_at;	fusion cell fate specification [GO:0035156];branch fusion, open tracheal system [GO:0035147];cell-cell adhesion [GO:0016337];JNK cascade [GO:0007254];lateral inhibition [GO:0046331];chaeta development [GO:0022416];wing disc development [GO:0035220];dorsal closure [GO:0007391];trachea morphogenesis [GO:0060439];nephrocyte diaphragm assembly [GO:0036059];regulation of JNK cascade [GO:0046328];estab…
FBgn0082939+FBgn0083123+FBgn0082930:E009	-1.92	6.4e-05	75	drosophila_melanogaster	FBgn0082939		snoRNA:Me28S-C3227b [Source:FlyBase gene name;Acc:FBgn0082939]	2R:10509835-10509914	+		NR_003796	FBgn0082939
FBgn0262886+FBgn0261802:E027	-1.18	6.4e-05	75	drosophila_melanogaster	FBgn0262886			2L:22131221-22132435	+		NR_048038;NR_048037;NR_048039	FBgn0262886
FBgn0032162:E003	1.06	6.6e-05	75	drosophila_melanogaster	FBgn0032162	CG4592		2L:9921633-9922860	+	34317	NM_135480	FBgn0032162	1638090_at	metabolic process [GO:0008152];mitochondrion [GO:0005739];dodecenoyl-CoA delta-isomerase activity [GO:0004165];catalytic activity [GO:0003824]
FBgn0261710:E012	-1.25	6.8e-05	75	drosophila_melanogaster	FBgn0261710	nocte	no circadian temperature entrainment [Source:FlyBase gene name;Acc:FBgn0261710]	X:10355898-10368708	-	31976	NM_167231;NM_132403;NM_001258685	FBgn0261710	1626323_s_at	entrainment of circadian clock [GO:0009649];temperature compensation of the circadian clock [GO:0010378]
FBgn0259735:E005	-1.73	6.8e-05	75	drosophila_melanogaster	FBgn0259735	CG42389		2L:16545033-16662012	+	34987	NM_001144357;NM_135954;NM_135957;NM_165168	FBgn0259735	1637287_at;1625230_a_at	biological_process [GO:0008150];cellular_component [GO:0005575];molecular_function [GO:0003674];protein binding [GO:0005515]
FBgn0261341:E009	-1.08	6.8e-05	75	drosophila_melanogaster	FBgn0261341	verm	vermiform [Source:FlyBase gene name;Acc:FBgn0261341]	3L:19683133-19688360	-	40149	NM_168810;NM_168808;NM_140885;NM_001169998;NM_001169999;NM_168809	FBgn0261341	1624035_a_at	regulation of tube length, open tracheal system [GO:0035159];open tracheal system development [GO:0007424];visual behavior [GO:0007632];chitin metabolic process [GO:0006030];trachea morphogenesis [GO:0060439];dorsal trunk growth, open tracheal system [GO:0035001];extracellular region [GO:0005576];chitin binding [GO:0008061];chitin deacetylase activity [GO:0004099];low-density lipoprotein receptor…
FBgn0036999+FBgn0036998:E005	-1.16	6.9e-05	75	drosophila_melanogaster	FBgn0036999	isoQC	iso Glutaminyl cyclase [Source:FlyBase gene name;Acc:FBgn0036999]	3L:20467566-20470103	+	40270	NM_176372;NM_176373	FBgn0036999	1637876_a_at	proteolysis [GO:0006508];peptidyl-pyroglutamic acid biosynthetic process, using glutaminyl-peptide cyclotransferase [GO:0017186];mitochondrion [GO:0005739];extracellular region [GO:0005576];peptidase activity [GO:0008233];glutaminyl-peptide cyclotransferase activity [GO:0016603]
FBgn0041585:E007	-1.61	6.9e-05	75	drosophila_melanogaster	FBgn0041585	olf186-F	olf186-F [Source:FlyBase gene name;Acc:FBgn0041585]	2R:13730950-13748075	+	37040	NM_137429;NM_170626;NM_170627;NM_206159;NM_001144224	FBgn0041585	1635648_at;1625514_s_at;1637534_at	regulation of calcium ion transport via store-operated calcium channel activity [GO:0032234];nervous system development [GO:0007399];store-operated calcium entry [GO:0002115];positive regulation of calcium ion transport via store-operated calcium channel activity [GO:0032236];positive regulation of calcium ion transport [GO:0051928];positive regulation of NFAT protein import into nucleus [GO:0051…
FBgn0034346:E002	-1.23	7e-05	75	drosophila_melanogaster	FBgn0034346	CG12263		2R:14313935-14317838	+	37118	NM_137488	FBgn0034346	1632403_at	metabolic process [GO:0008152];catalytic activity [GO:0003824]
FBgn0002440:E003	-1.06	7e-05	75	drosophila_melanogaster	FBgn0002440	l(3)mbn	lethal (3) malignant blood neoplasm [Source:FlyBase gene name;Acc:FBgn0002440]	3L:6117034-6121907	-	38701	NM_168157	FBgn0002440	1633919_s_at	chaeta development [GO:0022416];wing disc development [GO:0035220];plasmatocyte differentiation [GO:0042387];cytoplasm [GO:0005737];plasma membrane [GO:0005886];structural constituent of chitin-based cuticle [GO:0005214];structural constituent of cuticle [GO:0042302]
FBgn0035207:E013	1.15	7.1e-05	75	drosophila_melanogaster	FBgn0035207	CG9153		3L:1313696-1318330	+	38151	NM_138254;NM_167868	FBgn0035207	1633186_s_at	cellular protein modification process [GO:0006464];intracellular [GO:0005622];ubiquitin-protein ligase activity [GO:0004842];acid-amino acid ligase activity [GO:0016881]
FBgn0025725:E002	-1.04	7.1e-05	75	drosophila_melanogaster	FBgn0025725	alphaCop	alpha-coatomer protein [Source:FlyBase gene name;Acc:FBgn0025725]	3L:1641066-1645199	-	38199	NM_167908;NM_058047	FBgn0025725	1632109_s_at	cell morphogenesis [GO:0000902];phagocytosis, engulfment [GO:0006911];intracellular protein transport [GO:0006886];vesicle-mediated transport [GO:0016192];regulation of lipid storage [GO:0010883];retrograde vesicle-mediated transport, Golgi to ER [GO:0006890];COPI vesicle coat [GO:0030126];membrane coat [GO:0030117];structural molecule activity [GO:0005198];protein binding [GO:0005515]
FBgn0002526:E006	-1.38	7.2e-05	75	drosophila_melanogaster	FBgn0002526	LanA	Laminin A [Source:FlyBase gene name;Acc:FBgn0002526]	3L:6196931-6211122	-	38723	NM_057269	FBgn0002526	1641324_at	locomotion involved in locomotory behavior [GO:0031987];central nervous system development [GO:0007417];inter-male aggressive behavior [GO:0002121];mesoderm development [GO:0007498];female meiosis chromosome segregation [GO:0016321];heart development [GO:0007507];imaginal disc-derived wing morphogenesis [GO:0007476];peripheral nervous system development [GO:0007422];axon guidance [GO:0007411];mel…
FBgn0030089:E002	-2.16	7.2e-05	75	drosophila_melanogaster	FBgn0030089	AP-1gamma	AP-1gamma [Source:FlyBase gene name;Acc:FBgn0030089]	X:9002724-9011777	+	31842	NM_167178;NM_176718;NM_001258661;NM_001258660;NM_132299;NM_176717;NM_206671;NM_001103448	FBgn0030089	1634294_s_at	compound eye development [GO:0048749];intracellular protein transport [GO:0006886];vesicle-mediated transport [GO:0016192];vesicle coating [GO:0006901];synaptic vesicle coating [GO:0016183];neurotransmitter secretion [GO:0007269];protein transport [GO:0015031];clathrin adaptor complex [GO:0030131];coated vesicle [GO:0030135];synaptic vesicle [GO:0008021];Golgi apparatus part [GO:0044431];membrane…
FBgn0035769:E003	-1.27	7.2e-05	75	drosophila_melanogaster	FBgn0035769	CTCF	CTCF [Source:FlyBase gene name;Acc:FBgn0035769]	3L:7346678-7349813	-	38817	NM_139852	FBgn0035769	1626500_a_at;1627546_at	negative regulation of transcription, DNA-dependent [GO:0045892];segment specification [GO:0007379];maintenance of rDNA [GO:0043007];regulation of gene expression by genetic imprinting [GO:0006349];nucleus [GO:0005634];intracellular [GO:0005622];sequence-specific DNA binding [GO:0043565];sequence-specific DNA binding transcription factor activity [GO:0003700];zinc ion binding [GO:0008270];chromat…
FBgn0011286:E011	-1.96	7.2e-05	75	drosophila_melanogaster	FBgn0011286	Rya-r44F	Ryanodine receptor 44F [Source:FlyBase gene name;Acc:FBgn0011286]	2R:4747869-4775602	+	49090	NM_057645;NM_057644;NM_057646;NM_057643;NM_001259278;NM_001259279;NM_001259280;NM_001259281;NM_001259282;NM_001259277	FBgn0011286	1633452_a_at	calcium ion transmembrane transport [GO:0070588];calcium ion transport [GO:0006816];cellular calcium ion homeostasis [GO:0006874];ion transport [GO:0006811];transmembrane transport [GO:0055085];muscle contraction [GO:0006936];endoplasmic reticulum membrane [GO:0005789];microtubule associated complex [GO:0005875];integral to membrane [GO:0016021];sarcoplasmic reticulum membrane [GO:0033017];membra…
FBgn0016031:E001	1.06	7.3e-05	75	drosophila_melanogaster	FBgn0016031	lama	lamina ancestor [Source:FlyBase gene name;Acc:FBgn0016031]	3L:5336719-5349023	-	38610	NM_168116;NM_079209;NM_168115	FBgn0016031	1640509_s_at	inter-male aggressive behavior [GO:0002121];imaginal disc development [GO:0007444];extracellular region [GO:0005576];molecular_function [GO:0003674]
FBgn0011747:E009	-1.07	7.3e-05	75	drosophila_melanogaster	FBgn0011747	Ank	Ankyrin [Source:FlyBase gene name;Acc:FBgn0011747]	4:137015-150380	-	43770	NM_001169348;NM_175927;NM_001169349;NM_175928;NM_175926;NM_175925	FBgn0011747	1635711_s_at	cytoskeletal anchoring at plasma membrane [GO:0007016];signal transduction [GO:0007165];fusome [GO:0045169];plasma membrane [GO:0005886];spectrosome [GO:0045170];cytoskeletal protein binding [GO:0008092];structural constituent of cytoskeleton [GO:0005200];protein binding [GO:0005515]
FBgn0004647:E001	-1.61	7.3e-05	75	drosophila_melanogaster	FBgn0004647	N	Notch [Source:FlyBase gene name;Acc:FBgn0004647]	X:3028905-3066295	+	31293	NM_057511;NM_001258581	FBgn0004647	1634576_at	skeletal muscle tissue development [GO:0007519];positive regulation of S phase of mitotic cell cycle [GO:0045750];negative regulation of fusion cell fate specification [GO:0035157];negative regulation of neurogenesis [GO:0050768];positive regulation of transcription from RNA polymerase II promoter [GO:0045944];germarium-derived egg chamber formation [GO:0007293];negative regulation of gene expres…
FBgn0050381:E003	1.38	7.3e-05	75	drosophila_melanogaster	FBgn0050381	CG30381		2R:3817163-3818521	-	246580	NM_001103751	FBgn0050381	1640326_at;1623358_at	GPI anchor biosynthetic process [GO:0006506];biological_process [GO:0008150];endoplasmic reticulum membrane [GO:0005789];cellular_component [GO:0005575];molecular_function [GO:0003674]
FBgn0033777:E012	-1.28	7.4e-05	75	drosophila_melanogaster	FBgn0033777	CG17574		2R:8736863-8756928	-	36415	NM_136978;NM_001103824;NM_001103823;NM_001103822;NM_001259358;NM_001259356;NM_001259357	FBgn0033777	1636382_at
FBgn0015778:E001	-1.09	7.5e-05	75	drosophila_melanogaster	FBgn0015778	rin	rasputin [Source:FlyBase gene name;Acc:FBgn0015778]	3R:9472726-9480285	+	47998	NM_169532;NM_169533;NM_080168;NM_169531;NM_169530	FBgn0015778	1628937_s_at	Ras protein signal transduction [GO:0007265];compound eye photoreceptor fate commitment [GO:0001752];transport [GO:0006810];ommatidial rotation [GO:0016318];mRNA splicing, via spliceosome [GO:0000398];catalytic step 2 spliceosome [GO:0071013];precatalytic spliceosome [GO:0071011];lipid particle [GO:0005811];cytosol [GO:0005829];intracellular [GO:0005622];nucleotide binding [GO:0000166];nucleic ac…
FBgn0003137:E017	-2.46	7.5e-05	75	drosophila_melanogaster	FBgn0003137	Ppn	Papilin [Source:FlyBase gene name;Acc:FBgn0003137]	3R:24346387-24366053	-	43872	NM_001170289;NM_176575;NM_176574;NM_001170290	FBgn0003137	1635210_a_at	negative regulation of peptidase activity [GO:0010466];extracellular matrix organization [GO:0030198];basement membrane [GO:0005604];proteinaceous extracellular matrix [GO:0005578];extracellular matrix [GO:0031012];extracellular region [GO:0005576];metalloendopeptidase activity [GO:0004222];serine-type endopeptidase inhibitor activity [GO:0004867];extracellular matrix structural constituent [GO:0…
FBgn0036801:E004	-1.83	7.7e-05	75	drosophila_melanogaster	FBgn0036801	MYPT-75D	MYPT-75D [Source:FlyBase gene name;Acc:FBgn0036801]	3L:18619059-18660277	+	40032	NM_140792	FBgn0036801	1640082_at	imaginal disc-derived wing morphogenesis [GO:0007476];protein phosphatase 1 binding [GO:0008157];myosin phosphatase regulator activity [GO:0017020];protein binding [GO:0005515]
FBgn0261550:E003	-1.8	7.8e-05	75	drosophila_melanogaster	FBgn0261550	CG42668		3R:16135066-16149918	+	42412	NM_001202322;NM_001202323;NM_001202321;NM_142621;NM_001144614;NM_169892;NM_169893;NM_001202320;NM_169894	FBgn0261550	1634015_s_at;1623619_at	phospholipid binding [GO:0005543];oxysterol binding [GO:0008142];protein binding [GO:0005515]
FBgn0022710:E009	-20.53	7.9e-05	75	drosophila_melanogaster	FBgn0022710	Ac13E	Adenylyl cyclase 35C [Source:FlyBase gene name;Acc:FBgn0022710]	X:15404910-15448311	-	32485	NM_001014745;NM_057951	FBgn0022710	1636219_at	intracellular signal transduction [GO:0035556];cyclic nucleotide biosynthetic process [GO:0009190];cAMP biosynthetic process [GO:0006171];integral to membrane [GO:0016021];phosphorus-oxygen lyase activity [GO:0016849];lyase activity [GO:0016829];adenylate cyclase activity [GO:0004016]
FBgn0261588:E001	-2.1	8e-05	75	drosophila_melanogaster	FBgn0261588	pdm3	pou domain motif 3 [Source:FlyBase gene name;Acc:FBgn0261588]	2R:4215005-4283785	+	35813	NM_001144145;NM_136533	FBgn0261588	1631222_at	regulation of transcription, DNA-dependent [GO:0006355];nucleus [GO:0005634];sequence-specific DNA binding [GO:0043565];sequence-specific DNA binding transcription factor activity [GO:0003700]
FBgn0037443:E009	-1.89	8.1e-05	75	drosophila_melanogaster	FBgn0037443	CG1021		3R:2214884-2231613	-	40792	NM_169141;NM_141397;NM_001144543;NM_001144544;NM_001170060	FBgn0037443	1629077_s_at	biological_process [GO:0008150];cellular_component [GO:0005575];molecular_function [GO:0003674]
FBgn0264560:E011	1.21	8.1e-05	75	drosophila_melanogaster	FBgn0264560	garz	gartenzwerg [Source:FlyBase gene name;Acc:FBgn0264560]	2R:8214179-8221324	+	36337	NM_136917;NM_165881;NM_001259349	FBgn0264560	1626339_at;1639361_a_at;1636686_at	ER to Golgi vesicle-mediated transport [GO:0006888];Golgi organization [GO:0007030];lumen formation, open tracheal system [GO:0035149];regulation of tube diameter, open tracheal system [GO:0035158];protein secretion [GO:0009306];cell morphogenesis [GO:0000902];phagocytosis, engulfment [GO:0006911];regulation of ARF protein signal transduction [GO:0032012];secretion by cell [GO:0032940];salivary g…
FBgn0002121:E015	-2.01	8.3e-05	75	drosophila_melanogaster	FBgn0002121	l(2)gl	lethal (2) giant larvae [Source:FlyBase gene name;Acc:FBgn0002121]	2L:9839-21376	-	33156	NM_164348;NM_164350;NM_164351;NM_164352;NM_001258872;NM_001258873;NM_001258874;NM_001258875;NM_078715;NM_164349	FBgn0002121	1637410_s_at	epidermis morphogenesis [GO:0048730];establishment of epithelial cell planar polarity [GO:0090163];chitin-based larval cuticle pattern formation [GO:0035293];cell competition in a multicellular organism [GO:0035212];asymmetric neuroblast division [GO:0055059];salivary gland histolysis [GO:0035070];actin cytoskeleton organization [GO:0030036];oocyte microtubule cytoskeleton organization [GO:001632…
FBgn0086906:E001	1.09	8.3e-05	75	drosophila_melanogaster	FBgn0086906	sls	sallimus [Source:FlyBase gene name;Acc:FBgn0086906]	3L:2039681-2115611	-	44013	NM_001259623;NM_001259624;NM_001259625;NM_001259626;NM_001259627;NM_001259628;NM_001259629;NM_001259630;NM_001259631;NM_001259632;NM_001259633;NM_0012	FBgn0086906	1634102_at;1628671_a_at;1635445_at	skeletal muscle tissue development [GO:0007519];muscle attachment [GO:0016203];muscle organ development [GO:0007517];mesoderm development [GO:0007498];locomotion [GO:0040011];sister chromatid cohesion [GO:0007062];mitotic chromosome condensation [GO:0007076];myoblast fusion [GO:0007520];sarcomere organization [GO:0045214];Z disc [GO:0030018];microtubule associated complex [GO:0005875];sarcomere […
FBgn0050069:E005	1.08	8.3e-05	75	drosophila_melanogaster	FBgn0050069	CG30069		2R:10073324-10085730	+	36573	NM_137093	FBgn0050069	1635730_at
FBgn0000497:E001	1.15	8.4e-05	75	drosophila_melanogaster	FBgn0000497	ds	dachsous [Source:FlyBase gene name;Acc:FBgn0000497]	2L:640021-714968	-	33245	NM_078722	FBgn0000497	1640627_at	microtubule cytoskeleton organization involved in establishment of planar polarity [GO:0090176];regulation of tube length, open tracheal system [GO:0035159];cell-cell adhesion [GO:0016337];establishment of tissue polarity [GO:0007164];ommatidial rotation [GO:0016318];establishment of imaginal disc-derived wing hair orientation [GO:0001737];homophilic cell adhesion [GO:0007156];establishment of ce…
FBgn0035207:E002	-1.45	8.4e-05	75	drosophila_melanogaster	FBgn0035207	CG9153		3L:1313696-1318330	+	38151	NM_138254;NM_167868	FBgn0035207	1633186_s_at	cellular protein modification process [GO:0006464];intracellular [GO:0005622];ubiquitin-protein ligase activity [GO:0004842];acid-amino acid ligase activity [GO:0016881]
FBgn0001078:E013	-1.75	8.5e-05	75	drosophila_melanogaster	FBgn0001078	ftz-f1	ftz transcription factor 1 [Source:FlyBase gene name;Acc:FBgn0001078]	3L:18743707-18794409	-	40045	NM_168775;NM_001259895;NM_079419	FBgn0001078	1624520_a_at;1628759_a_at;1640821_at	positive regulation of transcription from RNA polymerase II promoter [GO:0045944];periodic partitioning [GO:0007365];olfactory behavior [GO:0042048];metamorphosis [GO:0007552];regulation of transcription from RNA polymerase II promoter [GO:0006357];salivary gland cell autophagic cell death [GO:0035071];imaginal disc-derived leg morphogenesis [GO:0007480];regulation of transcription, DNA-dependent…
FBgn0000064:E012	-1.12	8.5e-05	75	drosophila_melanogaster	FBgn0000064	Ald	Aldolase [Source:FlyBase gene name;Acc:FBgn0000064]	3R:22079791-22087313	-	43183	NM_170262;NM_170263;NM_170264;NM_206577;NM_170261;NM_170266;NM_079791	FBgn0000064	1631993_s_at;1633473_s_at	glycolysis [GO:0006096];mesoderm development [GO:0007498];mitotic G2 DNA damage checkpoint [GO:0007095];Z disc [GO:0030018];M band [GO:0031430];fructose-bisphosphate aldolase activity [GO:0004332];lyase activity [GO:0016829]
FBgn0038135:E007	1.02	8.5e-05	75	drosophila_melanogaster	FBgn0038135	CG8773		3R:9120472-9124010	+	41634	NM_142016	FBgn0038135	1635769_at	dsRNA transport [GO:0033227];proteolysis [GO:0006508];zinc ion binding [GO:0008270];metallopeptidase activity [GO:0008237];aminopeptidase activity [GO:0004177]
FBgn0263968:E003	-1.22	8.5e-05	75	drosophila_melanogaster	FBgn0263968	Smg1	no-on-and-no-off transient C [Source:FlyBase gene name;Acc:FBgn0263968]	X:6718671-6731573	+	31625	NM_167095	FBgn0263968		neuromuscular synaptic transmission [GO:0007274];synaptic vesicle transport [GO:0048489];nuclear-transcribed mRNA catabolic process, nonsense-mediated decay [GO:0000184];phosphorylation [GO:0016310];synapse organization [GO:0050808];protein kinase activity [GO:0004672];phosphotransferase activity, alcohol group as acceptor [GO:0016773];protein binding [GO:0005515]
FBgn0086902:E006	-1.08	8.6e-05	75	drosophila_melanogaster	FBgn0086902	kis	kismet [Source:FlyBase gene name;Acc:FBgn0086902]	2L:210735-250823	-	33185	NM_078717;NM_001144289;NM_001258889;NM_001258890;NM_001258891;NM_164376	FBgn0086902	1636513_a_at	peroxisome organization [GO:0007031];neuron remodeling [GO:0016322];locomotion [GO:0040011];short-term memory [GO:0007614];negative regulation of transcription, DNA-dependent [GO:0045892];positive regulation of organ growth [GO:0046622];imaginal disc-derived wing morphogenesis [GO:0007476];border follicle cell migration [GO:0007298];antimicrobial humoral response [GO:0019730];blastoderm segmentat…
FBgn0002466:E001	1.16	8.7e-05	75	drosophila_melanogaster	FBgn0002466	sti	sticky [Source:FlyBase gene name;Acc:FBgn0002466]	3L:12501098-12507915	-	39429	NM_140327	FBgn0002466	1637424_at	regulation of actin cytoskeleton organization [GO:0032956];cytokinesis, actomyosin contractile ring assembly [GO:0000915];cytokinesis [GO:0000910];chromatin organization [GO:0006325];intracellular signal transduction [GO:0035556];protein phosphorylation [GO:0006468];regulation of cytokinesis, actomyosin contractile ring assembly [GO:2000431];cytokinesis, completion of separation [GO:0007109];mito…
FBgn0262579:E012	-1.1	8.8e-05	75	drosophila_melanogaster	FBgn0262579	Ect4	Ect4 [Source:FlyBase gene name;Acc:FBgn0262579]	3L:8056974-8101936	+	38895	NM_001259733;NM_001104071;NM_001104074;NM_001104075;NM_001043129;NM_001259734;NM_168254	FBgn0262579	1624876_at;1631291_at;1631613_at;1640039_at;163206	signal transduction [GO:0007165];intracellular [GO:0005622];protein binding [GO:0005515]
FBgn0263749:E006	-1.17	8.8e-05	75	drosophila_melanogaster	FBgn0263749	CG33936		3R:5165938-5188666	+	41114	NM_001031990;NM_001031991	FBgn0263749	1635104_s_at;1623903_at	DNA binding [GO:0003677];zinc ion binding [GO:0008270]
FBgn0027655:E029	1.23	8.9e-05	75	drosophila_melanogaster	FBgn0027655	htt	huntingtin [Source:FlyBase gene name;Acc:FBgn0027655]	3R:24521964-24560073	+	43392	NM_143372	FBgn0027655	1641422_at	establishment of mitotic spindle orientation [GO:0000132];nucleus [GO:0005634];cytoplasm [GO:0005737];binding [GO:0005488]
FBgn0262103+FBgn0262102:E001	1.29	9.3e-05	75	drosophila_melanogaster	FBgn0262103	CG42856	Salt-inducible kinase 3 [Source:FlyBase gene name;Acc:FBgn0262103]	2R:14575637-14593310	+	37152	NM_001202040;NM_137517;NM_137515	FBgn0262103	1639524_at;1635553_at;1630517_at	response to starvation [GO:0042594];protein phosphorylation [GO:0006468];lipid homeostasis [GO:0055088];protein serine/threonine kinase activity [GO:0004674];ATP binding [GO:0005524];protein kinase activity [GO:0004672]
FBgn0259212:E013	-2.57	9.3e-05	75	drosophila_melanogaster	FBgn0259212	cno	canoe [Source:FlyBase gene name;Acc:FBgn0259212]	3R:998392-1043147	-	40620	NM_169025;NM_079508;NM_169026	FBgn0259212	1632618_a_at;1627799_at;1633156_at	Ras protein signal transduction [GO:0007265];ommatidial rotation [GO:0016318];JNK cascade [GO:0007254];compound eye development [GO:0048749];Notch signaling pathway [GO:0007219];epidermis morphogenesis [GO:0048730];dorsal closure [GO:0007391];signal transduction [GO:0007165];regulation of JNK cascade [GO:0046328];establishment or maintenance of cell polarity [GO:0007163];embryonic morphogenesis […
FBgn0001235:E019	-1.1	9.4e-05	75	drosophila_melanogaster	FBgn0001235	hth	homothorax [Source:FlyBase gene name;Acc:FBgn0001235]	3R:6335569-6464386	-	41273	NM_057229;NM_057228;NM_057230;NM_169348;NM_001170111;NM_001170110;NM_001014613;NM_001031999	FBgn0001235	1631524_a_at;1632177_at	specification of segmental identity, head [GO:0007380];positive regulation of transcription from RNA polymerase II promoter [GO:0045944];leg disc proximal/distal pattern formation [GO:0007479];salivary gland boundary specification [GO:0007432];compound eye photoreceptor fate commitment [GO:0001752];compound eye development [GO:0048749];regulation of transcription from RNA polymerase II promoter […
FBgn0034964:E003	1.08	9.5e-05	75	drosophila_melanogaster	FBgn0034964	IntS1	Integrator 1 [Source:FlyBase gene name;Acc:FBgn0034964]	2R:19925507-19931981	+	37840	NM_138031	FBgn0034964	1636297_at	snRNA 3'-end processing [GO:0034472];snRNA processing [GO:0016180];integrator complex [GO:0032039];binding [GO:0005488];molecular_function [GO:0003674]
FBgn0001311:E014	-1.82	9.5e-05	75	drosophila_melanogaster	FBgn0001311	kkv	krotzkopf verkehrt [Source:FlyBase gene name;Acc:FBgn0001311]	3R:1203815-1218587	-	45884	NM_079509;NM_206430;NM_169052	FBgn0001311	1639130_a_at	terminal branching, open tracheal system [GO:0007430];chitin-based embryonic cuticle biosynthetic process [GO:0008362];Malpighian tubule morphogenesis [GO:0007443];regulation of tube diameter, open tracheal system [GO:0035158];regulation of tube length, open tracheal system [GO:0035159];open tracheal system development [GO:0007424];trachea morphogenesis [GO:0060439];embryonic epithelial tube form…
FBgn0053554:E001	1.13	9.5e-05	75	drosophila_melanogaster	FBgn0053554	Nipped-A	Nipped-A [Source:FlyBase gene name;Acc:FBgn0053554]	2R:1065506-1138553	-	35483	NM_001014499;NM_001103722	FBgn0053554	1625263_at;1624771_at	cytokinesis [GO:0000910];wing disc pattern formation [GO:0035222];phagocytosis, engulfment [GO:0006911];positive regulation of Notch signaling pathway [GO:0045747];regulation of transcription, DNA-dependent [GO:0006355];polytene chromosome puff [GO:0005703];histone acetyltransferase complex [GO:0000123];SAGA complex [GO:0000124];polytene chromosome [GO:0005700];microtubule associated complex [GO:…
FBgn0029831:E001	-1.21	9.7e-05	75	drosophila_melanogaster	FBgn0029831	CG5966		X:5882845-5886677	+	31532	NM_132058	FBgn0029831	1627287_at	lipid metabolic process [GO:0006629];imaginal disc-derived wing morphogenesis [GO:0007476];triglyceride lipase activity [GO:0004806];retinyl-palmitate esterase activity [GO:0050253]
FBgn0004465:E001	-1.44	9.7e-05	75	drosophila_melanogaster	FBgn0004465	Su(P)	Suppressor of ref(2)P sterility [Source:FlyBase gene name;Acc:FBgn0004465]	3L:16603762-16605299	-	39856	NM_079392	FBgn0004465	1635950_at	cell redox homeostasis [GO:0045454];electron carrier activity [GO:0009055];protein disulfide oxidoreductase activity [GO:0015035]
FBgn0001085:E001	-1.2	9.7e-05	75	drosophila_melanogaster	FBgn0001085	fz	frizzled [Source:FlyBase gene name;Acc:FBgn0001085]	3L:14267443-14361739	+	45307	NM_080073;NM_168587	FBgn0001085	1631231_at;1639883_at	imaginal disc-derived wing hair organization [GO:0035317];R3/R4 cell fate commitment [GO:0007464];imaginal disc-derived wing hair site selection [GO:0035320];regulation of tube length, open tracheal system [GO:0035159];establishment of tissue polarity [GO:0007164];ommatidial rotation [GO:0016318];establishment of imaginal disc-derived wing hair orientation [GO:0001737];homophilic cell adhesion [G…
FBgn0053012:E001	-1.13	9.8e-05	75	drosophila_melanogaster	FBgn0053012			2R:8254858-8258391	+			FBgn0053012	1638879_a_at
FBgn0053082+FBgn0014903:E002	-2.07	9.8e-05	75	drosophila_melanogaster	FBgn0053082	CG33082		X:924791-925645	+	318857	NM_176680	FBgn0053082	1631337_at
FBgn0262579:E001	-3.07	9.8e-05	75	drosophila_melanogaster	FBgn0262579	Ect4	Ect4 [Source:FlyBase gene name;Acc:FBgn0262579]	3L:8056974-8101936	+	38895	NM_001259733;NM_001104071;NM_001104074;NM_001104075;NM_001043129;NM_001259734;NM_168254	FBgn0262579	1624876_at;1631291_at;1631613_at;1640039_at;163206	signal transduction [GO:0007165];intracellular [GO:0005622];protein binding [GO:0005515]
FBgn0015034:E006	-1.15	9.9e-05	75	drosophila_melanogaster	FBgn0015034	Cyp4e1	Cytochrome P450-4e1 [Source:FlyBase gene name;Acc:FBgn0015034]	2R:4334974-4337250	+	44632	NM_080032	FBgn0015034	1639539_at	oxidation-reduction process [GO:0055114];microsome [GO:0005792];membrane [GO:0016020];oxidoreductase activity, acting on paired donors, with incorporation or reduction of molecular oxygen [GO:0016705];electron carrier activity [GO:0009055];heme binding [GO:0020037];iron ion binding [GO:0005506]
FBgn0035470:E001	1.09	0.0001	75	drosophila_melanogaster	FBgn0035470	CG14980		3L:3897444-3899156	-	38455	NM_139578	FBgn0035470	1626344_at
FBgn0016797:E007	-1.15	0.000102	75	drosophila_melanogaster	FBgn0016797	fz2	frizzled 2 [Source:FlyBase gene name;Acc:FBgn0016797]	3L:19134075-19228473	-	40090	NM_001104173;NM_001144499;NM_168787;NM_079431	FBgn0016797	1624219_s_at;1635583_s_at	imaginal disc-derived wing margin morphogenesis [GO:0008587];chaeta morphogenesis [GO:0008407];signal transduction [GO:0007165];Wnt signaling pathway [GO:0016055];vasculature development [GO:0001944];cell surface receptor signaling pathway [GO:0007166];receptor-mediated endocytosis [GO:0006898];axon extension [GO:0048675];female gonad development [GO:0008585];cellular component movement [GO:00069…
FBgn0032455:E006	-1.12	0.000102	75	drosophila_melanogaster	FBgn0032455	CG5792		2L:12713276-12721843	-	34685	NM_135746;NM_165019	FBgn0032455	1625680_a_at	microtubule associated complex [GO:0005875]
FBgn0002533:E001	-2.6	0.000103	75	drosophila_melanogaster	FBgn0002533	Lcp2	Larval cuticle protein 2 [Source:FlyBase gene name;Acc:FBgn0002533]	2R:4321302-4322080	-	35818	NM_057272	FBgn0002533	1635689_at	structural constituent of chitin-based cuticle [GO:0005214];structural constituent of cuticle [GO:0042302];structural constituent of chitin-based larval cuticle [GO:0008010]
FBgn0032136:E019	1.24	0.000103	75	drosophila_melanogaster	FBgn0032136	CG15828		2L:9634201-9656026	+	34283	NM_205948	FBgn0032136	1628049_at	lipid transport [GO:0006869];extracellular space [GO:0005615];microtubule associated complex [GO:0005875];lipid binding [GO:0008289];lipid transporter activity [GO:0005319]
FBgn0263749:E002	2.07	0.000104	75	drosophila_melanogaster	FBgn0263749	CG33936		3R:5165938-5188666	+	41114	NM_001031990;NM_001031991	FBgn0263749	1635104_s_at;1623903_at	DNA binding [GO:0003677];zinc ion binding [GO:0008270]
FBgn0013733:E028	-280.14	0.000105	75	drosophila_melanogaster	FBgn0013733	shot	short stop [Source:FlyBase gene name;Acc:FBgn0013733]	2R:9751742-9829615	-	36542	NM_166016;NM_166015;NM_001144185;NM_001144186;NM_001144187;NM_001169677;NM_001259380;NM_001259381;NM_166017;NM_079009;NM_001144188;NM_001144189;NM_001	FBgn0013733	1633745_a_at	apposition of dorsal and ventral imaginal disc-derived wing surfaces [GO:0007475];axon midline choice point recognition [GO:0016199];branch fusion, open tracheal system [GO:0035147];lumen formation, open tracheal system [GO:0035149];muscle attachment [GO:0016203];oocyte fate determination [GO:0030716];muscle organ development [GO:0007517];microtubule-based process [GO:0007017];axonogenesis [GO:00…
FBgn0261922:E008	1.1	0.000106	75	drosophila_melanogaster	FBgn0261922	PI4KIIIalpha	Phosphatidylinositol 4-kinase III alpha [Source:FlyBase gene name;Acc:FBgn0261922]	X:2518837-2527632	+	31247	NM_130658	FBgn0261922	1631334_at	oocyte development [GO:0048599];hippo signaling [GO:0035329];phosphatidylinositol phosphorylation [GO:0046854];phosphatidylinositol-mediated signaling [GO:0048015];regulation of synaptic growth at neuromuscular junction [GO:0008582];phosphorylation [GO:0016310];cellular_component [GO:0005575];binding [GO:0005488];phosphotransferase activity, alcohol group as acceptor [GO:0016773];1-phosphatidylin…
FBgn0013987:E008	-1.12	0.000106	75	drosophila_melanogaster	FBgn0013987	MAPk-Ak2	MAP kinase activated protein-kinase-2 [Source:FlyBase gene name;Acc:FBgn0013987]	X:5653941-5658231	-	44573	NM_080030;NM_176688;NM_001258607;NM_167050;NM_001201618	FBgn0013987	1631118_s_at	cell adhesion [GO:0007155];positive regulation of cell size [GO:0045793];protein phosphorylation [GO:0006468];regulation of cell shape [GO:0008360];regulation of JNK cascade [GO:0046328];response to salt stress [GO:0009651];protein kinase activity [GO:0004672];protein serine/threonine kinase activity [GO:0004674];ATP binding [GO:0005524]
FBgn0033246:E016	-1.41	0.000107	75	drosophila_melanogaster	FBgn0033246	ACC	Acetyl-CoA carboxylase [Source:FlyBase gene name;Acc:FBgn0033246]	2R:3861620-3874729	-	35761	NM_136498;NM_165581;NM_001103757;NM_001103756	FBgn0033246	1636923_a_at	cell morphogenesis [GO:0000902];fatty acid biosynthetic process [GO:0006633];metabolic process [GO:0008152];lipid particle [GO:0005811];metal ion binding [GO:0046872];ATP binding [GO:0005524];biotin carboxylase activity [GO:0004075];acetyl-CoA carboxylase activity [GO:0003989];ligase activity [GO:0016874];catalytic activity [GO:0003824]
FBgn0263973:E001	1.13	0.000107	75	drosophila_melanogaster	FBgn0263973	CG32397	javelin [Source:FlyBase gene name;Acc:FBgn0263973]	3L:6556297-6582579	-	318008	NM_168171;NM_001259719;NM_001259720	FBgn0263973	1625323_at;1636115_at	chaeta morphogenesis [GO:0008407];G-protein coupled receptor signaling pathway [GO:0007186];parallel actin filament bundle assembly [GO:0030046];actin filament bundle [GO:0032432];heterotrimeric G-protein complex [GO:0005834];signal transducer activity [GO:0004871]
FBgn0261985:E003	-1.43	0.000107	75	drosophila_melanogaster	FBgn0261985	Ptpmeg	Ptpmeg [Source:FlyBase gene name;Acc:FBgn0261985]	3L:328097-356050	+	38059	NM_167831;NM_167830;NM_001169839;NM_001169838;NM_138187	FBgn0261985	1638100_s_at;1628763_at	central complex development [GO:0048036];protein dephosphorylation [GO:0006470];salivary gland cell autophagic cell death [GO:0035071];autophagic cell death [GO:0048102];mushroom body development [GO:0016319];peptidyl-tyrosine dephosphorylation [GO:0035335];dephosphorylation [GO:0016311];axon extension involved in axon guidance [GO:0048846];cytoskeleton [GO:0005856];cytoskeletal protein binding […
FBgn0024238:E008	-1.42	0.000108	75	drosophila_melanogaster	FBgn0024238	Fim	Fimbrin [Source:FlyBase gene name;Acc:FBgn0024238]	X:17179736-17196011	-	32721	NM_078661;NM_167564;NM_167565	FBgn0024238	1623374_a_at	female meiosis chromosome segregation [GO:0016321];actin binding [GO:0003779];calcium ion binding [GO:0005509];protein binding [GO:0005515]
FBgn0262975:E013	-1.13	0.000108	75	drosophila_melanogaster	FBgn0262975	cnc	cap-n-collar [Source:FlyBase gene name;Acc:FBgn0262975]	3R:19011302-19052430	-	42743	NM_170053;NM_170055;NM_001260330;NM_001260331;NM_170058;NM_001260327;NM_170054;NM_170059;NM_170057;NM_170056;NM_001260328;NM_001260329;NM_001260332;NM	FBgn0262975	1633379_s_at;1636746_at	pole plasm oskar mRNA localization [GO:0045451];positive regulation of transcription from RNA polymerase II promoter [GO:0045944];regulation of pole plasm oskar mRNA localization [GO:0007317];response to oxidative stress [GO:0006979];determination of adult lifespan [GO:0008340];oocyte microtubule cytoskeleton polarization [GO:0008103];blastoderm segmentation [GO:0007350];regulation of transcripti…
FBgn0052660+FBgn0030357:E004	1.53	0.00011	75	drosophila_melanogaster	FBgn0052660			X:11814030-11814507	-		NR_002107	FBgn0052660
FBgn0039213:E002	-1.26	0.00011	75	drosophila_melanogaster	FBgn0039213	atl	atlastin [Source:FlyBase gene name;Acc:FBgn0039213]	3R:20451397-20460436	+	42934	NM_143017;NM_170157	FBgn0039213	1638513_s_at	regulation of microtubule depolymerization [GO:0031114];membrane fusion [GO:0061025];neuromuscular junction development [GO:0007528];endoplasmic reticulum membrane fusion [GO:0016320];regulation of synaptic growth at neuromuscular junction [GO:0008582];Golgi apparatus [GO:0005794];endoplasmic reticulum [GO:0005783];cytoplasm [GO:0005737];membrane part [GO:0044425];intrinsic to endoplasmic reticul…
FBgn0003721:E029	-1.06	0.000111	75	drosophila_melanogaster	FBgn0003721	Tm1	Tropomyosin 1 [Source:FlyBase gene name;Acc:FBgn0003721]	3R:11107093-11134501	+	41852	NM_169635;NM_169633;NM_206495;NM_169637;NM_001260190;NM_169638;NM_169636;NM_169634;NM_001170148;NM_206494;NM_169639;NM_169641;NM_169640;NM_079636;NM_0	FBgn0003721	1635584_s_at;1640285_at;1641581_at;1625542_a_at;16	pole plasm oskar mRNA localization [GO:0045451];pole plasm assembly [GO:0007315];regulation of lamellipodium assembly [GO:0010591];oogenesis [GO:0048477];dendrite morphogenesis [GO:0048813];muscle contraction [GO:0006936];muscle thin filament tropomyosin [GO:0005862];sarcomere [GO:0030017];actin binding [GO:0003779]
FBgn0019968:E020	-2.38	0.000112	75	drosophila_melanogaster	FBgn0019968	Khc-73	Kinesin-73 [Source:FlyBase gene name;Acc:FBgn0019968]	2R:11403283-11419759	-	36718	NM_176176;NM_135357	FBgn0019968	1627136_at;1639305_a_at	microtubule-based movement [GO:0007018];regulation of synapse structure and activity [GO:0050803];establishment of spindle orientation [GO:0051294];early endosome [GO:0005769];astral microtubule [GO:0000235];microtubule plus-end [GO:0035371];kinesin complex [GO:0005871];microtubule binding [GO:0008017];protein homodimerization activity [GO:0042803];ATP binding [GO:0005524];microtubule motor activ…
FBgn0024989:E005	-1.02	0.000113	75	drosophila_melanogaster	FBgn0024989	CG3777		X:173736-244237	+	30979	NM_130483;NM_166840;NM_166841	FBgn0024989	1624178_s_at;1637077_s_at
FBgn0026401:E003	1.11	0.000117	75	drosophila_melanogaster	FBgn0026401	Nipped-B	Nipped-B [Source:FlyBase gene name;Acc:FBgn0026401]	2R:579177-616515	-	3355136	NM_001042987;NM_001169582;NM_001169583;NM_001169581;NM_001042986	FBgn0026401		regulation of transcription, DNA-dependent [GO:0006355];maintenance of mitotic sister chromatid cohesion [GO:0034088];transcriptional activation by promoter-enhancer looping [GO:0071733];synaptonemal complex organization [GO:0070193];mitotic sister chromatid cohesion [GO:0007064];positive regulation of gene expression [GO:0010628];nucleoplasm [GO:0005654];polytene chromosome [GO:0005700];protein …
FBgn0030109:E004	-1.07	0.000117	75	drosophila_melanogaster	FBgn0030109	CG12121		X:9122820-9126406	-	31866	NM_132317	FBgn0030109	1632894_at	integral to membrane [GO:0016021]
FBgn0004652:E016	-1.79	0.000119	75	drosophila_melanogaster	FBgn0004652	fru	fruitless [Source:FlyBase gene name;Acc:FBgn0004652]	3R:14239995-14371308	-	42226	NM_079673;NM_169816;NM_169818;NM_169817;NM_206514;NM_169820;NM_169819;NM_001170177;NM_206516;NM_206515;NM_206513;NM_206512;NM_169821;NM_169822	FBgn0004652	1638111_at;1634379_a_at;1632859_a_at;1624575_a_at;	multicellular organismal development [GO:0007275];mating behavior, sex discrimination [GO:0048047];male courtship behavior [GO:0008049];axon midline choice point recognition [GO:0016199];copulation [GO:0007620];mating behavior [GO:0007617];central nervous system development [GO:0007417];muscle organ development [GO:0007517];dendrite morphogenesis [GO:0048813];male courtship behavior, orientation …
FBgn0262103+FBgn0262102:E011	-1.61	0.00012	75	drosophila_melanogaster	FBgn0262103	CG42856	Salt-inducible kinase 3 [Source:FlyBase gene name;Acc:FBgn0262103]	2R:14575637-14593310	+	37152	NM_001202040;NM_137517;NM_137515	FBgn0262103	1639524_at;1635553_at;1630517_at	response to starvation [GO:0042594];protein phosphorylation [GO:0006468];lipid homeostasis [GO:0055088];protein serine/threonine kinase activity [GO:0004674];ATP binding [GO:0005524];protein kinase activity [GO:0004672]
FBgn0053519:E003	1.21	0.000121	75	drosophila_melanogaster	FBgn0053519	Unc-89	Unc-89 [Source:FlyBase gene name;Acc:FBgn0053519]	2R:19883066-19901384	-	3346201	NM_001103970;NM_001014545	FBgn0053519	1623019_a_at;1626072_at	regulation of Rho protein signal transduction [GO:0035023];adult somatic muscle development [GO:0007527];protein phosphorylation [GO:0006468];sarcomere organization [GO:0045214];intracellular [GO:0005622];Rho guanyl-nucleotide exchange factor activity [GO:0005089];protein kinase activity [GO:0004672];ATP binding [GO:0005524];protein binding [GO:0005515]
FBgn0045823+FBgn0065081:E002	-1.6	0.000121	75	drosophila_melanogaster	FBgn0045823	vsg	visgun [Source:FlyBase gene name;Acc:FBgn0045823]	3L:9707424-9710816	+	39137	NM_168363;NM_168364;NM_168362;NM_140092;NR_002482	FBgn0045823	1641347_s_at	learning or memory [GO:0007611];olfactory learning [GO:0008355];imaginal disc-derived wing morphogenesis [GO:0007476];long-term memory [GO:0007616];regulation of cell proliferation [GO:0042127];cytoplasmic vesicle [GO:0031410];molecular_function [GO:0003674]
FBgn0263132:E014	-1.09	0.000121	75	drosophila_melanogaster	FBgn0263132	Cht6	Cht6 [Source:FlyBase gene name;Acc:FBgn0263132]	X:9911694-9944467	+	31935	NM_001258669;NM_001258670;NM_001258671;NM_001258673;NM_001103464;NM_001258672;NM_132370	FBgn0263132	1635162_at;1639149_at;1633303_at	chitin catabolic process [GO:0006032];chitin metabolic process [GO:0006030];carbohydrate metabolic process [GO:0005975];extracellular region [GO:0005576];chitin binding [GO:0008061];chitinase activity [GO:0004568];hydrolase activity, hydrolyzing O-glycosyl compounds [GO:0004553];cation binding [GO:0043169]
FBgn0045761:E014	-1.13	0.000122	75	drosophila_melanogaster	FBgn0045761	CHKov1	CHKov1 [Source:FlyBase gene name;Acc:FBgn0045761]	3R:21148876-21155024	-	43067	NM_143129;NM_001104448;NM_001104449;NM_001104447;NM_001104446	FBgn0045761	1624272_at	RNA-dependent DNA replication [GO:0006278];RNA binding [GO:0003723];transferase activity, transferring phosphorus-containing groups [GO:0016772];RNA-directed DNA polymerase activity [GO:0003964]
FBgn0031571:E005	-1.2	0.000123	75	drosophila_melanogaster	FBgn0031571	CG3921		2L:3787168-3802509	+	33604	NM_134964;NM_001258935;NM_001258936	FBgn0031571	1634283_at	membrane [GO:0016020];carbohydrate binding [GO:0030246];scavenger receptor activity [GO:0005044]
FBgn0039182:E002	1.46	0.000124	75	drosophila_melanogaster	FBgn0039182	CG5728		3R:20154177-20159036	-	42899	NM_142988	FBgn0039182	1631180_at	rRNA processing [GO:0006364];regulation of alternative mRNA splicing, via spliceosome [GO:0000381];mRNA processing [GO:0006397];RNA processing [GO:0006396];nucleolus [GO:0005730];nucleus [GO:0005634];intracellular [GO:0005622];mRNA binding [GO:0003729];RNA binding [GO:0003723]
FBgn0027835:E008	-1.04	0.000125	75	drosophila_melanogaster	FBgn0027835	Dp1	Dodeca-satellite-binding protein 1 [Source:FlyBase gene name;Acc:FBgn0027835]	2R:14299511-14308629	+	37116	NM_079057;NM_206164;NM_206163;NM_166280;NM_166282;NM_166281	FBgn0027835	1628416_s_at	chromosome condensation [GO:0030261];chromosome segregation [GO:0007059];heterochromatin assembly [GO:0031507];positive regulation of translation [GO:0045727];polytene chromosome chromocenter [GO:0005701];ribonucleoprotein complex [GO:0030529];lipid particle [GO:0005811];nucleus [GO:0005634];heterochromatin [GO:0000792];mRNA 3'-UTR binding [GO:0003730];satellite DNA binding [GO:0003696];single-st…
FBgn0027579:E001	-1.1	0.000126	75	drosophila_melanogaster	FBgn0027579	CG5508		3R:23750915-23758695	+	43350	NM_143340;NM_001260414;NM_170358;NM_170359	FBgn0027579	1627988_at;1632146_a_at	cellular lipid metabolic process [GO:0044255];phospholipid biosynthetic process [GO:0008654];plasma membrane organization [GO:0007009];metabolic process [GO:0008152];mitochondrial outer membrane [GO:0005741];membrane [GO:0016020];glycerol-3-phosphate O-acyltransferase activity [GO:0004366];transferase activity, transferring acyl groups [GO:0016746]
FBgn0011327:E001	-1.21	0.000127	75	drosophila_melanogaster	FBgn0011327	Uch-L3	Ubiquitin C-terminal hydrolase [Source:FlyBase gene name;Acc:FBgn0011327]	3L:9468593-9470065	-	39102	NM_079279	FBgn0011327	1635466_at	ubiquitin-dependent protein catabolic process [GO:0006511];protein deubiquitination [GO:0016579];neurogenesis [GO:0022008];proteolysis [GO:0006508];proteasome regulatory particle [GO:0005838];cytoplasm [GO:0005737];intracellular [GO:0005622];endopeptidase activity [GO:0004175];ubiquitin thiolesterase activity [GO:0004221];omega peptidase activity [GO:0008242]
FBgn0037808:E031	-1.82	0.000128	75	drosophila_melanogaster	FBgn0037808	Bruce	Bruce [Source:FlyBase gene name;Acc:FBgn0037808]	3R:6137757-6157075	-	41260	NM_141738	FBgn0037808	1634454_at	negative regulation of apoptotic process [GO:0043066];spermatid development [GO:0007286];programmed cell death [GO:0012501];sperm individualization [GO:0007291];intracellular [GO:0005622];small conjugating protein ligase activity [GO:0019787];ubiquitin-protein ligase activity [GO:0004842];acid-amino acid ligase activity [GO:0016881]
FBgn0039335:E001	-1.72	0.000128	75	drosophila_melanogaster	FBgn0039335	Vps33B	Vacuolar protein sorting 33B [Source:FlyBase gene name;Acc:FBgn0039335]	3R:21299238-21301478	+	43077	NM_143138	FBgn0039335	1630317_at	vesicle docking involved in exocytosis [GO:0006904];vesicle-mediated transport [GO:0016192];imaginal disc-derived wing morphogenesis [GO:0007476]
FBgn0032456:E016	-1.36	0.000128	75	drosophila_melanogaster	FBgn0032456	MRP	Multidrug-Resistance like Protein 1 [Source:FlyBase gene name;Acc:FBgn0032456]	2L:12719045-12744807	+	34686	NM_205977;NM_205973;NM_205970;NM_205969;NM_205982;NM_205981;NM_205980;NM_205979;NM_165020;NM_205976;NM_205975;NM_205974;NM_205972;NM_205971;NM_205968;	FBgn0032456	1636634_a_at	transmembrane transport [GO:0055085];response to methotrexate [GO:0031427];transport [GO:0006810];integral to membrane [GO:0016021];ATPase activity, coupled to transmembrane movement of substances [GO:0042626];ATP binding [GO:0005524];nucleoside-triphosphatase activity [GO:0017111];ATPase activity [GO:0016887];transporter activity [GO:0005215];ATPase activity, coupled to movement of substances [G…
FBgn0261547:E003	-1.21	0.000129	75	drosophila_melanogaster	FBgn0261547	Exn	Ephexin [Source:FlyBase gene name;Acc:FBgn0261547]	3L:16963113-16987488	+	39900	NM_001104160;NM_001202194;NM_168705;NM_168706;NM_140685	FBgn0261547	1632154_at;1628915_s_at	regulation of neurotransmitter secretion [GO:0046928];regulation of Rho protein signal transduction [GO:0035023];melanotic encapsulation of foreign target [GO:0035011];presynaptic membrane [GO:0042734];neuromuscular junction [GO:0031594];U2 snRNP [GO:0005686];small nuclear ribonucleoprotein complex [GO:0030532];intracellular [GO:0005622];Rho guanyl-nucleotide exchange factor activity [GO:0005089]…
FBgn0035402:E003	-1.78	0.00013	75	drosophila_melanogaster	FBgn0035402	CG12082		3L:3145405-3148358	-	38375	NM_001259660;NM_139516	FBgn0035402	1630178_at	ubiquitin-dependent protein catabolic process [GO:0006511];protein deubiquitination [GO:0016579];ubiquitin thiolesterase activity [GO:0004221];zinc ion binding [GO:0008270];omega peptidase activity [GO:0008242];protein binding [GO:0005515]
FBgn0263598:E006	-1.01	0.000131	75	drosophila_melanogaster	FBgn0263598	Vha68-2	V-ATPase 69 kDa subunit 2 [Source:FlyBase gene name;Acc:FBgn0263598]	2L:12974322-12978615	+	45012	NM_143747;NM_165021;NM_165022;NM_001259086	FBgn0263598	1634961_s_at	imaginal disc growth [GO:0007446];ATP metabolic process [GO:0046034];proton transport [GO:0015992];ATP hydrolysis coupled proton transport [GO:0015991];endosomal lumen acidification [GO:0048388];plasma membrane [GO:0005886];proton-transporting V-type ATPase, V1 domain [GO:0033180];proton-transporting two-sector ATPase complex, catalytic domain [GO:0033178];proton-transporting two-sector ATPase co…
FBgn0014141:E023	-1.99	0.000132	75	drosophila_melanogaster	FBgn0014141	cher	cheerio [Source:FlyBase gene name;Acc:FBgn0014141]	3R:12917255-12950954	-	42066	NM_206502;NM_001202309;NM_079659;NM_001144595;NM_169747;NM_169746	FBgn0014141	1632339_s_at	female germline ring canal formation [GO:0007301];learning or memory [GO:0007611];motor neuron axon guidance [GO:0008045];determination of adult lifespan [GO:0008340];negative regulation of lamellocyte differentiation [GO:0035204];olfactory learning [GO:0008355];mitosis [GO:0007067];protein localization [GO:0008104];germline ring canal formation [GO:0030725];germarium-derived female germ-line cys…
FBgn0023169:E001	-1.17	0.000132	75	drosophila_melanogaster	FBgn0023169	SNF1A	SNF1A/AMP-activated protein kinase [Source:FlyBase gene name;Acc:FBgn0023169]	X:1269580-1272890	+	43904	NM_057965;NM_166880;NM_206604	FBgn0023169	1629357_s_at	regulation of cell growth [GO:0001558];lipid metabolic process [GO:0006629];phagocytosis, engulfment [GO:0006911];protein phosphorylation [GO:0006468];signal transduction [GO:0007165];axon guidance [GO:0007411];establishment or maintenance of epithelial cell apical/basal polarity [GO:0045197];regulation of digestive system process [GO:0044058];sequestering of triglyceride [GO:0030730];cellular re…
FBgn0041092:E005	-1.74	0.000132	75	drosophila_melanogaster	FBgn0041092	tai	taiman [Source:FlyBase gene name;Acc:FBgn0041092]	2L:9166778-9250211	+	34242	NM_001259020;NM_078797;NM_001201819;NM_001201817;NM_001201818	FBgn0041092	1632385_at	signal transduction [GO:0007165];border follicle cell migration [GO:0007298];regulation of transcription, DNA-dependent [GO:0006355];germ-line stem-cell niche homeostasis [GO:0060250];nucleus [GO:0005634];ecdysone receptor holocomplex [GO:0008230];signal transducer activity [GO:0004871];protein dimerization activity [GO:0046983];ligand-dependent nuclear receptor transcription coactivator activity…
FBgn0086708:E005	-37.01	0.000134	75	drosophila_melanogaster	FBgn0086708	stv	starvin [Source:FlyBase gene name;Acc:FBgn0086708]	3L:13470641-13476615	+	39518	NM_168551;NM_001104130;NM_168553;NM_168552;NM_168554	FBgn0086708	1634364_s_at	lateral inhibition [GO:0046331];protein lipidation [GO:0006497];Z disc [GO:0030018];chaperone binding [GO:0051087]
FBgn0262975:E015	-1.09	0.000135	75	drosophila_melanogaster	FBgn0262975	cnc	cap-n-collar [Source:FlyBase gene name;Acc:FBgn0262975]	3R:19011302-19052430	-	42743	NM_170053;NM_170055;NM_001260330;NM_001260331;NM_170058;NM_001260327;NM_170054;NM_170059;NM_170057;NM_170056;NM_001260328;NM_001260329;NM_001260332;NM	FBgn0262975	1633379_s_at;1636746_at	pole plasm oskar mRNA localization [GO:0045451];positive regulation of transcription from RNA polymerase II promoter [GO:0045944];regulation of pole plasm oskar mRNA localization [GO:0007317];response to oxidative stress [GO:0006979];determination of adult lifespan [GO:0008340];oocyte microtubule cytoskeleton polarization [GO:0008103];blastoderm segmentation [GO:0007350];regulation of transcripti…
FBgn0027548:E005	1.28	0.000136	75	drosophila_melanogaster	FBgn0027548	nito	spenito [Source:FlyBase gene name;Acc:FBgn0027548]	2R:3849991-3857320	+	35756	NM_136495;NM_165579	FBgn0027548	1635804_at;1626940_at	neurogenesis [GO:0022008];mRNA splicing, via spliceosome [GO:0000398];precatalytic spliceosome [GO:0071011];nucleotide binding [GO:0000166];nucleic acid binding [GO:0003676];mRNA binding [GO:0003729]
FBgn0038271:E001	-1.45	0.000136	75	drosophila_melanogaster	FBgn0038271	CG3731		3R:10715800-10718109	+	41800	NM_169607;NM_142144	FBgn0038271	1636813_s_at	protein processing [GO:0016485];mitochondrial electron transport, ubiquinol to cytochrome c [GO:0006122];proteolysis [GO:0006508];cytoplasmic microtubule organization [GO:0031122];mitochondrial respiratory chain complex III [GO:0005750];mitochondrial matrix [GO:0005759];microtubule associated complex [GO:0005875];mitochondrion [GO:0005739];lipid particle [GO:0005811];mitochondrial processing pept…
FBgn0033246:E008	-1.03	0.000138	75	drosophila_melanogaster	FBgn0033246	ACC	Acetyl-CoA carboxylase [Source:FlyBase gene name;Acc:FBgn0033246]	2R:3861620-3874729	-	35761	NM_136498;NM_165581;NM_001103757;NM_001103756	FBgn0033246	1636923_a_at	cell morphogenesis [GO:0000902];fatty acid biosynthetic process [GO:0006633];metabolic process [GO:0008152];lipid particle [GO:0005811];metal ion binding [GO:0046872];ATP binding [GO:0005524];biotin carboxylase activity [GO:0004075];acetyl-CoA carboxylase activity [GO:0003989];ligase activity [GO:0016874];catalytic activity [GO:0003824]
FBgn0085446:E008	-1.11	0.000142	75	drosophila_melanogaster	FBgn0085446	CG34417		X:6434804-6483206	+	31591	NM_001103423;NM_001103425;NM_001169208;NM_001169209;NM_001103426;NM_001201620;NM_001103422;NM_001201619;NM_206636	FBgn0085446	1638063_at;1628465_a_at;1631206_a_at;1636450_at	mesoderm development [GO:0007498];microtubule associated complex [GO:0005875];cytoskeleton [GO:0005856];structural constituent of cytoskeleton [GO:0005200];actin binding [GO:0003779];protein binding [GO:0005515]
FBgn0003137:E004	1.12	0.000145	75	drosophila_melanogaster	FBgn0003137	Ppn	Papilin [Source:FlyBase gene name;Acc:FBgn0003137]	3R:24346387-24366053	-	43872	NM_001170289;NM_176575;NM_176574;NM_001170290	FBgn0003137	1635210_a_at	negative regulation of peptidase activity [GO:0010466];extracellular matrix organization [GO:0030198];basement membrane [GO:0005604];proteinaceous extracellular matrix [GO:0005578];extracellular matrix [GO:0031012];extracellular region [GO:0005576];metalloendopeptidase activity [GO:0004222];serine-type endopeptidase inhibitor activity [GO:0004867];extracellular matrix structural constituent [GO:0…
FBgn0036896:E011	-32.22	0.000146	75	drosophila_melanogaster	FBgn0036896	wnd	wallenda [Source:FlyBase gene name;Acc:FBgn0036896]	3L:19617506-19628883	-	40143	NM_176363;NM_140880;NM_176362;NM_001202203	FBgn0036896	1633727_s_at	Golgi organization [GO:0007030];protein phosphorylation [GO:0006468];collateral sprouting of injured axon [GO:0048674];membrane fraction [GO:0005624];axon [GO:0030424];protein kinase activity [GO:0004672];protein serine/threonine kinase activity [GO:0004674];ATP binding [GO:0005524]
FBgn0262647:E014	1.23	0.000146	75	drosophila_melanogaster	FBgn0262647	Nup160	Nucleoporin 160 [Source:FlyBase gene name;Acc:FBgn0262647]	2L:11123779-11129335	+	34549	NM_135649	FBgn0262647	1636241_at	SMAD protein import into nucleus [GO:0007184]
FBgn0261873:E020	-87.43	0.000146	75	drosophila_melanogaster	FBgn0261873	sdt	stardust [Source:FlyBase gene name;Acc:FBgn0261873]	X:8072582-8134507	+	44861	NM_001038746;NM_001258645;NM_001258647;NM_132235;NM_001038747;NM_206653;NM_132236;NM_001042798;NM_206652;NM_001258646	FBgn0261873	1635615_at;1623665_at;1631568_a_at;1635004_at;1641	chitin-based cuticle development [GO:0040003];lateral inhibition [GO:0046331];morphogenesis of a polarized epithelium [GO:0001738];morphogenesis of an epithelium [GO:0002009];establishment or maintenance of epithelial cell apical/basal polarity [GO:0045197];establishment or maintenance of polarity of embryonic epithelium [GO:0016332];zonula adherens assembly [GO:0045186];cell-cell junction assemb…
FBgn0029167:E025	1.09	0.000146	75	drosophila_melanogaster	FBgn0029167	Hml	Hemolectin [Source:FlyBase gene name;Acc:FBgn0029167]	3L:13839154-13853101	+	39529	NM_079336	FBgn0029167	1628018_at	wound healing [GO:0042060];cell adhesion [GO:0007155];chitin metabolic process [GO:0006030];hemostasis [GO:0007599];hemolymph coagulation [GO:0042381];extracellular region [GO:0005576];carbohydrate binding [GO:0030246];protein homodimerization activity [GO:0042803];chitin binding [GO:0008061];protein binding [GO:0005515]
FBgn0027338:E007	-1.09	0.000147	75	drosophila_melanogaster	FBgn0027338	Kap-alpha3	karyopherin alpha3 [Source:FlyBase gene name;Acc:FBgn0027338]	3R:5400206-5403506	-	41158	NM_169295;NM_169296;NM_176437;NM_001170101	FBgn0027338	1635566_s_at	response to UV [GO:0009411];protein import into nucleus [GO:0006606];mitotic G2 DNA damage checkpoint [GO:0007095];positive regulation of NFAT protein import into nucleus [GO:0051533];cytoplasm [GO:0005737];nuclear pore [GO:0005643];nucleus [GO:0005634];protein transporter activity [GO:0008565];protein binding [GO:0005515];protein transmembrane transporter activity [GO:0008320]
FBgn0031710:E006	-1.09	0.000149	75	drosophila_melanogaster	FBgn0031710	CG7371		2L:5521281-5523877	-	33774	NM_135087	FBgn0031710	1629923_at
FBgn0019925:E005	-1.04	0.000149	75	drosophila_melanogaster	FBgn0019925	Surf4	Surfeit 4 [Source:FlyBase gene name;Acc:FBgn0019925]	3R:11169375-11171905	-	41864	NM_057874;NM_169647	FBgn0019925	1640313_s_at	lateral inhibition [GO:0046331];endoplasmic reticulum membrane [GO:0005789];fusome [GO:0045169];integral to membrane [GO:0016021]
FBgn0087013:E005	1.04	0.000151	75	drosophila_melanogaster	FBgn0087013	Karybeta3	Karyopherin beta 3 [Source:FlyBase gene name;Acc:FBgn0087013]	3R:474945-480360	+	40581	NM_079502	FBgn0087013	1623739_at	protein import into nucleus [GO:0006606];microtubule associated complex [GO:0005875];cytosol [GO:0005829];nuclear pore [GO:0005643];binding [GO:0005488];protein transmembrane transporter activity [GO:0008320];protein binding [GO:0005515]
FBgn0260933:E003	-1.33	0.000151	75	drosophila_melanogaster	FBgn0260933	rempA	reduced mechanoreceptor potential A [Source:FlyBase gene name;Acc:FBgn0260933]	2L:553742-560310	-	33230	NM_134686;NM_205886	FBgn0260933	1625980_at;1632552_at	intraciliary transport [GO:0042073];nonmotile primary cilium assembly [GO:0035058];sensory perception of sound [GO:0007605];cilium assembly [GO:0042384];cellular_component [GO:0005575];binding [GO:0005488];molecular_function [GO:0003674];protein binding [GO:0005515]
FBgn0036822:E002	-3.32	0.000153	75	drosophila_melanogaster	FBgn0036822	CG11637		3L:18885483-18886378	+	40057	NM_140811	FBgn0036822	1639390_at	cell adhesion [GO:0007155];lateral inhibition [GO:0046331];tissue regeneration [GO:0042246];integral to membrane [GO:0016021];short-branched-chain-acyl-CoA dehydrogenase activity [GO:0016937]
FBgn0002719:E006	-2.2	0.000153	75	drosophila_melanogaster	FBgn0002719	Men	Malic enzyme [Source:FlyBase gene name;Acc:FBgn0002719]	3R:8538825-8548267	-	47173	NM_080141;NM_169479	FBgn0002719	1629095_a_at	oxidation-reduction process [GO:0055114];malate metabolic process [GO:0006108];regulation of cell death [GO:0010941];metal ion binding [GO:0046872];malic enzyme activity [GO:0004470];oxidoreductase activity [GO:0016491];malate dehydrogenase (decarboxylating) (NADP+) activity [GO:0004473];NAD binding [GO:0051287];oxidoreductase activity, acting on the CH-OH group of donors, NAD or NADP as acceptor…
FBgn0261341:E007	-1.03	0.000154	75	drosophila_melanogaster	FBgn0261341	verm	vermiform [Source:FlyBase gene name;Acc:FBgn0261341]	3L:19683133-19688360	-	40149	NM_168810;NM_168808;NM_140885;NM_001169998;NM_001169999;NM_168809	FBgn0261341	1624035_a_at	regulation of tube length, open tracheal system [GO:0035159];open tracheal system development [GO:0007424];visual behavior [GO:0007632];chitin metabolic process [GO:0006030];trachea morphogenesis [GO:0060439];dorsal trunk growth, open tracheal system [GO:0035001];extracellular region [GO:0005576];chitin binding [GO:0008061];chitin deacetylase activity [GO:0004099];low-density lipoprotein receptor…
FBgn0004396:E001	-1.04	0.000154	75	drosophila_melanogaster	FBgn0004396	CrebA	Cyclic-AMP response element binding protein A [Source:FlyBase gene name;Acc:FBgn0004396]	3L:15528514-15546314	+	39682	NM_206374;NM_079363	FBgn0004396	1627571_at	dorsal/ventral pattern formation [GO:0009953];positive regulation of transcription from RNA polymerase II promoter [GO:0045944];larval chitin-based cuticle development [GO:0008363];transcription from RNA polymerase II promoter [GO:0006366];positive regulation of transcription, DNA-dependent [GO:0045893];chitin-based larval cuticle pattern formation [GO:0035293];regulation of transcription, DNA-de…
FBgn0031078:E010	1.21	0.000155	75	drosophila_melanogaster	FBgn0031078	CG11943		X:19746249-19753412	+	33002	NM_167687;NM_134518	FBgn0031078	1628636_a_at	centrosome organization [GO:0051297];neurogenesis [GO:0022008];SMAD protein import into nucleus [GO:0007184];cytoplasm [GO:0005737]
FBgn0028497:E003	1.22	0.000156	75	drosophila_melanogaster	FBgn0028497	CG3530		2R:19276524-19284202	-	37707	NM_001103963;NM_137947;NM_166603	FBgn0028497	1638043_a_at;1625459_at	protein dephosphorylation [GO:0006470];peptidyl-tyrosine dephosphorylation [GO:0035335];dephosphorylation [GO:0016311];mitotic cell cycle [GO:0000278];metal ion binding [GO:0046872];protein tyrosine phosphatase activity [GO:0004725];phosphatase activity [GO:0016791];protein tyrosine/serine/threonine phosphatase activity [GO:0008138]
FBgn0039117:E003	-1.09	0.000159	75	drosophila_melanogaster	FBgn0039117	tst	twister [Source:FlyBase gene name;Acc:FBgn0039117]	3R:19594121-19598529	-	42813	NM_079741	FBgn0039117	1624956_at	regulation of alternative mRNA splicing, via spliceosome [GO:0000381];nucleus [GO:0005634];helicase activity [GO:0004386];ATP-dependent helicase activity [GO:0008026];nucleic acid binding [GO:0003676];ATP binding [GO:0005524];hydrolase activity, acting on acid anhydrides [GO:0016817];hydrolase activity, acting on acid anhydrides, in phosphorus-containing anhydrides [GO:0016818]
FBgn0083956:E017	1.16	0.00016	75	drosophila_melanogaster	FBgn0083956	CG34120		X:20994980-21011281	+	318066	NM_001042822;NM_001144752;NM_001042821	FBgn0083956	1640473_at;1639870_at	transport [GO:0006810];ATP-binding cassette (ABC) transporter complex [GO:0043190];transporter activity [GO:0005215];ATPase activity, coupled to transmembrane movement of substances [GO:0042626];ATP binding [GO:0005524];nucleoside-triphosphatase activity [GO:0017111];ATPase activity [GO:0016887];nucleotide binding [GO:0000166]
FBgn0026418:E006	-1.51	0.00016	75	drosophila_melanogaster	FBgn0026418	Hsc70Cb	Hsc70Cb [Source:FlyBase gene name;Acc:FBgn0026418]	3L:14030119-14036786	+	39557	NM_140430;NM_168573;NM_001202172;NM_001202173;NM_001202174;NM_001202175;NM_168574	FBgn0026418	1625548_at;1636741_s_at	protein folding [GO:0006457];ATP binding [GO:0005524];chaperone binding [GO:0051087]
FBgn0262109+FBgn0053229:E013	1.06	0.000162	75	drosophila_melanogaster	FBgn0262109			3L:224106-230964	+		NR_048204;NR_048206;NR_048205;NR_037746;NR_048207	FBgn0262109	1640472_at;1633109_at;1625672_s_at
FBgn0260642:E009	-1.16	0.000163	75	drosophila_melanogaster	FBgn0260642	Antp	Antennapedia [Source:FlyBase gene name;Acc:FBgn0260642]	3R:2721975-2824950	-	40835	NM_206453;NM_206446;NM_206451;NM_206450;NM_206449;NM_206452;NM_206448;NM_206445;NM_206447;NM_206444;NM_206454	FBgn0260642	1624759_s_at;1640208_s_at;1638665_at	neuroblast development [GO:0014019];positive regulation of transcription from RNA polymerase II promoter [GO:0045944];lymph gland development [GO:0048542];heart development [GO:0007507];regulation of transcription from RNA polymerase II promoter [GO:0006357];segment specification [GO:0007379];regulation of transcription, DNA-dependent [GO:0006355];specification of segmental identity, antennal seg…
FBgn0261461:E010	-1.18	0.000164	75	drosophila_melanogaster	FBgn0261461	RhoGAP18B	RhoGAP18B [Source:FlyBase gene name;Acc:FBgn0261461]	X:19030259-19059362	-	32898	NM_133124;NM_001144748;NM_133123;NM_001144749	FBgn0261461	1634481_at;1630866_at	actin filament organization [GO:0007015];behavioral response to ethanol [GO:0048149];signal transduction [GO:0007165];behavioral response to nicotine [GO:0035095];intracellular [GO:0005622];GTPase activator activity [GO:0005096]
FBgn0010548:E006	1.16	0.000165	75	drosophila_melanogaster	FBgn0010548	Aldh-III	Aldehyde dehydrogenase type III [Source:FlyBase gene name;Acc:FBgn0010548]	2R:3354384-3364667	-	45398	NM_165531;NM_165528;NM_165532;NM_206050;NM_165529;NM_165526;NM_165527;NM_165530	FBgn0010548	1627861_s_at	oxidation-reduction process [GO:0055114];cellular aldehyde metabolic process [GO:0006081];metabolic process [GO:0008152];lipid particle [GO:0005811];aldehyde dehydrogenase [NAD(P)+] activity [GO:0004030];oxidoreductase activity [GO:0016491];oxidoreductase activity, acting on the aldehyde or oxo group of donors, NAD or NADP as acceptor [GO:0016620]
FBgn0035244+FBgn0053230:E008	1.09	0.000165	75	drosophila_melanogaster	FBgn0035244	ABCB7		3L:1618414-1623413	+	38193	NM_167902;NM_167903	FBgn0035244	1638547_s_at	transmembrane transport [GO:0055085];heme transport [GO:0015886];iron-sulfur cluster assembly [GO:0016226];transport [GO:0006810];mitochondrial inner membrane [GO:0005743];ATP-binding cassette (ABC) transporter complex [GO:0043190];integral to membrane [GO:0016021];transporter activity [GO:0005215];ATPase activity, coupled to transmembrane movement of substances [GO:0042626];ATP binding [GO:00055…
FBgn0261722:E002	-1.39	0.000166	75	drosophila_melanogaster	FBgn0261722	fwe	flower [Source:FlyBase gene name;Acc:FBgn0261722]	3L:15803218-15809510	-	39720	NM_168633;NM_140547;NM_168632	FBgn0261722	1628390_at;1637808_a_at;1637061_at	synaptic vesicle endocytosis [GO:0048488];regulation of apoptotic process [GO:0042981];integral to synaptic vesicle membrane [GO:0030285];fully spanning plasma membrane [GO:0044214];integral to membrane [GO:0016021];calcium channel activity [GO:0005262]
FBgn0031985:E013	-1.57	0.000166	75	drosophila_melanogaster	FBgn0031985	mon2		2L:8116965-8124001	-	326157	NM_001038795	FBgn0031985	1630764_at	actin cytoskeleton reorganization [GO:0031532];pole plasm protein localization [GO:0007318];Golgi apparatus [GO:0005794];endosome [GO:0005768];cytoskeletal regulatory protein binding [GO:0005519]
FBgn0261261:E012	1.13	0.000166	75	drosophila_melanogaster	FBgn0261261	plx	pollux [Source:FlyBase gene name;Acc:FBgn0261261]	3R:1511854-1538559	+	40704	NM_001170040;NM_169095;NM_169094	FBgn0261261	1634208_a_at;1624025_at	regulation of Rab GTPase activity [GO:0032313];cell adhesion mediated by integrin [GO:0033627];cell surface [GO:0009986];intracellular [GO:0005622];Rab GTPase activator activity [GO:0005097];integrin binding [GO:0005178];protein binding [GO:0005515]
FBgn0033313:E007	-1.62	0.000167	75	drosophila_melanogaster	FBgn0033313	Cirl	Cirl [Source:FlyBase gene name;Acc:FBgn0033313]	2R:4502227-4512708	+	35846	NM_136553;NM_001259276;NM_001169619;NM_001144148;NM_001259275	FBgn0033313	1640640_at;1639625_at;1628077_at	neuropeptide signaling pathway [GO:0007218];G-protein coupled receptor signaling pathway [GO:0007186];vesicle-mediated transport [GO:0016192];neurotransmitter secretion [GO:0007269];cell surface receptor signaling pathway [GO:0007166];membrane [GO:0016020];integral to membrane [GO:0016021];synaptic vesicle [GO:0008021];carbohydrate binding [GO:0030246];transmembrane signaling receptor activity [G…
FBgn0030674:E004	-3.27	0.000168	75	drosophila_melanogaster	FBgn0030674	CG8184		X:15608148-15625521	+	32510	NM_132831	FBgn0030674	1634771_a_at	dsRNA transport [GO:0033227];cellular protein modification process [GO:0006464];intracellular [GO:0005622];ubiquitin-protein ligase activity [GO:0004842];acid-amino acid ligase activity [GO:0016881]
FBgn0000581:E002	-43.71	0.000169	75	drosophila_melanogaster	FBgn0000581	E(Pc)	Enhancer of Polycomb [Source:FlyBase gene name;Acc:FBgn0000581]	2R:7339548-7352775	+	36238	NM_078974;NM_165836	FBgn0000581	1625705_s_at;1635961_at;1628110_s_at;1640694_at	chromatin organization [GO:0006325];dendrite guidance [GO:0070983];histone acetyltransferase complex [GO:0000123];polytene chromosome [GO:0005700];nucleus [GO:0005634];Piccolo NuA4 histone acetyltransferase complex [GO:0032777];intercalary heterochromatin [GO:0005725];NuA4 histone acetyltransferase complex [GO:0035267];chromatin [GO:0000785]
FBgn0053087:E011	-1.41	0.000169	75	drosophila_melanogaster	FBgn0053087	LRP1	LDL receptor protein 1 [Source:FlyBase gene name;Acc:FBgn0053087]	2R:4061670-4113943	+	35799	NM_176104	FBgn0053087	1626160_s_at;1624650_at	calcium ion binding [GO:0005509];low-density lipoprotein receptor activity [GO:0005041]
FBgn0020370:E012	-1.12	0.000173	75	drosophila_melanogaster	FBgn0020370	TppII	tripeptidyl-peptidase II [Source:FlyBase gene name;Acc:FBgn0020370]	2R:9040393-9046595	-	36444	NM_165966;NM_057899	FBgn0020370	1625908_a_at	protein homooligomerization [GO:0051260];proteolysis [GO:0006508];cytoplasm [GO:0005737];serine-type endopeptidase activity [GO:0004252];tripeptidyl-peptidase activity [GO:0008240];exopeptidase activity [GO:0008238]
FBgn0052479:E012	-1.01	0.000173	75	drosophila_melanogaster	FBgn0052479	CG32479		3L:871899-895313	+	38103	NM_167844	FBgn0052479	1632791_at;1641619_at	ubiquitin-dependent protein catabolic process [GO:0006511];ubiquitin thiolesterase activity [GO:0004221]
FBgn0041181:E014	1.13	0.000175	75	drosophila_melanogaster	FBgn0041181	TepIII	Thiolester containing protein III [Source:FlyBase gene name;Acc:FBgn0041181]	2L:7702807-7710697	+	34045	NM_078783	FBgn0041181	1623753_at	defense response to Gram-positive bacterium [GO:0050830];phagocytosis, engulfment [GO:0006911];extracellular space [GO:0005615];extracellular region [GO:0005576];endopeptidase inhibitor activity [GO:0004866]
FBgn0264491:E001	-1.21	0.000176	75	drosophila_melanogaster	FBgn0264491	how	held out wings [Source:FlyBase gene name;Acc:FBgn0264491]	3R:17867914-17905043	+	42596	NM_079723;NM_001170212;NM_001170213;NM_001032032;NM_169992	FBgn0264491	1637943_at;1638639_a_at;1627932_at	apposition of dorsal and ventral imaginal disc-derived wing surfaces [GO:0007475];germ-line stem cell maintenance [GO:0030718];mesoderm development [GO:0007498];embryo development [GO:0009790];regulation of alternative mRNA splicing, via spliceosome [GO:0000381];glial cell migration [GO:0008347];cell differentiation [GO:0030154];axon ensheathment [GO:0008366];mesodermal cell migration [GO:0008078…
FBgn0065096+FBgn0041789:E010	-1.1	0.000176	75	drosophila_melanogaster	FBgn0065096		small non-messenger RNA 359 [Source:FlyBase gene name;Acc:FBgn0065096]	2L:19403535-19403568	-		NR_002514	FBgn0065096
FBgn0042693:E004	-2.19	0.000177	75	drosophila_melanogaster	FBgn0042693	PP2A-B'	PP2A-B' [Source:FlyBase gene name;Acc:FBgn0042693]	3R:13993451-14005771	+	42169	NM_001144598;NM_001144599;NM_169787;NM_142424;NM_001144600;NM_001260247;NM_001260248;NM_001260250;NM_001260249;NM_169788;NM_169789;NM_169790	FBgn0042693	1640602_s_at;1628476_at;1638741_at	neuromuscular synaptic transmission [GO:0007274];triglyceride homeostasis [GO:0070328];protein dephosphorylation [GO:0006470];signal transduction [GO:0007165];neuromuscular junction development [GO:0007528];protein phosphatase type 2A complex [GO:0000159];binding [GO:0005488];protein phosphatase type 2A regulator activity [GO:0008601]
FBgn0000711:E001	-1.11	0.000177	75	drosophila_melanogaster	FBgn0000711	flw	flapwing [Source:FlyBase gene name;Acc:FBgn0000711]	X:10279993-10303850	+	44289	NM_079999;NM_167229	FBgn0000711	1624755_a_at	female germline ring canal formation [GO:0007301];instar larval development [GO:0002168];muscle attachment [GO:0016203];mesoderm development [GO:0007498];protein dephosphorylation [GO:0006470];chromosome segregation [GO:0007059];cell adhesion [GO:0007155];imaginal disc-derived wing morphogenesis [GO:0007476];striated muscle tissue development [GO:0014706];oocyte nucleus migration involved in oocy…
FBgn0039223:E004	-1.27	0.000177	75	drosophila_melanogaster	FBgn0039223	CG5805		3R:20610459-20613152	-	42950	NM_143027	FBgn0039223	1631704_at	transmembrane transport [GO:0055085];mitochondrial envelope [GO:0005740];transmembrane transporter activity [GO:0022857]
FBgn0036668:E006	1.05	0.000179	75	drosophila_melanogaster	FBgn0036668	CG9715		3L:16838486-16845450	+	39883	NM_140669	FBgn0036668	1627694_at	nucleic acid binding [GO:0003676];zinc ion binding [GO:0008270]
FBgn0030366:E004	-1.1	0.000179	75	drosophila_melanogaster	FBgn0030366	Usp7	ubiquitin-specific protease 7 [Source:FlyBase gene name;Acc:FBgn0030366]	X:11916861-11923061	-	32169	NM_132551	FBgn0030366	1630505_a_at;1631564_at	chromatin silencing [GO:0006342];ubiquitin-dependent protein catabolic process [GO:0006511];protein deubiquitination [GO:0016579];histone deubiquitination [GO:0016578];polytene chromosome [GO:0005700];protein complex [GO:0043234];nucleus [GO:0005634];transcriptionally silent chromatin [GO:0035328];ubiquitin thiolesterase activity [GO:0004221];ubiquitin-specific protease activity [GO:0004843];prot…
FBgn0022382:E015	-1.16	0.00018	75	drosophila_melanogaster	FBgn0022382	Pka-R2	cAMP-dependent protein kinase R2 [Source:FlyBase gene name;Acc:FBgn0022382]	2R:5881395-5913547	-	36041	NM_165723;NM_176117;NM_078947;NM_001103781;NM_001103782	FBgn0022382	1625594_s_at	rhythmic behavior [GO:0007622];circadian rhythm [GO:0007623];locomotor rhythm [GO:0045475];behavioral response to ethanol [GO:0048149];protein phosphorylation [GO:0006468];signal transduction [GO:0007165];axon guidance [GO:0007411];rhythmic process [GO:0048511];regulation of protein phosphorylation [GO:0001932];behavioral response to cocaine [GO:0048148];cytoplasm [GO:0005737];cAMP-dependent prot…
FBgn0250757:E015	1.17	0.000181	75	drosophila_melanogaster	FBgn0250757	CG42235		3R:21732752-21746768	+	43136	NM_143190;NM_143189;NM_001144639;NM_001144640;NM_170250	FBgn0250757	1640639_at;1628100_at;1638858_at;1627633_at;163024	transmembrane transport [GO:0055085];vitamin transport [GO:0051180];transport [GO:0006810];integral to membrane [GO:0016021];membrane [GO:0016020];transporter activity [GO:0005215];sodium:iodide symporter activity [GO:0008507];sodium-dependent multivitamin transmembrane transporter activity [GO:0008523]
FBgn0034566:E001	-1.68	0.000181	75	drosophila_melanogaster	FBgn0034566	CG9313		2R:16866849-16871548	+	37374	NM_137686	FBgn0034566	1640970_at	microtubule-based movement [GO:0007018];dynein complex [GO:0030286];cytoplasmic dynein complex [GO:0005868];microtubule associated complex [GO:0005875];motor activity [GO:0003774];ATPase activity, coupled [GO:0042623];protein binding [GO:0005515]
FBgn0015279:E008	-2.04	0.000181	75	drosophila_melanogaster	FBgn0015279	Pi3K92E	Pi3K92E [Source:FlyBase gene name;Acc:FBgn0015279]	3R:16454694-16460430	-	42446	NM_142645;NM_169910	FBgn0015279	1631594_s_at	synaptic growth at neuromuscular junction [GO:0051124];larval feeding behavior [GO:0030536];instar larval development [GO:0002168];response to oxidative stress [GO:0006979];oogenesis [GO:0048477];metamorphosis [GO:0007552];dendrite morphogenesis [GO:0048813];germ-band shortening [GO:0007390];positive regulation of imaginal disc growth [GO:0045572];positive regulation of growth [GO:0045927];positi…
FBgn0260442:E009	-1.21	0.000181	75	drosophila_melanogaster	FBgn0260442	rhea	rhea [Source:FlyBase gene name;Acc:FBgn0260442]	3L:8538101-8567509	+	38978	NM_139981;NM_001259745;NM_001259746;NM_001259747	FBgn0260442	1628141_at	terminal branching, open tracheal system [GO:0007430];cytoskeletal anchoring at plasma membrane [GO:0007016];apposition of dorsal and ventral imaginal disc-derived wing surfaces [GO:0007475];muscle attachment [GO:0016203];larval somatic muscle development [GO:0007526];cell adhesion [GO:0007155];phagocytosis, engulfment [GO:0006911];negative regulation of transcription, DNA-dependent [GO:0045892];…
FBgn0011224:E024	-2.38	0.000182	75	drosophila_melanogaster	FBgn0011224	heph	hephaestus [Source:FlyBase gene name;Acc:FBgn0011224]	3R:27672709-27819000	-	48571	NM_001104524;NM_170582;NM_001170322;NM_001104522;NM_176603;NM_001170316;NM_176596;NM_176597;NM_176600;NM_176601;NM_176602;NM_001260469;NM_176599;NM_00	FBgn0011224	1637478_s_at	imaginal disc-derived wing margin morphogenesis [GO:0008587];oocyte microtubule cytoskeleton polarization [GO:0008103];spermatid development [GO:0007286];Notch signaling pathway [GO:0007219];mRNA splicing, via spliceosome [GO:0000398];imaginal disc-derived wing vein morphogenesis [GO:0008586];mRNA processing [GO:0006397];sperm individualization [GO:0007291];negative regulation of oskar mRNA trans…
FBgn0082939+FBgn0083123+FBgn0082930:E010	-1.83	0.000183	75	drosophila_melanogaster	FBgn0082939		snoRNA:Me28S-C3227b [Source:FlyBase gene name;Acc:FBgn0082939]	2R:10509835-10509914	+		NR_003796	FBgn0082939
FBgn0000562:E008	-1.21	0.000183	75	drosophila_melanogaster	FBgn0000562	egl	egalitarian [Source:FlyBase gene name;Acc:FBgn0000562]	2R:19622427-19634348	-	37757	NM_166623	FBgn0000562	1641303_at	intracellular mRNA localization [GO:0008298];germarium-derived oocyte fate determination [GO:0007294];oogenesis [GO:0048477];oocyte microtubule cytoskeleton organization [GO:0016325];nucleobase-containing compound metabolic process [GO:0006139];oocyte nucleus migration involved in oocyte dorsal/ventral axis specification [GO:0007312];mRNA transport [GO:0051028];oocyte dorsal/ventral axis specific…
FBgn0262656:E001	-1.53	0.000184	75	drosophila_melanogaster	FBgn0262656	dm	diminutive [Source:FlyBase gene name;Acc:FBgn0262656]	X:3267192-3285730	+	31310	NM_080323	FBgn0262656	1625856_at	regulation of cell growth [GO:0001558];cellular process [GO:0009987];oogenesis [GO:0048477];positive regulation of transcription, DNA-dependent [GO:0045893];regulation of apoptotic process [GO:0042981];positive regulation of growth [GO:0045927];regulation of organ growth [GO:0046620];regulation of cell size [GO:0008361];neurogenesis [GO:0022008];regulation of transcription, DNA-dependent [GO:0006…
FBgn0260442:E010	-1.38	0.000185	75	drosophila_melanogaster	FBgn0260442	rhea	rhea [Source:FlyBase gene name;Acc:FBgn0260442]	3L:8538101-8567509	+	38978	NM_139981;NM_001259745;NM_001259746;NM_001259747	FBgn0260442	1628141_at	terminal branching, open tracheal system [GO:0007430];cytoskeletal anchoring at plasma membrane [GO:0007016];apposition of dorsal and ventral imaginal disc-derived wing surfaces [GO:0007475];muscle attachment [GO:0016203];larval somatic muscle development [GO:0007526];cell adhesion [GO:0007155];phagocytosis, engulfment [GO:0006911];negative regulation of transcription, DNA-dependent [GO:0045892];…
FBgn0038363:E004	-1.23	0.000185	75	drosophila_melanogaster	FBgn0038363	Acyp2	Acylphosphatase 2 [Source:FlyBase gene name;Acc:FBgn0038363]	3R:11618461-11619116	+	41910	NM_142234	FBgn0038363	1629363_at	acylphosphatase activity [GO:0003998]
FBgn0264695:E014	1	0.000186	75	drosophila_melanogaster	FBgn0264695	Mhc	Myosin heavy chain [Source:FlyBase gene name;Acc:FBgn0264695]	2L:16766737-16788766	+	35007	NM_165182;NM_165187;NM_165189;NM_165181;NM_165183;NM_165186;NM_165185;NM_078863;NM_165188;NM_165191;NM_165190;NM_165192;NM_001169521;NM_001259119;NM_0	FBgn0264695	1635460_a_at	adult somatic muscle development [GO:0007527];epithelial cell migration, open tracheal system [GO:0007427];muscle organ development [GO:0007517];flight [GO:0060361];locomotion [GO:0040011];skeletal muscle myosin thick filament assembly [GO:0030241];muscle cell differentiation [GO:0042692];striated muscle contraction [GO:0006941];myofibril assembly [GO:0030239];muscle contraction [GO:0006936];poly…
FBgn0016081:E030	-1.32	0.000188	75	drosophila_melanogaster	FBgn0016081	fry	furry [Source:FlyBase gene name;Acc:FBgn0016081]	3L:9624934-9672203	-	39122	NM_168357;NM_168356;NM_001259771;NM_001259772;NM_001259770	FBgn0016081	1633132_a_at;1631579_a_at	imaginal disc-derived wing hair organization [GO:0035317];dendrite self-avoidance [GO:0070593];regulation of dendrite morphogenesis [GO:0048814];chaeta morphogenesis [GO:0008407];rhabdomere development [GO:0042052];antennal morphogenesis [GO:0048800];imaginal disc-derived wing morphogenesis [GO:0007476];oocyte morphogenesis [GO:0048601];non-sensory hair organization [GO:0035316];positive regulati…
FBgn0262517:E003	1.21	0.000189	75	drosophila_melanogaster	FBgn0262517	l(3)76BDr		3L:19537445-19545390	-	40127	NM_168802	FBgn0262517	1630823_at	zinc ion binding [GO:0008270];protein binding [GO:0005515]
FBgn0261403:E007	-1.12	0.00019	75	drosophila_melanogaster	FBgn0261403	sxc	super sex combs [Source:FlyBase gene name;Acc:FBgn0261403]	2R:1194756-1216986	+	35486	NM_078896;NM_165426;NM_165427	FBgn0261403	1626219_s_at	protein glycosylation [GO:0006486];wing disc development [GO:0035220];transferase activity, transferring glycosyl groups [GO:0016757];binding [GO:0005488];acetylglucosaminyltransferase activity [GO:0008375];protein binding [GO:0005515]
FBgn0041710:E004	-3.32	0.00019	75	drosophila_melanogaster	FBgn0041710	yellow-f	yellow-f [Source:FlyBase gene name;Acc:FBgn0041710]	3R:8817171-8818923	-	41595	NM_079611	FBgn0041710	1637370_at	developmental pigmentation [GO:0048066];indole-containing compound biosynthetic process [GO:0042435];melanin biosynthetic process from tyrosine [GO:0006583];extracellular region [GO:0005576];dopachrome isomerase activity [GO:0004167]
FBgn0023479:E001	-1.62	0.000191	75	drosophila_melanogaster	FBgn0023479	Tequila	Tequila [Source:FlyBase gene name;Acc:FBgn0023479]	3L:9067745-9085231	+	39048	NM_168314;NM_140031;NM_168316;NM_168315	FBgn0023479	1624957_a_at;1626427_a_at;1641092_at;1640167_s_at	long-term memory [GO:0007616];chitin metabolic process [GO:0006030];proteolysis [GO:0006508];extracellular region [GO:0005576];membrane [GO:0016020];scavenger receptor activity [GO:0005044];serine-type endopeptidase activity [GO:0004252];chitin binding [GO:0008061];protein binding [GO:0005515]
FBgn0261570:E001	-1.51	0.000192	75	drosophila_melanogaster	FBgn0261570	CG42684		X:17604178-17645718	+	32754	NM_133012;NM_001103542;NM_001201734;NM_167576;NM_001201733	FBgn0261570	1633336_at;1626633_at;1625545_at	Ras protein signal transduction [GO:0007265];inter-male aggressive behavior [GO:0002121];negative regulation of Ras protein signal transduction [GO:0046580];imaginal disc-derived wing morphogenesis [GO:0007476];regulation of small GTPase mediated signal transduction [GO:0051056];cytoplasm [GO:0005737];intracellular [GO:0005622];phospholipid binding [GO:0005543];GTPase activator activity [GO:00050…
FBgn0020762:E001	-1.59	0.000192	75	drosophila_melanogaster	FBgn0020762	Atet	ABC transporter expressed in trachea [Source:FlyBase gene name;Acc:FBgn0020762]	2L:4333926-4345776	+	33636	NM_001103609;NM_078747;NM_164580;NM_001103608	FBgn0020762	1629559_s_at	neurogenesis [GO:0022008];ATP-binding cassette (ABC) transporter complex [GO:0043190];integral to membrane [GO:0016021];membrane [GO:0016020];transporter activity [GO:0005215];ATPase activity, coupled to transmembrane movement of substances [GO:0042626];ATP binding [GO:0005524];nucleoside-triphosphatase activity [GO:0017111];ATPase activity [GO:0016887];nucleotide binding [GO:0000166]
FBgn0034225:E004	-1.09	0.000193	75	drosophila_melanogaster	FBgn0034225	veil	veil [Source:FlyBase gene name;Acc:FBgn0034225]	2R:13366629-13369633	+	36968	NM_137373	FBgn0034225	1635447_at	nucleotide catabolic process [GO:0009166];metal ion binding [GO:0046872];nucleotide binding [GO:0000166];hydrolase activity, acting on ester bonds [GO:0016788];5'-nucleotidase activity [GO:0008253];hydrolase activity [GO:0016787]
FBgn0033313:E003	-33.13	0.000193	75	drosophila_melanogaster	FBgn0033313	Cirl	Cirl [Source:FlyBase gene name;Acc:FBgn0033313]	2R:4502227-4512708	+	35846	NM_136553;NM_001259276;NM_001169619;NM_001144148;NM_001259275	FBgn0033313	1640640_at;1639625_at;1628077_at	neuropeptide signaling pathway [GO:0007218];G-protein coupled receptor signaling pathway [GO:0007186];vesicle-mediated transport [GO:0016192];neurotransmitter secretion [GO:0007269];cell surface receptor signaling pathway [GO:0007166];membrane [GO:0016020];integral to membrane [GO:0016021];synaptic vesicle [GO:0008021];carbohydrate binding [GO:0030246];transmembrane signaling receptor activity [G…
FBgn0020368:E003	1.21	0.000194	75	drosophila_melanogaster	FBgn0020368	Vha68-1	Vacuolar H[+] ATPase subunit 68-1 [Source:FlyBase gene name;Acc:FBgn0020368]	2L:13000765-13004142	-	45668	NM_078836	FBgn0020368	1637000_at	ATP metabolic process [GO:0046034];proton transport [GO:0015992];ATP hydrolysis coupled proton transport [GO:0015991];cellular response to hypoxia [GO:0071456];plasma membrane [GO:0005886];proton-transporting V-type ATPase, V1 domain [GO:0033180];proton-transporting two-sector ATPase complex, catalytic domain [GO:0033178];proton-transporting two-sector ATPase complex [GO:0016469];vacuolar proton-…
FBgn0260965:E012	1.35	0.000194	75	drosophila_melanogaster	FBgn0260965	CG42588		3L:12807354-12817750	+	39457	NM_140347;NM_001202159	FBgn0260965	1627386_at;1627747_s_at;1639813_at;1641486_at	neurogenesis [GO:0022008];cellular_component [GO:0005575];molecular_function [GO:0003674];protein binding [GO:0005515]
FBgn0263355:E002	-1.65	0.000194	75	drosophila_melanogaster	FBgn0263355	CG31688		2L:20426407-20447001	+	35314	NM_001259176;NM_001144371	FBgn0263355	1635310_s_at;1628583_at;1640043_s_at;1640272_at;16	biological_process [GO:0008150];cellular_component [GO:0005575];molecular_function [GO:0003674]
FBgn0051151:E016	-1.31	0.000195	75	drosophila_melanogaster	FBgn0051151	wge	winged eye [Source:FlyBase gene name;Acc:FBgn0051151]	3R:18536605-18546872	-	42687	NM_001043281;NM_170037;NM_170038	FBgn0051151	1624097_s_at;1627562_at	DNA binding [GO:0003677]
FBgn0030073+FBgn0264384:E001	-68.59	0.000195	75	drosophila_melanogaster	FBgn0030073	CG10962		X:8866940-8868288	-	31824	NM_176714	FBgn0030073	1622908_a_at;1628935_at	metabolic process [GO:0008152];oxidoreductase activity, acting on the CH-OH group of donors, NAD or NADP as acceptor [GO:0016616];nucleotide binding [GO:0000166];oxidoreductase activity [GO:0016491]
FBgn0027108:E002	-1.04	0.000196	75	drosophila_melanogaster	FBgn0027108	inx2	innexin 2 [Source:FlyBase gene name;Acc:FBgn0027108]	X:6892705-6898184	+	31646	NM_167104;NM_132147;NM_001169213	FBgn0027108	1640798_a_at	germarium-derived egg chamber formation [GO:0007293];foregut morphogenesis [GO:0007440];olfactory behavior [GO:0042048];intercellular transport [GO:0010496];morphogenesis of embryonic epithelium [GO:0016331];germarium-derived female germ-line cyst formation [GO:0030727];apical plasma membrane [GO:0016324];apicolateral plasma membrane [GO:0016327];gap junction [GO:0005921];gap junction channel act…
FBgn0003721:E013	-1.53	0.000198	75	drosophila_melanogaster	FBgn0003721	Tm1	Tropomyosin 1 [Source:FlyBase gene name;Acc:FBgn0003721]	3R:11107093-11134501	+	41852	NM_169635;NM_169633;NM_206495;NM_169637;NM_001260190;NM_169638;NM_169636;NM_169634;NM_001170148;NM_206494;NM_169639;NM_169641;NM_169640;NM_079636;NM_0	FBgn0003721	1635584_s_at;1640285_at;1641581_at;1625542_a_at;16	pole plasm oskar mRNA localization [GO:0045451];pole plasm assembly [GO:0007315];regulation of lamellipodium assembly [GO:0010591];oogenesis [GO:0048477];dendrite morphogenesis [GO:0048813];muscle contraction [GO:0006936];muscle thin filament tropomyosin [GO:0005862];sarcomere [GO:0030017];actin binding [GO:0003779]
FBgn0032475:E010	-1.83	0.000201	75	drosophila_melanogaster	FBgn0032475	Sfmbt	Scm-related gene containing four mbt domains [Source:FlyBase gene name;Acc:FBgn0032475]	2L:13169649-13176785	-	34709	NM_165026;NM_135762;NM_001144349	FBgn0032475	1636691_a_at	chromatin silencing [GO:0006342];negative regulation of gene expression [GO:0010629];imaginal disc growth [GO:0007446];oogenesis [GO:0048477];regulation of transcription, DNA-dependent [GO:0006355];nucleus [GO:0005634];chromatin binding [GO:0003682];protein binding [GO:0005515];zinc ion binding [GO:0008270];methylated histone residue binding [GO:0035064]
FBgn0033482:E001	1.05	0.000201	75	drosophila_melanogaster	FBgn0033482	CG1371		2R:5958476-5963147	-	36053	NM_136707	FBgn0033482	1641435_at	carbohydrate binding [GO:0030246];carboxypeptidase activity [GO:0004180]
FBgn0052660+FBgn0030357:E006	-40.22	0.000202	75	drosophila_melanogaster	FBgn0052660			X:11814030-11814507	-		NR_002107	FBgn0052660
FBgn0264488:E003	-1.01	0.000202	75	drosophila_melanogaster	FBgn0264488	CG6947;CG17824		3L:11969211-11976721	+	39361;39360	NM_140277;NM_140276	FBgn0264488	1626206_at;1634937_at	chitin metabolic process [GO:0006030];extracellular region [GO:0005576];structural constituent of peritrophic membrane [GO:0016490];chitin binding [GO:0008061]
FBgn0019968:E021	-1.72	0.000202	75	drosophila_melanogaster	FBgn0019968	Khc-73	Kinesin-73 [Source:FlyBase gene name;Acc:FBgn0019968]	2R:11403283-11419759	-	36718	NM_176176;NM_135357	FBgn0019968	1627136_at;1639305_a_at	microtubule-based movement [GO:0007018];regulation of synapse structure and activity [GO:0050803];establishment of spindle orientation [GO:0051294];early endosome [GO:0005769];astral microtubule [GO:0000235];microtubule plus-end [GO:0035371];kinesin complex [GO:0005871];microtubule binding [GO:0008017];protein homodimerization activity [GO:0042803];ATP binding [GO:0005524];microtubule motor activ…
FBgn0016756:E014	1.16	0.000204	75	drosophila_melanogaster	FBgn0016756	Ubp64E	Ubiquitin-specific protease 64E [Source:FlyBase gene name;Acc:FBgn0016756]	3L:5746073-5754668	+	38644	NM_168129;NM_206279;NM_079213	FBgn0016756	1624727_s_at	ubiquitin-dependent protein catabolic process [GO:0006511];proteolysis [GO:0006508];regulation of chromatin silencing [GO:0031935];nucleus [GO:0005634];ubiquitin thiolesterase activity [GO:0004221]
FBgn0052000:E010	-1.23	0.000204	75	drosophila_melanogaster	FBgn0052000	CG32000		4:152846-163749	+	317815	NM_205865;NM_001103379;NM_166729;NM_166733;NM_166728;NM_166732;NM_166730;NM_166731	FBgn0052000	1625955_a_at;1630078_a_at	cation transport [GO:0006812];integral to membrane [GO:0016021];membrane [GO:0016020];metal ion binding [GO:0046872];ATP binding [GO:0005524];ATPase activity, coupled to transmembrane movement of ions, phosphorylative mechanism [GO:0015662];ATPase activity [GO:0016887];ATPase activity, coupled to transmembrane movement of ions [GO:0042625];nucleotide binding [GO:0000166]
FBgn0002945:E006	-1.3	0.000204	75	drosophila_melanogaster	FBgn0002945	nkd	naked cuticle [Source:FlyBase gene name;Acc:FBgn0002945]	3L:18996841-19038549	-	44843	NM_080049	FBgn0002945	1630361_at	neuroblast fate specification [GO:0014018];segment polarity determination [GO:0007367];Wnt signaling pathway [GO:0016055];Wnt signaling pathway, planar cell polarity pathway [GO:0060071];nucleus [GO:0005634];cytoplasm [GO:0005737];protein binding [GO:0005515];zinc ion binding [GO:0008270]
FBgn0010222:E004	-2.08	0.00021	75	drosophila_melanogaster	FBgn0010222	Nmdmc	NAD-dependent methylenetetrahydrofolate dehydrogenase [Source:FlyBase gene name;Acc:FBgn0010222]	3R:4868226-4876271	-	47895	NM_057581;NM_057582	FBgn0010222	1640775_a_at	folic acid-containing compound biosynthetic process [GO:0009396];carbohydrate metabolic process [GO:0005975];oxidation-reduction process [GO:0055114];tetrahydrofolate metabolic process [GO:0046653];10-formyltetrahydrofolate metabolic process [GO:0009256];mitochondrion [GO:0005739];magnesium ion binding [GO:0000287];nucleotide binding [GO:0000166];phosphate ion binding [GO:0042301];methylenetetrah…
FBgn0032136:E004	-2.71	0.00021	75	drosophila_melanogaster	FBgn0032136	CG15828		2L:9634201-9656026	+	34283	NM_205948	FBgn0032136	1628049_at	lipid transport [GO:0006869];extracellular space [GO:0005615];microtubule associated complex [GO:0005875];lipid binding [GO:0008289];lipid transporter activity [GO:0005319]
FBgn0019968:E022	-3.05	0.00021	75	drosophila_melanogaster	FBgn0019968	Khc-73	Kinesin-73 [Source:FlyBase gene name;Acc:FBgn0019968]	2R:11403283-11419759	-	36718	NM_176176;NM_135357	FBgn0019968	1627136_at;1639305_a_at	microtubule-based movement [GO:0007018];regulation of synapse structure and activity [GO:0050803];establishment of spindle orientation [GO:0051294];early endosome [GO:0005769];astral microtubule [GO:0000235];microtubule plus-end [GO:0035371];kinesin complex [GO:0005871];microtubule binding [GO:0008017];protein homodimerization activity [GO:0042803];ATP binding [GO:0005524];microtubule motor activ…
FBgn0029167:E026	1.16	0.000211	75	drosophila_melanogaster	FBgn0029167	Hml	Hemolectin [Source:FlyBase gene name;Acc:FBgn0029167]	3L:13839154-13853101	+	39529	NM_079336	FBgn0029167	1628018_at	wound healing [GO:0042060];cell adhesion [GO:0007155];chitin metabolic process [GO:0006030];hemostasis [GO:0007599];hemolymph coagulation [GO:0042381];extracellular region [GO:0005576];carbohydrate binding [GO:0030246];protein homodimerization activity [GO:0042803];chitin binding [GO:0008061];protein binding [GO:0005515]
FBgn0051281:E001	-1.29	0.000211	75	drosophila_melanogaster	FBgn0051281	Tpl94D	Transition protein-like 94D [Source:FlyBase gene name;Acc:FBgn0051281]	3R:18792006-18793564	+	318658	NM_170042	FBgn0051281	1625359_at	spermatogenesis, exchange of chromosomal proteins [GO:0035093];chromatin [GO:0000785]
FBgn0014037:E004	-1.11	0.000213	75	drosophila_melanogaster	FBgn0014037	Su(Tpl)	Su(Tpl) [Source:FlyBase gene name;Acc:FBgn0014037]	3L:19882220-19902510	-	40171	NM_001170006;NM_140898	FBgn0014037	1639318_at	wing disc dorsal/ventral pattern formation [GO:0048190];transcription elongation from RNA polymerase II promoter [GO:0006368];snRNA transcription from RNA polymerase II promoter [GO:0042795];regulation of DNA-dependent transcription in response to stress [GO:0043620];transcription elongation factor complex [GO:0008023];polytene chromosome [GO:0005700];chromatin binding [GO:0003682]
FBgn0035207:E007	-1.13	0.000215	75	drosophila_melanogaster	FBgn0035207	CG9153		3L:1313696-1318330	+	38151	NM_138254;NM_167868	FBgn0035207	1633186_s_at	cellular protein modification process [GO:0006464];intracellular [GO:0005622];ubiquitin-protein ligase activity [GO:0004842];acid-amino acid ligase activity [GO:0016881]
FBgn0033600:E001	-1.04	0.000216	75	drosophila_melanogaster	FBgn0033600	Cpr47Ec	Cuticular protein 47Ec [Source:FlyBase gene name;Acc:FBgn0033600]	2R:7146822-7147344	-	36191	NM_136813	FBgn0033600	1634648_at	structural constituent of chitin-based cuticle [GO:0005214];structural constituent of cuticle [GO:0042302]
FBgn0033600:E002	1.05	0.000216	75	drosophila_melanogaster	FBgn0033600	Cpr47Ec	Cuticular protein 47Ec [Source:FlyBase gene name;Acc:FBgn0033600]	2R:7146822-7147344	-	36191	NM_136813	FBgn0033600	1634648_at	structural constituent of chitin-based cuticle [GO:0005214];structural constituent of cuticle [GO:0042302]
FBgn0050389:E015	-2.03	0.000219	75	drosophila_melanogaster	FBgn0050389	CG30389		2R:17035770-17048050	-	37410	NM_137711;NM_137712	FBgn0050389	1629558_at;1637947_s_at	integral to membrane [GO:0016021]
FBgn0039858:E008	-1.01	0.00022	75	drosophila_melanogaster	FBgn0039858	CycG	Cyclin G [Source:FlyBase gene name;Acc:FBgn0039858]	3R:27422364-27438386	-	43724	NM_170558;NM_079870;NM_170557;NM_170555;NM_170556	FBgn0039858	1632248_s_at;1641355_a_at	negative regulation of S phase of mitotic cell cycle [GO:0045749];negative regulation of G1/S transition of mitotic cell cycle [GO:2000134];polytene chromosome [GO:0005700];cyclin-dependent protein serine/threonine kinase regulator activity [GO:0016538]
FBgn0008635:E006	-1.03	0.00022	75	drosophila_melanogaster	FBgn0008635	betaCop	beta-coatomer protein [Source:FlyBase gene name;Acc:FBgn0008635]	X:18275580-18279228	-	32820	NM_078676	FBgn0008635	1626340_at	cell morphogenesis [GO:0000902];phagocytosis, engulfment [GO:0006911];intracellular protein transport [GO:0006886];vesicle-mediated transport [GO:0016192];regulation of lipid storage [GO:0010883];retrograde vesicle-mediated transport, Golgi to ER [GO:0006890];Golgi apparatus [GO:0005794];COPI-coated vesicle membrane [GO:0030663];COPI vesicle coat [GO:0030126];membrane coat [GO:0030117];cytoplasm …
FBgn0052702:E002	1.17	0.000221	75	drosophila_melanogaster	FBgn0052702	CG32702		X:9452698-9465341	-	326235	NM_167193	FBgn0052702	1641037_at	calcium ion binding [GO:0005509];protein binding [GO:0005515]
FBgn0000559:E006	-1.01	0.000221	75	drosophila_melanogaster	FBgn0000559	Ef2b	Elongation factor 2b [Source:FlyBase gene name;Acc:FBgn0000559]	2L:21678050-21682116	-	35422	NM_080366;NM_165395;NM_165394	FBgn0000559	1625150_s_at	mitotic spindle elongation [GO:0000022];translational elongation [GO:0006414];mitotic spindle organization [GO:0007052];translation [GO:0006412];microtubule associated complex [GO:0005875];lipid particle [GO:0005811];cytoplasm [GO:0005737];cytosol [GO:0005829];GTPase activity [GO:0003924];GTP binding [GO:0005525];translation elongation factor activity [GO:0003746]
FBgn0001218:E002	1	0.000221	75	drosophila_melanogaster	FBgn0001218	Hsc70-3	Heat shock protein cognate 3 [Source:FlyBase gene name;Acc:FBgn0001218]	X:11695729-11701212	-	32133	NM_078577;NM_167306;NM_167308;NM_167307	FBgn0001218	1635423_s_at	sleep [GO:0030431];RNA interference [GO:0016246];centrosome duplication [GO:0051298];response to heat [GO:0009408];extracellular space [GO:0005615];endoplasmic reticulum [GO:0005783];microtubule associated complex [GO:0005875];lipid particle [GO:0005811];ATPase activity [GO:0016887];ATP binding [GO:0005524]
FBgn0262735:E005	-1.23	0.000222	75	drosophila_melanogaster	FBgn0262735	Imp	IGF-II mRNA-binding protein [Source:FlyBase gene name;Acc:FBgn0262735]	X:10681902-10716815	-	32009	NM_001258687;NM_167249;NM_167253;NM_167255;NM_167252;NM_167251;NM_001169246;NM_167250;NM_078556;NM_001042803;NM_167254	FBgn0262735	1629905_s_at;1630941_s_at;1630309_s_at;1623455_s_a	spermatogenesis [GO:0007283];synaptic growth at neuromuscular junction [GO:0051124];mRNA splicing, via spliceosome [GO:0000398];nervous system development [GO:0007399];catalytic step 2 spliceosome [GO:0071013];precatalytic spliceosome [GO:0071011];nucleotide binding [GO:0000166];mRNA binding [GO:0003729];RNA binding [GO:0003723];nucleic acid binding [GO:0003676]
FBgn0030320:E002	1.06	0.000222	75	drosophila_melanogaster	FBgn0030320	CG2247		X:11500322-11505682	-	32111	NM_132507;NM_001258696;NM_001258697;NM_001258698	FBgn0030320	1635712_at	defense response to bacterium [GO:0042742];nucleus [GO:0005634]
FBgn0031078:E008	-1.13	0.000229	75	drosophila_melanogaster	FBgn0031078	CG11943		X:19746249-19753412	+	33002	NM_167687;NM_134518	FBgn0031078	1628636_a_at	centrosome organization [GO:0051297];neurogenesis [GO:0022008];SMAD protein import into nucleus [GO:0007184];cytoplasm [GO:0005737]
FBgn0038651:E009	-1.47	0.000229	75	drosophila_melanogaster	FBgn0038651	CG14299		3R:14576158-14584595	-	42256	NM_142495;NM_001260255	FBgn0038651	1625102_at	lateral inhibition [GO:0046331];cellular_component [GO:0005575];molecular_function [GO:0003674]
FBgn0086368:E004	-1.38	0.000229	75	drosophila_melanogaster	FBgn0086368	tw	Protein O-mannosyltransferase 2 [Source:FlyBase gene name;Acc:FBgn0086368]	X:678824-682077	+	31024	NM_130502	FBgn0086368	1639933_at	muscle attachment [GO:0016203];protein O-linked glycosylation [GO:0006493];protein O-linked mannosylation [GO:0035269];somatic muscle development [GO:0007525];sarcomere organization [GO:0045214];endoplasmic reticulum [GO:0005783];membrane [GO:0016020];integral to membrane [GO:0016021];mannosyltransferase activity [GO:0000030];dolichyl-phosphate-mannose-protein mannosyltransferase activity [GO:000…
FBgn0024957:E009	-1.09	0.00023	75	drosophila_melanogaster	FBgn0024957	Irp-1B	Iron regulatory protein 1B [Source:FlyBase gene name;Acc:FBgn0024957]	3R:6234337-6238638	-	41269	NM_079579	FBgn0024957	1640650_at	metabolic process [GO:0008152];regulation of translational initiation by iron [GO:0006447];4 iron, 4 sulfur cluster binding [GO:0051539];mRNA binding [GO:0003729];isocitrate hydro-lyase (cis-aconitate-forming) activity [GO:0052633];lyase activity [GO:0016829];aconitate hydratase activity [GO:0003994];iron ion binding [GO:0005506]
FBgn0028494:E005	-1.21	0.000232	75	drosophila_melanogaster	FBgn0028494	CG6424		2R:13590840-13606832	-	37012	NM_166246;NM_137405;NM_001169710	FBgn0028494	1632465_s_at
FBgn0000639:E003	-1.02	0.000234	75	drosophila_melanogaster	FBgn0000639	Fbp1	Fat body protein 1 [Source:FlyBase gene name;Acc:FBgn0000639]	3L:14087689-14091153	-	39566	NM_079341;NM_168578	FBgn0000639	1638338_a_at	storage protein import into fat body [GO:0015032];lipid particle [GO:0005811];oxygen transporter activity [GO:0005344];protein transporter activity [GO:0008565]
FBgn0030266:E001	1.12	0.000235	75	drosophila_melanogaster	FBgn0030266	CG11122		X:11006428-11017631	-	32046	NM_132457	FBgn0030266	1640110_at	microtubule associated complex [GO:0005875];intracellular [GO:0005622];zinc ion binding [GO:0008270]
FBgn0042131+FBgn0261797:E010	-1.09	0.000236	75	drosophila_melanogaster	FBgn0042131	CG18808		3L:4806053-4807406	-	59169	NM_144411	FBgn0042131	1628030_at	oxidation-reduction process [GO:0055114];metabolic process [GO:0008152];oxidoreductase activity [GO:0016491]
FBgn0023515:E006	-1.27	0.000236	75	drosophila_melanogaster	FBgn0023515	CG14814		X:1756042-1759868	-	31139	NM_166909;NM_130591	FBgn0023515	1630316_a_at
FBgn0260794+FBgn0026417:E016	-2.55	0.000237	75	drosophila_melanogaster	FBgn0260794	CG42574	circadian trip [Source:FlyBase gene name;Acc:FBgn0260794]	3R:612767-637788	-	40596	NM_001202241;NM_141239;NM_001202244;NM_001202246;NM_001202247;NM_001202242;NM_001202243;NM_001202245	FBgn0260794	1624574_at;1624385_at	regulation of circadian rhythm [GO:0042752];cellular protein modification process [GO:0006464];neurogenesis [GO:0022008];intracellular [GO:0005622];zinc ion binding [GO:0008270];acid-amino acid ligase activity [GO:0016881];ligand-dependent nuclear receptor binding [GO:0016922]
FBgn0016059:E010	-2.31	0.000238	75	drosophila_melanogaster	FBgn0016059	Sema-1b	Sema-1b [Source:FlyBase gene name;Acc:FBgn0016059]	2R:13560344-13571000	-	37007	NM_137400;NM_206157;NM_001169707	FBgn0016059	1634572_at;1636281_at	embryonic development via the syncytial blastoderm [GO:0001700];axon guidance [GO:0007411];plasma membrane [GO:0005886];receptor activity [GO:0004872];protein binding [GO:0005515]
FBgn0053519:E017	-1.16	0.000239	75	drosophila_melanogaster	FBgn0053519	Unc-89	Unc-89 [Source:FlyBase gene name;Acc:FBgn0053519]	2R:19883066-19901384	-	3346201	NM_001103970;NM_001014545	FBgn0053519	1623019_a_at;1626072_at	regulation of Rho protein signal transduction [GO:0035023];adult somatic muscle development [GO:0007527];protein phosphorylation [GO:0006468];sarcomere organization [GO:0045214];intracellular [GO:0005622];Rho guanyl-nucleotide exchange factor activity [GO:0005089];protein kinase activity [GO:0004672];ATP binding [GO:0005524];protein binding [GO:0005515]
FBgn0040503:E001	1.13	0.000241	75	drosophila_melanogaster	FBgn0040503	CG7763		2R:7302015-7302967	+	36235	NM_136841	FBgn0040503	1626144_at	carbohydrate binding [GO:0030246];binding [GO:0005488]
FBgn0029167:E005	-1.42	0.000243	75	drosophila_melanogaster	FBgn0029167	Hml	Hemolectin [Source:FlyBase gene name;Acc:FBgn0029167]	3L:13839154-13853101	+	39529	NM_079336	FBgn0029167	1628018_at	wound healing [GO:0042060];cell adhesion [GO:0007155];chitin metabolic process [GO:0006030];hemostasis [GO:0007599];hemolymph coagulation [GO:0042381];extracellular region [GO:0005576];carbohydrate binding [GO:0030246];protein homodimerization activity [GO:0042803];chitin binding [GO:0008061];protein binding [GO:0005515]
FBgn0262736:E006	-1.13	0.000245	75	drosophila_melanogaster	FBgn0262736	Vha16-1	Vacuolar H[+] ATPase subunit 16-1 [Source:FlyBase gene name;Acc:FBgn0262736]	2R:2512747-2520633	-	44307	NM_057453;NM_165474;NM_165475;NM_165476	FBgn0262736	1630946_at;1632117_s_at	dsRNA transport [GO:0033227];imaginal disc-derived wing morphogenesis [GO:0007476];ATP hydrolysis coupled proton transport [GO:0015991];proton transport [GO:0015992];fusome [GO:0045169];vacuole [GO:0005773];proton-transporting V-type ATPase, V0 domain [GO:0033179];proton-transporting two-sector ATPase complex, proton-transporting domain [GO:0033177];vacuolar proton-transporting V-type ATPase, V0 …
FBgn0028985:E005	1.21	0.000245	75	drosophila_melanogaster	FBgn0028985	Spn4	Serine protease inhibitor 4 [Source:FlyBase gene name;Acc:FBgn0028985]	2R:2763409-2766428	-	49805	NM_206034;NM_206033;NM_206039;NM_206038;NM_206037;NM_165495;NM_206036;NM_206035;NM_206032;NM_080216;NM_165496	FBgn0028985	1632245_a_at;1623459_at	negative regulation of peptide hormone processing [GO:0060570];negative regulation of protein processing [GO:0010955];negative regulation of endopeptidase activity [GO:0010951];serine-type endopeptidase inhibitor activity [GO:0004867]
FBgn0023511:E009	-3.78	0.000245	75	drosophila_melanogaster	FBgn0023511	Edem1	Edem1 [Source:FlyBase gene name;Acc:FBgn0023511]	X:1797735-1802860	-	31154	NM_166915;NM_001258554;NM_130603;NM_166914	FBgn0023511	1637602_at;1632200_s_at	ER-associated ubiquitin-dependent protein catabolic process [GO:0030433];determination of adult lifespan [GO:0008340];endoplasmic reticulum unfolded protein response [GO:0030968];membrane [GO:0016020];calcium ion binding [GO:0005509];mannosyl-oligosaccharide 1,2-alpha-mannosidase activity [GO:0004571]
FBgn0037847:E001	1.07	0.000246	75	drosophila_melanogaster	FBgn0037847	SelR	SelR [Source:FlyBase gene name;Acc:FBgn0037847]	3R:6689077-6694379	-	41309	NM_169370;NM_141773;NM_206473;NM_169368;NM_169369;NM_001144564;NM_169371;NM_001260107	FBgn0037847	1635788_a_at;1630886_at	oxidation-reduction process [GO:0055114];peptidyl-methionine modification [GO:0018206];zinc ion binding [GO:0008270];oxidoreductase activity, acting on a sulfur group of donors, disulfide as acceptor [GO:0016671];peptide-methionine (S)-S-oxide reductase activity [GO:0008113]
FBgn0002973:E003	-1.22	0.000246	75	drosophila_melanogaster	FBgn0002973	numb	numb [Source:FlyBase gene name;Acc:FBgn0002973]	2L:9437469-9464184	+	34263	NM_164855;NM_078799	FBgn0002973	1636815_a_at;1629350_at	regulation of nervous system development [GO:0051960];rhythmic behavior [GO:0007622];central nervous system development [GO:0007417];pericardial nephrocyte differentiation [GO:0061320];cell fate determination [GO:0001709];regulation of neurogenesis [GO:0050767];ventral cord development [GO:0007419];heart development [GO:0007507];Notch signaling pathway [GO:0007219];positive regulation of endocyto…
FBgn0000256:E010	-2.08	0.000247	75	drosophila_melanogaster	FBgn0000256	capu	cappuccino [Source:FlyBase gene name;Acc:FBgn0000256]	2L:3872658-3902860	-	33611	NM_001144311;NM_001144312;NM_164565;NM_164566;NM_001144314;NM_001144315;NM_164567;NM_057618;NM_001144313	FBgn0000256	1637398_a_at	pole plasm oskar mRNA localization [GO:0045451];actin nucleation [GO:0045010];actin filament-based process [GO:0030029];pole plasm assembly [GO:0007315];pole plasm RNA localization [GO:0007316];chorion-containing eggshell formation [GO:0007304];actin filament organization [GO:0007015];oogenesis [GO:0048477];cellular component organization [GO:0016043];actin cytoskeleton organization [GO:0030036];…
FBgn0261800:E001	-1.37	0.000248	75	drosophila_melanogaster	FBgn0261800	LanB1	LanB1 [Source:FlyBase gene name;Acc:FBgn0261800]	2L:7811440-7820771	+	34068	NM_057270;NM_164773	FBgn0261800	1631380_s_at	cell migration [GO:0016477];gonad development [GO:0008406];organ development [GO:0048513];basement membrane assembly [GO:0070831];tissue development [GO:0009888];organ morphogenesis [GO:0009887];embryonic morphogenesis [GO:0048598];basement membrane [GO:0005604];basal lamina [GO:0005605]
FBgn0031813:E009	-1.54	0.000249	75	drosophila_melanogaster	FBgn0031813	CG9527		2L:6445070-6448503	-	33898	NM_135183;NM_001144328	FBgn0031813	1637461_at	phagocytosis, engulfment [GO:0006911];fatty acid beta-oxidation [GO:0006635];fatty acid metabolic process [GO:0006631];oxidation-reduction process [GO:0055114];peroxisome [GO:0005777];flavin adenine dinucleotide binding [GO:0050660];acyl-CoA oxidase activity [GO:0003997];oxidoreductase activity, acting on the CH-CH group of donors [GO:0016627];acyl-CoA dehydrogenase activity [GO:0003995];pristano…
FBgn0001250:E011	-1.13	0.000249	75	drosophila_melanogaster	FBgn0001250	if	inflated [Source:FlyBase gene name;Acc:FBgn0001250]	X:16646222-16677467	-	32661	NM_078654;NM_167544;NM_001169306;NM_001169307	FBgn0001250	1632744_a_at	cell migration [GO:0016477];apposition of dorsal and ventral imaginal disc-derived wing surfaces [GO:0007475];axonal defasciculation [GO:0007414];epithelial cell migration, open tracheal system [GO:0007427];muscle attachment [GO:0016203];sensory perception of smell [GO:0007608];tracheal outgrowth, open tracheal system [GO:0007426];cell-cell adhesion [GO:0016337];cell adhesion [GO:0007155];imagina…
FBgn0051281:E003	1.09	0.000251	75	drosophila_melanogaster	FBgn0051281	Tpl94D	Transition protein-like 94D [Source:FlyBase gene name;Acc:FBgn0051281]	3R:18792006-18793564	+	318658	NM_170042	FBgn0051281	1625359_at	spermatogenesis, exchange of chromosomal proteins [GO:0035093];chromatin [GO:0000785]
FBgn0083956:E006	-1.6	0.000251	75	drosophila_melanogaster	FBgn0083956	CG34120		X:20994980-21011281	+	318066	NM_001042822;NM_001144752;NM_001042821	FBgn0083956	1640473_at;1639870_at	transport [GO:0006810];ATP-binding cassette (ABC) transporter complex [GO:0043190];transporter activity [GO:0005215];ATPase activity, coupled to transmembrane movement of substances [GO:0042626];ATP binding [GO:0005524];nucleoside-triphosphatase activity [GO:0017111];ATPase activity [GO:0016887];nucleotide binding [GO:0000166]
FBgn0034759+FBgn0034758:E008	1.43	0.000252	75	drosophila_melanogaster	FBgn0034759	CG13511		2R:18546709-18547727	+	37597	NM_137857;NM_001259537;NM_001259538	FBgn0034759	1637388_at;1638487_at
FBgn0036493:E006	-1.18	0.000253	75	drosophila_melanogaster	FBgn0036493	CG7255		3L:15297355-15304295	+	39662	NM_001038927;NM_001043143;NM_206366;NM_001043142	FBgn0036493	1627578_s_at	mRNA splicing, via spliceosome [GO:0000398];amino acid transmembrane transport [GO:0003333];precatalytic spliceosome [GO:0071011];membrane [GO:0016020];amino acid transmembrane transporter activity [GO:0015171];cationic amino acid transmembrane transporter activity [GO:0015326]
FBgn0039727:E009	-1.33	0.000254	75	drosophila_melanogaster	FBgn0039727	CG15523		3R:25761700-25773929	+	43550	NM_143496;NM_206587	FBgn0039727	1633846_at
FBgn0037687:E002	1.04	0.000254	75	drosophila_melanogaster	FBgn0037687	CG8132		3R:5227242-5228340	+	41121	NM_141631	FBgn0037687	1641318_at	nitrogen compound metabolic process [GO:0006807];hydrolase activity, acting on carbon-nitrogen (but not peptide) bonds [GO:0016810];nitrilase activity [GO:0000257]
FBgn0032497:E009	-1.77	0.000256	75	drosophila_melanogaster	FBgn0032497	CG6043		2L:13261010-13284043	+	34732	NM_135785;NM_165037;NM_001103687;NM_165035;NM_001103686;NM_001169497;NM_001169498;NM_001169499;NM_165034;NM_001259090;NM_001259091	FBgn0032497	1624720_s_at
FBgn0030342:E001	1.13	0.000256	75	drosophila_melanogaster	FBgn0030342	CG10347		X:11746725-11748913	-	32141	NM_167310;NM_132527	FBgn0030342	1635911_s_at
FBgn0004656:E023	-1.51	0.000257	75	drosophila_melanogaster	FBgn0004656	fs(1)h	female sterile (1) homeotic [Source:FlyBase gene name;Acc:FBgn0004656]	X:7931969-7955469	-	31722	NM_078523;NM_167144;NM_206647;NM_206646;NM_206645;NM_001169228	FBgn0004656	1629106_at;1625127_at;1635367_at	terminal region determination [GO:0007362];regulation of transcription from RNA polymerase II promoter [GO:0006357];negative regulation of transcription, DNA-dependent [GO:0045892];imaginal disc-derived wing morphogenesis [GO:0007476];protein kinase activity [GO:0004672];DNA binding [GO:0003677];protein binding [GO:0005515]
FBgn0004367:E002	-1.52	0.000257	75	drosophila_melanogaster	FBgn0004367	mei-41	meiotic 41 [Source:FlyBase gene name;Acc:FBgn0004367]	X:16285794-16293601	+	32608	NM_078645	FBgn0004367	1635747_at	meiotic anaphase I [GO:0007133];embryonic development via the syncytial blastoderm [GO:0001700];double-strand break repair via synthesis-dependent strand annealing [GO:0045003];chromosome condensation [GO:0030261];reciprocal meiotic recombination [GO:0007131];cellular response to DNA damage stimulus [GO:0006974];DNA repair [GO:0006281];cellularization [GO:0007349];actin filament organization [GO:…
FBgn0052311:E009	-1.06	0.000257	75	drosophila_melanogaster	FBgn0052311	zormin	zormin [Source:FlyBase gene name;Acc:FBgn0052311]	3L:2117466-2151700	-	2769001	NM_001043113;NM_206240;NM_001043112;NM_001043114	FBgn0052311	1636934_at;1627379_at;1636349_at;1626603_at;162879	cellular_component [GO:0005575];structural constituent of cytoskeleton [GO:0005200]
FBgn0052311:E007	1.06	0.000259	75	drosophila_melanogaster	FBgn0052311	zormin	zormin [Source:FlyBase gene name;Acc:FBgn0052311]	3L:2117466-2151700	-	2769001	NM_001043113;NM_206240;NM_001043112;NM_001043114	FBgn0052311	1636934_at;1627379_at;1636349_at;1626603_at;162879	cellular_component [GO:0005575];structural constituent of cytoskeleton [GO:0005200]
FBgn0038651:E004	1.13	0.000259	75	drosophila_melanogaster	FBgn0038651	CG14299		3R:14576158-14584595	-	42256	NM_142495;NM_001260255	FBgn0038651	1625102_at	lateral inhibition [GO:0046331];cellular_component [GO:0005575];molecular_function [GO:0003674]
FBgn0033439+FBgn0033440:E005	-1.17	0.000259	75	drosophila_melanogaster	FBgn0033439	CG1773		2R:5593789-5595085	+	35999	NM_136668;NM_001169630	FBgn0033439	1625910_at	proteolysis [GO:0006508];serine-type endopeptidase activity [GO:0004252]
FBgn0052082:E015	1.39	0.000259	75	drosophila_melanogaster	FBgn0052082	CG32082		3L:11129149-11157084	+	39258	NM_001104113;NM_168448;NM_001104112	FBgn0052082	1623773_at	signal transduction [GO:0007165];filopodium assembly [GO:0046847];signal transducer activity [GO:0004871];SH3 domain binding [GO:0017124];cytoskeletal adaptor activity [GO:0008093];protein binding [GO:0005515]
FBgn0033313:E002	-32.67	0.000262	75	drosophila_melanogaster	FBgn0033313	Cirl	Cirl [Source:FlyBase gene name;Acc:FBgn0033313]	2R:4502227-4512708	+	35846	NM_136553;NM_001259276;NM_001169619;NM_001144148;NM_001259275	FBgn0033313	1640640_at;1639625_at;1628077_at	neuropeptide signaling pathway [GO:0007218];G-protein coupled receptor signaling pathway [GO:0007186];vesicle-mediated transport [GO:0016192];neurotransmitter secretion [GO:0007269];cell surface receptor signaling pathway [GO:0007166];membrane [GO:0016020];integral to membrane [GO:0016021];synaptic vesicle [GO:0008021];carbohydrate binding [GO:0030246];transmembrane signaling receptor activity [G…
FBgn0262736:E004	-1.37	0.000262	75	drosophila_melanogaster	FBgn0262736	Vha16-1	Vacuolar H[+] ATPase subunit 16-1 [Source:FlyBase gene name;Acc:FBgn0262736]	2R:2512747-2520633	-	44307	NM_057453;NM_165474;NM_165475;NM_165476	FBgn0262736	1630946_at;1632117_s_at	dsRNA transport [GO:0033227];imaginal disc-derived wing morphogenesis [GO:0007476];ATP hydrolysis coupled proton transport [GO:0015991];proton transport [GO:0015992];fusome [GO:0045169];vacuole [GO:0005773];proton-transporting V-type ATPase, V0 domain [GO:0033179];proton-transporting two-sector ATPase complex, proton-transporting domain [GO:0033177];vacuolar proton-transporting V-type ATPase, V0 …
FBgn0026063+FBgn0026064:E002	1.07	0.000262	75	drosophila_melanogaster	FBgn0026063	KP78b	KP78b [Source:FlyBase gene name;Acc:FBgn0026063]	3R:7172014-7178853	-	41361	NM_141808;NM_001170116;NM_141809	FBgn0026063	1636876_at;1639894_at	protein phosphorylation [GO:0006468];protein serine/threonine kinase activity [GO:0004674];ATP binding [GO:0005524];protein kinase activity [GO:0004672]
FBgn0263256:E012	-2.03	0.000263	75	drosophila_melanogaster	FBgn0263256	CG43394		2L:8145758-8158786	+	318843	NM_001259009;NM_164793	FBgn0263256	1627870_at;1630100_at	biological_process [GO:0008150];cellular_component [GO:0005575];molecular_function [GO:0003674]
FBgn0261260:E008	-1.13	0.000264	75	drosophila_melanogaster	FBgn0261260	Megalin	Megalin [Source:FlyBase gene name;Acc:FBgn0261260]	X:9253877-9394162	-	8674055	NM_001103454;NM_001103456	FBgn0261260	1641272_at;1628656_at;1626356_s_at	chitin-based cuticle development [GO:0040003];regulation of endocytosis [GO:0030100];regulation of adult chitin-containing cuticle pigmentation [GO:0048082];apical plasma membrane [GO:0016324];calcium ion binding [GO:0005509];low-density lipoprotein receptor activity [GO:0005041];protein binding [GO:0005515]
FBgn0030349:E012	1.95	0.000264	75	drosophila_melanogaster	FBgn0030349	CG10353		X:11771770-11781195	-	32148	NM_132534;NM_167312;NM_001258704	FBgn0030349	1630814_s_at
FBgn0263968:E004	-1.1	0.000266	75	drosophila_melanogaster	FBgn0263968	Smg1	no-on-and-no-off transient C [Source:FlyBase gene name;Acc:FBgn0263968]	X:6718671-6731573	+	31625	NM_167095	FBgn0263968		neuromuscular synaptic transmission [GO:0007274];synaptic vesicle transport [GO:0048489];nuclear-transcribed mRNA catabolic process, nonsense-mediated decay [GO:0000184];phosphorylation [GO:0016310];synapse organization [GO:0050808];protein kinase activity [GO:0004672];phosphotransferase activity, alcohol group as acceptor [GO:0016773];protein binding [GO:0005515]
FBgn0039508:E003	1.06	0.000267	75	drosophila_melanogaster	FBgn0039508	CG3368		3R:23109498-23113170	+	43292	NM_143298	FBgn0039508	1624996_at	binding [GO:0005488]
FBgn0036279:E001	1.25	0.00027	75	drosophila_melanogaster	FBgn0036279	Ncc69	sodium chloride cotransporter 69 [Source:FlyBase gene name;Acc:FBgn0036279]	3L:12361746-12384544	-	39410	NM_140315;NM_206344	FBgn0036279	1626461_at	potassium ion transport [GO:0006813];ion transport [GO:0006811];transmembrane transport [GO:0055085];rubidium ion transport [GO:0035826];amino acid transmembrane transport [GO:0003333];chloride transport [GO:0006821];transport [GO:0006810];integral to membrane [GO:0016021];plasma membrane [GO:0005886];membrane [GO:0016020];cation:chloride symporter activity [GO:0015377];sodium:chloride symporter …
FBgn0040503:E002	-1.06	0.000271	75	drosophila_melanogaster	FBgn0040503	CG7763		2R:7302015-7302967	+	36235	NM_136841	FBgn0040503	1626144_at	carbohydrate binding [GO:0030246];binding [GO:0005488]
FBgn0035101:E002	-1.13	0.000271	75	drosophila_melanogaster	FBgn0035101	p130CAS	p130CAS [Source:FlyBase gene name;Acc:FBgn0035101]	3L:152884-174517	+	38021	NM_001103986;NM_001169831;NM_167797;NM_001144388;NM_001144389	FBgn0035101	1632207_a_at	cytoskeletal anchoring at plasma membrane [GO:0007016];axonal defasciculation [GO:0007414];maintenance of cell polarity [GO:0030011];cell-cell adhesion [GO:0016337];focal adhesion [GO:0005925];protein binding [GO:0005515]
FBgn0039208:E008	-1.34	0.000271	75	drosophila_melanogaster	FBgn0039208	Esyt2		3R:20370441-20382271	+	42929	NM_170652;NM_170653;NM_001260358	FBgn0039208	1629776_a_at	biological_process [GO:0008150];cellular_component [GO:0005575];molecular_function [GO:0003674];protein binding [GO:0005515]
FBgn0086026+FBgn0065102+FBgn0020306:E021	1.41	0.000274	75	drosophila_melanogaster	FBgn0086026			2R:17222888-17222961	+		NR_003824	FBgn0086026
FBgn0053519:E025	-1.18	0.000274	75	drosophila_melanogaster	FBgn0053519	Unc-89	Unc-89 [Source:FlyBase gene name;Acc:FBgn0053519]	2R:19883066-19901384	-	3346201	NM_001103970;NM_001014545	FBgn0053519	1623019_a_at;1626072_at	regulation of Rho protein signal transduction [GO:0035023];adult somatic muscle development [GO:0007527];protein phosphorylation [GO:0006468];sarcomere organization [GO:0045214];intracellular [GO:0005622];Rho guanyl-nucleotide exchange factor activity [GO:0005089];protein kinase activity [GO:0004672];ATP binding [GO:0005524];protein binding [GO:0005515]
FBgn0030521:E001	-3.58	0.000276	75	drosophila_melanogaster	FBgn0030521	CG10992	Cathepsin B1 [Source:FlyBase gene name;Acc:FBgn0030521]	X:13673951-13676203	-	32341	NM_132692	FBgn0030521	1632152_at	regulation of catalytic activity [GO:0050790];salivary gland cell autophagic cell death [GO:0035071];autophagic cell death [GO:0048102];proteolysis [GO:0006508];cysteine-type endopeptidase activity [GO:0004197];cysteine-type peptidase activity [GO:0008234]
FBgn0045800:E012	1.61	0.000279	75	drosophila_melanogaster	FBgn0045800		U snoRNA host gene 1 [Source:FlyBase gene name;Acc:FBgn0045800]	2R:13586602-13590849	+		NR_001754	FBgn0045800
FBgn0028538:E002	-1.14	0.000281	75	drosophila_melanogaster	FBgn0028538	sec71	sec71 [Source:FlyBase gene name;Acc:FBgn0028538]	2L:13793547-13799681	+	34785	NM_135831;NM_165059	FBgn0028538	1629372_a_at	ER to Golgi vesicle-mediated transport [GO:0006888];regulation of ARF protein signal transduction [GO:0032012];intra-Golgi vesicle-mediated transport [GO:0006891];Golgi apparatus [GO:0005794];intracellular [GO:0005622];binding [GO:0005488];ARF guanyl-nucleotide exchange factor activity [GO:0005086]
FBgn0030641+FBgn0030640:E004	-3.05	0.000283	75	drosophila_melanogaster	FBgn0030641	CG6299		X:15356745-15360845	+	32475	NM_167445;NM_176733;NM_176732	FBgn0030641	1630187_a_at;1624443_s_at;1624052_at	glycolipid transport [GO:0046836];cytoplasm [GO:0005737];glycolipid binding [GO:0051861];glycolipid transporter activity [GO:0017089]
FBgn0037687:E001	-1.4	0.000284	75	drosophila_melanogaster	FBgn0037687	CG8132		3R:5227242-5228340	+	41121	NM_141631	FBgn0037687	1641318_at	nitrogen compound metabolic process [GO:0006807];hydrolase activity, acting on carbon-nitrogen (but not peptide) bonds [GO:0016810];nitrilase activity [GO:0000257]
FBgn0021872:E004	1.01	0.000285	75	drosophila_melanogaster	FBgn0021872	Xbp1	X box binding protein-1 [Source:FlyBase gene name;Acc:FBgn0021872]	2R:17031050-17033255	+	44226	NM_166427	FBgn0021872	1635355_a_at	lateral inhibition [GO:0046331];chaeta development [GO:0022416];wing disc development [GO:0035220];regulation of transcription, DNA-dependent [GO:0006355];positive regulation of transcription from RNA polymerase II promoter involved in unfolded protein response [GO:0006990];response to endoplasmic reticulum stress [GO:0034976];endoplasmic reticulum unfolded protein response [GO:0030968];nucleus […
FBgn0005666:E038	-1.87	0.000285	75	drosophila_melanogaster	FBgn0005666	bt	bent [Source:FlyBase gene name;Acc:FBgn0005666]	4:745030-796707	+	43814	NM_205876;NM_001169354;NM_001169355	FBgn0005666	1626397_at	mesoderm development [GO:0007498];protein phosphorylation [GO:0006468];sarcomere organization [GO:0045214];Z disc [GO:0030018];cytoplasm [GO:0005737];structural constituent of cytoskeleton [GO:0005200];protein serine/threonine kinase activity [GO:0004674];ATP binding [GO:0005524];protein kinase activity [GO:0004672];myosin light chain kinase activity [GO:0004687];structural constituent of muscle …
FBgn0031213:E008	1.04	0.000286	75	drosophila_melanogaster	FBgn0031213	galectin	galectin [Source:FlyBase gene name;Acc:FBgn0031213]	2L:71757-76211	+	33162	NM_001258884;NM_134643;NM_001169367;NM_001169366	FBgn0031213	1634650_at	cytosol [GO:0005829];urate transmembrane transporter activity [GO:0015143];galactoside binding [GO:0016936];carbohydrate binding [GO:0030246]
FBgn0026083:E011	-1.75	0.000287	75	drosophila_melanogaster	FBgn0026083	tyf	twenty-four [Source:FlyBase gene name;Acc:FBgn0026083]	X:4011053-4022980	+	31363	NM_001258589;NM_001169186;NM_131924;NM_001169187;NM_001258590;NM_001169189;NM_001258592;NM_001258591;NM_001258588;NM_001169188	FBgn0026083	1629405_s_at;1636648_s_at;1639405_at	locomotor rhythm [GO:0045475];defense response to bacterium [GO:0042742];positive regulation of translation [GO:0045727]
FBgn0039335:E004	1.1	0.000288	75	drosophila_melanogaster	FBgn0039335	Vps33B	Vacuolar protein sorting 33B [Source:FlyBase gene name;Acc:FBgn0039335]	3R:21299238-21301478	+	43077	NM_143138	FBgn0039335	1630317_at	vesicle docking involved in exocytosis [GO:0006904];vesicle-mediated transport [GO:0016192];imaginal disc-derived wing morphogenesis [GO:0007476]
FBgn0003721:E027	-1.11	0.00029	75	drosophila_melanogaster	FBgn0003721	Tm1	Tropomyosin 1 [Source:FlyBase gene name;Acc:FBgn0003721]	3R:11107093-11134501	+	41852	NM_169635;NM_169633;NM_206495;NM_169637;NM_001260190;NM_169638;NM_169636;NM_169634;NM_001170148;NM_206494;NM_169639;NM_169641;NM_169640;NM_079636;NM_0	FBgn0003721	1635584_s_at;1640285_at;1641581_at;1625542_a_at;16	pole plasm oskar mRNA localization [GO:0045451];pole plasm assembly [GO:0007315];regulation of lamellipodium assembly [GO:0010591];oogenesis [GO:0048477];dendrite morphogenesis [GO:0048813];muscle contraction [GO:0006936];muscle thin filament tropomyosin [GO:0005862];sarcomere [GO:0030017];actin binding [GO:0003779]
FBgn0020309:E009	-1.25	0.000291	75	drosophila_melanogaster	FBgn0020309	crol	crooked legs [Source:FlyBase gene name;Acc:FBgn0020309]	2L:11794327-11809433	-	34592	NM_164971;NM_057895;NM_057897;NM_057896;NM_001259064	FBgn0020309	1626018_a_at;1625749_at	negative regulation of Wnt signaling pathway [GO:0030178];regulation of transcription from RNA polymerase II promoter [GO:0006357];cell adhesion [GO:0007155];lateral inhibition [GO:0046331];negative regulation of transcription, DNA-dependent [GO:0045892];imaginal disc-derived wing morphogenesis [GO:0007476];positive regulation of mitotic cell cycle [GO:0045931];regulation of chromatin silencing […
FBgn0259990+FBgn0039565:E003	1.19	0.000292	75	drosophila_melanogaster	FBgn0259990	CG42487		3R:23783910-23784967	-	8674056	NM_001170281	FBgn0259990	1627023_at;1633270_at
FBgn0019890:E004	-1.07	0.000294	75	drosophila_melanogaster	FBgn0019890	Smg5	Smg5 [Source:FlyBase gene name;Acc:FBgn0019890]	2L:13899353-13904659	-	34804	NM_135841;NM_165069	FBgn0019890	1627564_s_at	nuclear-transcribed mRNA catabolic process, nonsense-mediated decay [GO:0000184]
FBgn0261671:E018	-1.53	0.000295	75	drosophila_melanogaster	FBgn0261671	tweek	tweek [Source:FlyBase gene name;Acc:FBgn0261671]	2L:16888490-16917052	+	35026	NM_001201896;NM_001201895;NM_001201897;NM_001201898	FBgn0261671	1640750_at;1624822_at;1639590_at	synaptic vesicle endocytosis [GO:0048488];cellular_component [GO:0005575];molecular_function [GO:0003674]
FBgn0015019:E005	-27.47	0.000296	75	drosophila_melanogaster	FBgn0015019	Cctgamma	Cctgamma [Source:FlyBase gene name;Acc:FBgn0015019]	3R:12473311-12475700	+	42029	NM_142315;NM_001202307;NM_001202308;NM_169727	FBgn0015019	1634782_s_at	terminal branching, open tracheal system [GO:0007430];protein folding [GO:0006457];mitotic spindle organization [GO:0007052];cellular protein metabolic process [GO:0044267];trachea morphogenesis [GO:0060439];microtubule associated complex [GO:0005875];cytoplasm [GO:0005737];chaperonin-containing T-complex [GO:0005832];ATPase activity, coupled [GO:0042623];unfolded protein binding [GO:0051082];ATP…
FBgn0011286:E008	-2.06	0.000297	75	drosophila_melanogaster	FBgn0011286	Rya-r44F	Ryanodine receptor 44F [Source:FlyBase gene name;Acc:FBgn0011286]	2R:4747869-4775602	+	49090	NM_057645;NM_057644;NM_057646;NM_057643;NM_001259278;NM_001259279;NM_001259280;NM_001259281;NM_001259282;NM_001259277	FBgn0011286	1633452_a_at	calcium ion transmembrane transport [GO:0070588];calcium ion transport [GO:0006816];cellular calcium ion homeostasis [GO:0006874];ion transport [GO:0006811];transmembrane transport [GO:0055085];muscle contraction [GO:0006936];endoplasmic reticulum membrane [GO:0005789];microtubule associated complex [GO:0005875];integral to membrane [GO:0016021];sarcoplasmic reticulum membrane [GO:0033017];membra…
FBgn0002921:E011	-2.08	0.000299	75	drosophila_melanogaster	FBgn0002921	Atpalpha	Na pump alpha subunit [Source:FlyBase gene name;Acc:FBgn0002921]	3R:16774436-16801961	+	48971	NM_169938;NM_206527;NM_206526;NM_001170196;NM_169936;NM_169939;NM_169937;NM_206525	FBgn0002921	1639145_s_at;1625719_at	embryonic development via the syncytial blastoderm [GO:0001700];locomotory behavior [GO:0007626];synaptic growth at neuromuscular junction [GO:0051124];adult locomotory behavior [GO:0008344];regulation of tube diameter, open tracheal system [GO:0035158];determination of adult lifespan [GO:0008340];synaptic transmission [GO:0007268];regulation of tube length, open tracheal system [GO:0035159];sept…
FBgn0262169:E014	1.19	0.000301	75	drosophila_melanogaster	FBgn0262169	magu	magu [Source:FlyBase gene name;Acc:FBgn0262169]	2R:5940048-5951218	+	36048	NM_165732;NM_165731;NM_165730;NM_001103784;NM_136704	FBgn0262169	1641530_s_at	germ-line stem cell maintenance [GO:0030718];determination of adult lifespan [GO:0008340];signal transduction [GO:0007165];positive regulation of BMP signaling pathway [GO:0030513];regulation of BMP signaling pathway [GO:0030510];extracellular region [GO:0005576];proteinaceous extracellular matrix [GO:0005578];external side of plasma membrane [GO:0009897];calcium ion binding [GO:0005509];heparan …
FBgn0000119:E001	1.06	0.000301	75	drosophila_melanogaster	FBgn0000119	arr	arrow [Source:FlyBase gene name;Acc:FBgn0000119]	2R:9341159-9370723	-	44279	NM_079998	FBgn0000119	1634211_at	compound eye morphogenesis [GO:0001745];Wnt signaling pathway [GO:0016055];nervous system development [GO:0007399];Wnt signaling pathway involved in dorsal/ventral axis specification [GO:0044332];protein targeting to lysosome [GO:0006622];canonical Wnt signaling pathway [GO:0060070];regulation of compound eye pigmentation [GO:0048076];late endosome [GO:0005770];early endosome [GO:0005769];plasma …
FBgn0053519:E031	-1.39	0.000303	75	drosophila_melanogaster	FBgn0053519	Unc-89	Unc-89 [Source:FlyBase gene name;Acc:FBgn0053519]	2R:19883066-19901384	-	3346201	NM_001103970;NM_001014545	FBgn0053519	1623019_a_at;1626072_at	regulation of Rho protein signal transduction [GO:0035023];adult somatic muscle development [GO:0007527];protein phosphorylation [GO:0006468];sarcomere organization [GO:0045214];intracellular [GO:0005622];Rho guanyl-nucleotide exchange factor activity [GO:0005089];protein kinase activity [GO:0004672];ATP binding [GO:0005524];protein binding [GO:0005515]
FBgn0038610+FBgn0038611:E006	-1.16	0.000303	75	drosophila_melanogaster	FBgn0038610	CG7675		3R:14203842-14206897	-	42211	NM_169809;NM_142460;NM_206511	FBgn0038610	1632782_a_at	metabolic process [GO:0008152];nucleotide binding [GO:0000166];oxidoreductase activity [GO:0016491];oxidoreductase activity, acting on CH-OH group of donors [GO:0016614]
FBgn0011481:E004	-1.27	0.000308	75	drosophila_melanogaster	FBgn0011481	Ssdp	Sequence-specific single-stranded DNA-binding protein [Source:FlyBase gene name;Acc:FBgn0011481]	3R:14018216-14025317	-	42177	NM_169794;NM_142431;NM_169795	FBgn0011481	1634037_s_at;1627865_a_at;1626939_at	wing disc development [GO:0035220];regulation of transcription, DNA-dependent [GO:0006355];nucleus [GO:0005634];single-stranded DNA binding [GO:0003697];protein binding [GO:0005515]
FBgn0040384:E013	-2.25	0.000309	75	drosophila_melanogaster	FBgn0040384	CG32795		X:2676939-2684600	-	31270	NM_001258580;NM_166952;NM_130673;NM_206617	FBgn0040384	1624393_at;1634922_s_at	biological_process [GO:0008150];integral to membrane [GO:0016021];molecular_function [GO:0003674]
FBgn0261279:E006	-1.12	0.00031	75	drosophila_melanogaster	FBgn0261279	lqfR	liquid facets-Related [Source:FlyBase gene name;Acc:FBgn0261279]	3R:18237055-18244778	+	42632	NM_170009;NM_170011	FBgn0261279	1636557_a_at;1639568_at	synaptic vesicle endocytosis [GO:0048488];oogenesis [GO:0048477];cell proliferation [GO:0008283];neurotransmitter secretion [GO:0007269];early endosome [GO:0005769];Golgi apparatus [GO:0005794];trans-Golgi network [GO:0005802];molecular_function [GO:0003674]
FBgn0005666:E036	-1.46	0.000312	75	drosophila_melanogaster	FBgn0005666	bt	bent [Source:FlyBase gene name;Acc:FBgn0005666]	4:745030-796707	+	43814	NM_205876;NM_001169354;NM_001169355	FBgn0005666	1626397_at	mesoderm development [GO:0007498];protein phosphorylation [GO:0006468];sarcomere organization [GO:0045214];Z disc [GO:0030018];cytoplasm [GO:0005737];structural constituent of cytoskeleton [GO:0005200];protein serine/threonine kinase activity [GO:0004674];ATP binding [GO:0005524];protein kinase activity [GO:0004672];myosin light chain kinase activity [GO:0004687];structural constituent of muscle …
FBgn0031449:E006	-1.26	0.000312	75	drosophila_melanogaster	FBgn0031449	CG31689		2L:2730106-2739833	+	326154	NM_134859;NM_164495;NM_164493;NM_164494	FBgn0031449	1639286_s_at	ATP-binding cassette (ABC) transporter complex [GO:0043190];integral to membrane [GO:0016021];membrane [GO:0016020];transporter activity [GO:0005215];ATPase activity, coupled to transmembrane movement of substances [GO:0042626];ATP binding [GO:0005524];nucleoside-triphosphatase activity [GO:0017111];ATPase activity [GO:0016887];nucleotide binding [GO:0000166]
FBgn0024836:E004	-3.36	0.000313	75	drosophila_melanogaster	FBgn0024836	stan	starry night [Source:FlyBase gene name;Acc:FBgn0024836]	2R:6560850-6608643	+	36125	NM_001201974;NM_001259328;NM_001259329;NM_165794;NM_001169642	FBgn0024836	1626087_at	segment polarity determination [GO:0007367];dendrite self-avoidance [GO:0070593];negative regulation of Wnt signaling pathway [GO:0030178];R3/R4 cell fate commitment [GO:0007464];neuropeptide signaling pathway [GO:0007218];axonogenesis [GO:0007409];regulation of tube length, open tracheal system [GO:0035159];establishment of tissue polarity [GO:0007164];ommatidial rotation [GO:0016318];homophilic…
FBgn0025726:E028	-1.21	0.000314	75	drosophila_melanogaster	FBgn0025726	unc-13	unc-13 [Source:FlyBase gene name;Acc:FBgn0025726]	4:889296-925419	-	43841	NM_001258497;NM_143692;NM_001258498;NM_166793;NM_166794	FBgn0025726	1635684_a_at	synaptic vesicle exocytosis [GO:0016079];synaptic transmission [GO:0007268];intracellular signal transduction [GO:0035556];synaptic vesicle priming [GO:0016082];neurotransmitter secretion [GO:0007269];terminal bouton [GO:0043195];postsynaptic membrane [GO:0045211];synaptic vesicle [GO:0008021];diacylglycerol binding [GO:0019992];calmodulin binding [GO:0005516];protein binding [GO:0005515]
FBgn0033075:E002	-1.73	0.000314	75	drosophila_melanogaster	FBgn0033075	Pld	Phospholipase D [Source:FlyBase gene name;Acc:FBgn0033075]	2R:2129529-2142771	+	35554	NM_165470;NM_165471;NM_165469;NM_165472;NM_078903;NM_001144138	FBgn0033075	1627315_s_at	cellularization [GO:0007349];Golgi organization [GO:0007030];metabolic process [GO:0008152];phototransduction [GO:0007602];cell communication [GO:0007154];positive regulation of Golgi vesicle fusion to target membrane [GO:0048215];gastrulation involving germ band extension [GO:0010004];cytoplasmic vesicle [GO:0031410];phosphatidylinositol binding [GO:0035091];NAPE-specific phospholipase D activit…
FBgn0031107:E006	-1.55	0.000315	75	drosophila_melanogaster	FBgn0031107	HERC2	HERC2 [Source:FlyBase gene name;Acc:FBgn0031107]	X:20265505-20283274	+	33035	NM_134544	FBgn0031107	1629145_at	protein ubiquitination [GO:0016567];cellular protein modification process [GO:0006464];intracellular [GO:0005622];heme binding [GO:0020037];ubiquitin-protein ligase activity [GO:0004842];guanyl-nucleotide exchange factor activity [GO:0005085];acid-amino acid ligase activity [GO:0016881];metal ion binding [GO:0046872]
FBgn0028539:E018	1.16	0.000318	75	drosophila_melanogaster	FBgn0028539	CG31731		2L:13784089-13790562	+	34783	NM_165058;NM_001042895;NM_001169503	FBgn0028539	1641130_at	ATP-binding cassette (ABC) transporter complex [GO:0043190];transporter activity [GO:0005215];ATPase activity, coupled to transmembrane movement of substances [GO:0042626];ATP binding [GO:0005524];nucleoside-triphosphatase activity [GO:0017111];ATPase activity [GO:0016887];nucleotide binding [GO:0000166]
FBgn0086911:E022	-1.19	0.000319	75	drosophila_melanogaster	FBgn0086911	rg	rugose [Source:FlyBase gene name;Acc:FBgn0086911]	X:4979866-5145183	+	44531	NM_001042796;NM_001144685;NM_001144687;NM_001144686;NM_167028	FBgn0086911	1640258_at;1628143_a_at;1623921_at	protein localization [GO:0008104];compound eye cone cell differentiation [GO:0042675];integral to membrane [GO:0016021];cytoplasm [GO:0005737];protein kinase A binding [GO:0051018];protein binding [GO:0005515]
FBgn0010803:E001	-1.54	0.00032	75	drosophila_melanogaster	FBgn0010803	Aats-trp	Tryptophanyl-tRNA synthetase [Source:FlyBase gene name;Acc:FBgn0010803]	3R:5089539-5092670	-	45399	NM_169264;NM_080087	FBgn0010803	1634167_a_at;1635547_a_at;1629619_at;1638511_at	neurogenesis [GO:0022008];tryptophanyl-tRNA aminoacylation [GO:0006436];tRNA aminoacylation for protein translation [GO:0006418];cytoplasm [GO:0005737];ATP binding [GO:0005524];tryptophan-tRNA ligase activity [GO:0004830];aminoacyl-tRNA ligase activity [GO:0004812];nucleotide binding [GO:0000166]
FBgn0052311:E023	-1.52	0.000322	75	drosophila_melanogaster	FBgn0052311	zormin	zormin [Source:FlyBase gene name;Acc:FBgn0052311]	3L:2117466-2151700	-	2769001	NM_001043113;NM_206240;NM_001043112;NM_001043114	FBgn0052311	1636934_at;1627379_at;1636349_at;1626603_at;162879	cellular_component [GO:0005575];structural constituent of cytoskeleton [GO:0005200]
FBgn0262617:E001	-1.35	0.000325	75	drosophila_melanogaster	FBgn0262617	CG43143		3R:6090028-6133204	+	41256	NM_001260090;NM_206469;NM_169337;NM_206470;NM_141736;NM_001260091;NM_141734	FBgn0262617	1626077_s_at;1636810_at	protein phosphorylation [GO:0006468];protein serine/threonine kinase activity [GO:0004674];ATP binding [GO:0005524];protein kinase activity [GO:0004672]
FBgn0263120:E002	-1.2	0.000325	75	drosophila_melanogaster	FBgn0263120	Acsl	Acyl-CoA synthetase long-chain [Source:FlyBase gene name;Acc:FBgn0263120]	2R:4553318-4570527	+	46068	NM_001014511;NM_170615;NM_143777;NM_001014512;NM_001014510;NM_001014509;NM_001014507;NM_001014508;NM_170616	FBgn0263120	1629961_s_at	metabolic process [GO:0008152];synaptic transmission [GO:0007268];neurogenesis [GO:0022008];axon guidance [GO:0007411];nervous system development [GO:0007399];positive regulation of sequestering of triglyceride [GO:0010890];segmentation [GO:0035282];endoplasmic reticulum [GO:0005783];lipid particle [GO:0005811];cytoplasm [GO:0005737];long-chain fatty acid-CoA ligase activity [GO:0004467];catalyti…
FBgn0011286:E026	-1.09	0.000326	75	drosophila_melanogaster	FBgn0011286	Rya-r44F	Ryanodine receptor 44F [Source:FlyBase gene name;Acc:FBgn0011286]	2R:4747869-4775602	+	49090	NM_057645;NM_057644;NM_057646;NM_057643;NM_001259278;NM_001259279;NM_001259280;NM_001259281;NM_001259282;NM_001259277	FBgn0011286	1633452_a_at	calcium ion transmembrane transport [GO:0070588];calcium ion transport [GO:0006816];cellular calcium ion homeostasis [GO:0006874];ion transport [GO:0006811];transmembrane transport [GO:0055085];muscle contraction [GO:0006936];endoplasmic reticulum membrane [GO:0005789];microtubule associated complex [GO:0005875];integral to membrane [GO:0016021];sarcoplasmic reticulum membrane [GO:0033017];membra…
FBgn0034264+FBgn0034263:E003	-1.61	0.000327	75	drosophila_melanogaster	FBgn0034264	CG10933		2R:13610818-13612561	+	37014	NM_137407	FBgn0034264	1638211_at	protein binding [GO:0005515]
FBgn0260935:E009	-1.83	0.000331	75	drosophila_melanogaster	FBgn0260935	ird1	immune response deficient 1 [Source:FlyBase gene name;Acc:FBgn0260935]	3R:5066479-5071591	-	41096	NM_141611;NM_001170094	FBgn0260935	1635927_at	protein phosphorylation [GO:0006468];cellular response to amino acid starvation [GO:0034198];macroautophagy [GO:0016236];positive regulation of antibacterial peptide biosynthetic process [GO:0006963];regulation of antimicrobial peptide production [GO:0002784];protein serine/threonine kinase activity [GO:0004674];ATP binding [GO:0005524];protein kinase activity [GO:0004672];protein binding [GO:000…
FBgn0262743:E003	-1.39	0.000331	75	drosophila_melanogaster	FBgn0262743	Fs(2)Ket	Female sterile (2) Ketel [Source:FlyBase gene name;Acc:FBgn0262743]	2L:20734710-20750941	+	35336	NM_001259180;NM_058148;NM_001259181;NM_001259179;NM_001259182	FBgn0262743	1635766_at;1639355_s_at;1641469_at	chorion-containing eggshell formation [GO:0007304];actin filament organization [GO:0007015];protein import into nucleus [GO:0006606];mitosis [GO:0007067];regulation of cell shape [GO:0008360];intracellular protein transport [GO:0006886];protein import into nucleus, docking [GO:0000059];NLS-bearing protein import into nucleus [GO:0006607];positive regulation of NFAT protein import into nucleus [GO…
FBgn0022787:E005	1.06	0.000332	75	drosophila_melanogaster	FBgn0022787	Hel89B	Helicase 89B [Source:FlyBase gene name;Acc:FBgn0022787]	3R:11799020-11809173	+	41943	NM_169693	FBgn0022787	1627970_at	Toll signaling pathway [GO:0008063];innate immune response [GO:0045087];defense response to bacterium [GO:0042742];antimicrobial humoral response [GO:0019730];positive regulation of antibacterial peptide biosynthetic process [GO:0006963];ATP-dependent DNA helicase activity [GO:0004003];helicase activity [GO:0004386];DNA binding [GO:0003677];ATP binding [GO:0005524];nucleic acid binding [GO:000367…
FBgn0015805:E001	-1.18	0.000335	75	drosophila_melanogaster	FBgn0015805	Rpd3	Rpd3 [Source:FlyBase gene name;Acc:FBgn0015805]	3L:4626734-4629467	+	38565	NM_139661	FBgn0015805	1633700_at	chromatin silencing [GO:0006342];muscle organ development [GO:0007517];determination of adult lifespan [GO:0008340];oogenesis [GO:0048477];dendrite morphogenesis [GO:0048813];negative regulation of transcription, DNA-dependent [GO:0045892];blastoderm segmentation [GO:0007350];neurogenesis [GO:0022008];negative regulation of transcription from RNA polymerase II promoter [GO:0000122];regulation of …
FBgn0035481:E003	1.13	0.000336	75	drosophila_melanogaster	FBgn0035481	CG12605		3L:3954251-3964771	-	38468	NM_139588;NM_206275;NM_206274	FBgn0035481	1639452_at;1623944_at	intracellular [GO:0005622];nucleic acid binding [GO:0003676];zinc ion binding [GO:0008270]
FBgn0065096+FBgn0041789:E020	-1.36	0.000339	75	drosophila_melanogaster	FBgn0065096		small non-messenger RNA 359 [Source:FlyBase gene name;Acc:FBgn0065096]	2L:19403535-19403568	-		NR_002514	FBgn0065096
FBgn0031698:E008	-1.72	0.000339	75	drosophila_melanogaster	FBgn0031698	CG14023		2L:5315426-5326683	-	33761	NM_001258955;NM_135077	FBgn0031698	1640735_at	binding [GO:0005488]
FBgn0026403:E002	-1.11	0.00034	75	drosophila_melanogaster	FBgn0026403	Ndg	Nidogen/entactin [Source:FlyBase gene name;Acc:FBgn0026403]	2R:6201423-6209405	+	36089	NM_136731;NM_206074	FBgn0026403	1632082_at	cell-matrix adhesion [GO:0007160];basement membrane [GO:0005604];calcium ion binding [GO:0005509];protein binding [GO:0005515]
FBgn0027655:E001	-17.27	0.00034	75	drosophila_melanogaster	FBgn0027655	htt	huntingtin [Source:FlyBase gene name;Acc:FBgn0027655]	3R:24521964-24560073	+	43392	NM_143372	FBgn0027655	1641422_at	establishment of mitotic spindle orientation [GO:0000132];nucleus [GO:0005634];cytoplasm [GO:0005737];binding [GO:0005488]
FBgn0263773:E001	1.1	0.000341	75	drosophila_melanogaster	FBgn0263773	fok;CG42849	fledgling of Klp38B [Source:FlyBase gene name;Acc:FBgn0263773]	2L:20079270-20085064	-	10178830;44380	NM_001201925;NM_080713;NM_001201926	FBgn0263773	1629479_a_at	biological_process [GO:0008150];cellular_component [GO:0005575];molecular_function [GO:0003674]
FBgn0039714:E013	-1.17	0.000341	75	drosophila_melanogaster	FBgn0039714	CG7816		3R:25689423-25694618	-	43533	NM_170444;NM_001202385;NM_001202386;NM_170445;NM_170440;NM_170442;NM_001202384;NM_170443;NM_170441	FBgn0039714	1630858_s_at	transmembrane transport [GO:0055085];metal ion transport [GO:0030001];membrane [GO:0016020];integral to membrane [GO:0016021];metal ion transmembrane transporter activity [GO:0046873]
FBgn0027835:E007	-17.75	0.000346	75	drosophila_melanogaster	FBgn0027835	Dp1	Dodeca-satellite-binding protein 1 [Source:FlyBase gene name;Acc:FBgn0027835]	2R:14299511-14308629	+	37116	NM_079057;NM_206164;NM_206163;NM_166280;NM_166282;NM_166281	FBgn0027835	1628416_s_at	chromosome condensation [GO:0030261];chromosome segregation [GO:0007059];heterochromatin assembly [GO:0031507];positive regulation of translation [GO:0045727];polytene chromosome chromocenter [GO:0005701];ribonucleoprotein complex [GO:0030529];lipid particle [GO:0005811];nucleus [GO:0005634];heterochromatin [GO:0000792];mRNA 3'-UTR binding [GO:0003730];satellite DNA binding [GO:0003696];single-st…
FBgn0031523+FBgn0031522:E012	-1.21	0.000353	75	drosophila_melanogaster	FBgn0031523	CG15408		2L:3332814-3334790	+	33548	NM_134923;NM_001258925	FBgn0031523	1640529_at	transmembrane transport [GO:0055085];transport [GO:0006810];integral to membrane [GO:0016021];membrane [GO:0016020];fructose transmembrane transporter activity [GO:0005353];transmembrane transporter activity [GO:0022857];transporter activity [GO:0005215]
FBgn0038291:E001	-1.12	0.000357	75	drosophila_melanogaster	FBgn0038291	CG3984		3R:10962870-10964626	+	41821	NM_142163	FBgn0038291	1638733_at
FBgn0263006:E019	-1.34	0.000359	75	drosophila_melanogaster	FBgn0263006	Ca-P60A	Calcium ATPase at 60A [Source:FlyBase gene name;Acc:FBgn0263006]	2R:19814479-19823408	-	49297	NM_057484;NM_166639;NM_166634;NM_166638;NM_166636;NM_166633;NM_166635;NM_166637	FBgn0263006	1627044_s_at;1636669_at;1641059_at	calcium ion transport [GO:0006816];neuromuscular synaptic transmission [GO:0007274];flight behavior [GO:0007629];ATP biosynthetic process [GO:0006754];cation transport [GO:0006812];regulation of sequestering of calcium ion [GO:0051282];stabilization of membrane potential [GO:0030322];cellular calcium ion homeostasis [GO:0006874];metabolic process [GO:0008152];nuclear envelope [GO:0005635];endopla…
FBgn0005642:E003	-1.19	0.000363	75	drosophila_melanogaster	FBgn0005642	wdn	wings down [Source:FlyBase gene name;Acc:FBgn0005642]	3R:24633705-24637049	-	43398	NM_057552	FBgn0005642	1635761_at	regulation of transcription, DNA-dependent [GO:0006355];nucleus [GO:0005634];intracellular [GO:0005622];nucleic acid binding [GO:0003676];zinc ion binding [GO:0008270]
FBgn0259680:E001	-32.67	0.000367	75	drosophila_melanogaster	FBgn0259680	Pkcdelta	Protein kinase C delta [Source:FlyBase gene name;Acc:FBgn0259680]	X:12326259-12347683	+	32191	NM_078616;NM_001144719;NM_132569	FBgn0259680	1628677_at;1640636_at	intracellular signal transduction [GO:0035556];protein phosphorylation [GO:0006468];protein serine/threonine kinase activity [GO:0004674];ATP binding [GO:0005524];protein kinase activity [GO:0004672];diacylglycerol binding [GO:0019992];protein kinase C activity [GO:0004697]
FBgn0011232:E002	1.06	0.000368	75	drosophila_melanogaster	FBgn0011232	scat	scattered [Source:FlyBase gene name;Acc:FBgn0011232]	2L:9431405-9435341	+	47942	NM_080166	FBgn0011232	1627832_at	spermatid development [GO:0007286];retrograde transport, endosome to Golgi [GO:0042147];Golgi to vacuole transport [GO:0006896];sperm individualization [GO:0007291];Golgi apparatus [GO:0005794];mitochondrion [GO:0005739];intracellular [GO:0005622];zinc ion binding [GO:0008270]
FBgn0016756:E001	-1.34	0.000369	75	drosophila_melanogaster	FBgn0016756	Ubp64E	Ubiquitin-specific protease 64E [Source:FlyBase gene name;Acc:FBgn0016756]	3L:5746073-5754668	+	38644	NM_168129;NM_206279;NM_079213	FBgn0016756	1624727_s_at	ubiquitin-dependent protein catabolic process [GO:0006511];proteolysis [GO:0006508];regulation of chromatin silencing [GO:0031935];nucleus [GO:0005634];ubiquitin thiolesterase activity [GO:0004221]
FBgn0028420:E001	-1.11	0.000369	75	drosophila_melanogaster	FBgn0028420	Kr-h1	Kruppel homolog 1 [Source:FlyBase gene name;Acc:FBgn0028420]	2L:6081808-6096498	+	33861	NM_058119;NM_058118;NM_001144324	FBgn0028420	1631481_a_at	metamorphosis [GO:0007552];regulation of transcription, DNA-dependent [GO:0006355];response to ecdysone [GO:0035075];intracellular [GO:0005622];nucleus [GO:0005634];nucleic acid binding [GO:0003676];sequence-specific DNA binding transcription factor activity [GO:0003700];zinc ion binding [GO:0008270]
FBgn0260400:E002	-1.37	0.000369	75	drosophila_melanogaster	FBgn0260400	elav	embryonic lethal abnormal vision [Source:FlyBase gene name;Acc:FBgn0260400]	X:403545-417259	-	31000	NM_080294;NM_001258518;NM_001014713;NM_001144670	FBgn0260400	1636615_at	central nervous system development [GO:0007417];RNA metabolic process [GO:0016070];nervous system development [GO:0007399];negative regulation of mRNA 3'-end processing [GO:0031441];nucleus [GO:0005634];Cajal body [GO:0015030];RNA binding [GO:0003723];nucleotide binding [GO:0000166];mRNA binding [GO:0003729];poly(U) RNA binding [GO:0008266];nucleic acid binding [GO:0003676]
FBgn0013733:E021	-2.07	0.000371	75	drosophila_melanogaster	FBgn0013733	shot	short stop [Source:FlyBase gene name;Acc:FBgn0013733]	2R:9751742-9829615	-	36542	NM_166016;NM_166015;NM_001144185;NM_001144186;NM_001144187;NM_001169677;NM_001259380;NM_001259381;NM_166017;NM_079009;NM_001144188;NM_001144189;NM_001	FBgn0013733	1633745_a_at	apposition of dorsal and ventral imaginal disc-derived wing surfaces [GO:0007475];axon midline choice point recognition [GO:0016199];branch fusion, open tracheal system [GO:0035147];lumen formation, open tracheal system [GO:0035149];muscle attachment [GO:0016203];oocyte fate determination [GO:0030716];muscle organ development [GO:0007517];microtubule-based process [GO:0007017];axonogenesis [GO:00…
FBgn0030574:E009	-1.07	0.000371	75	drosophila_melanogaster	FBgn0030574	CG9413		X:14478766-14496613	-	32397	NM_132738;NM_167411	FBgn0030574	1634200_a_at	amino acid transmembrane transport [GO:0003333];membrane [GO:0016020];amino acid transmembrane transporter activity [GO:0015171]
FBgn0039941:E001	-1.16	0.000372	75	drosophila_melanogaster	FBgn0039941	CG17167		XHet:47121-59583	+	3354991	NM_001015256;NM_001015257	FBgn0039941	1628847_a_at	transmembrane transport [GO:0055085];integral to membrane [GO:0016021];calcium, potassium:sodium antiporter activity [GO:0008273]
FBgn0015477:E012	-1.38	0.000372	75	drosophila_melanogaster	FBgn0015477	Rme-8	Receptor mediated endocytosis 8 [Source:FlyBase gene name;Acc:FBgn0015477]	2R:5055261-5064685	-	35939	NM_136623	FBgn0015477	1640001_at	endocytosis [GO:0006897];border follicle cell migration [GO:0007298];receptor-mediated endocytosis [GO:0006898];SNARE complex [GO:0031201];microtubule associated complex [GO:0005875];heat shock protein binding [GO:0031072]
FBgn0011286:E015	-1.54	0.000372	75	drosophila_melanogaster	FBgn0011286	Rya-r44F	Ryanodine receptor 44F [Source:FlyBase gene name;Acc:FBgn0011286]	2R:4747869-4775602	+	49090	NM_057645;NM_057644;NM_057646;NM_057643;NM_001259278;NM_001259279;NM_001259280;NM_001259281;NM_001259282;NM_001259277	FBgn0011286	1633452_a_at	calcium ion transmembrane transport [GO:0070588];calcium ion transport [GO:0006816];cellular calcium ion homeostasis [GO:0006874];ion transport [GO:0006811];transmembrane transport [GO:0055085];muscle contraction [GO:0006936];endoplasmic reticulum membrane [GO:0005789];microtubule associated complex [GO:0005875];integral to membrane [GO:0016021];sarcoplasmic reticulum membrane [GO:0033017];membra…
FBgn0033453:E001	-1.53	0.000374	75	drosophila_melanogaster	FBgn0033453	CG1667		2R:5730192-5733017	+	36016	NM_136681	FBgn0033453	1635517_at
FBgn0020279:E007	-1.16	0.000375	75	drosophila_melanogaster	FBgn0020279	lig	lingerer [Source:FlyBase gene name;Acc:FBgn0020279]	2R:3955460-3966320	+	35771	NM_136504;NM_165586;NM_206056;NM_001169610;NM_001169612;NM_001259270;NM_001259271;NM_001169611;NM_001014503	FBgn0020279	1627372_a_at	copulation [GO:0007620];behavior [GO:0007610];male mating behavior [GO:0060179];cytoplasm [GO:0005737];molecular_function [GO:0003674]
FBgn0038578:E003	-1.64	0.000375	75	drosophila_melanogaster	FBgn0038578	MED17	Mediator complex subunit 17 [Source:FlyBase gene name;Acc:FBgn0038578]	3R:14014787-14016987	+	42175	NM_142429	FBgn0038578	1625217_at	positive regulation of transcription from RNA polymerase II promoter [GO:0045944];cellular process [GO:0009987];transcription from RNA polymerase II promoter [GO:0006366];mitotic G2 DNA damage checkpoint [GO:0007095];regulation of transcription from RNA polymerase II promoter [GO:0006357];transcription initiation from RNA polymerase II promoter [GO:0006367];sex comb development [GO:0045498];media…
FBgn0031751:E002	-1.89	0.000375	75	drosophila_melanogaster	FBgn0031751	CG9016		2L:5922876-5923653	-	33822	NM_135126;NM_164665	FBgn0031751	1631128_s_at
FBgn0004387:E005	-1.43	0.000377	75	drosophila_melanogaster	FBgn0004387	Klp98A	Kinesin-like protein at 98A [Source:FlyBase gene name;Acc:FBgn0004387]	3R:23373497-23384862	-	43310	NM_079808;NM_001260410	FBgn0004387	1633039_at;1634306_at	cell communication [GO:0007154];microtubule-based movement [GO:0007018];kinesin complex [GO:0005871];phosphatidylinositol binding [GO:0035091];ATP binding [GO:0005524];microtubule motor activity [GO:0003777];protein binding [GO:0005515]
FBgn0010909:E028	-1.6	0.000378	75	drosophila_melanogaster	FBgn0010909	msn	misshapen [Source:FlyBase gene name;Acc:FBgn0010909]	3L:2554847-2586540	-	44030	NM_079940;NM_206252;NM_206250;NM_206251	FBgn0010909	1632475_at	nuclear migration [GO:0007097];imaginal disc fusion, thorax closure [GO:0046529];negative regulation of Ras protein signal transduction [GO:0046580];oogenesis [GO:0048477];establishment of planar polarity [GO:0001736];JNK cascade [GO:0007254];protein phosphorylation [GO:0006468];imaginal disc-derived wing morphogenesis [GO:0007476];axon guidance [GO:0007411];regulation of cell shape [GO:0008360];…
FBgn0260933:E007	1.08	0.000384	75	drosophila_melanogaster	FBgn0260933	rempA	reduced mechanoreceptor potential A [Source:FlyBase gene name;Acc:FBgn0260933]	2L:553742-560310	-	33230	NM_134686;NM_205886	FBgn0260933	1625980_at;1632552_at	intraciliary transport [GO:0042073];nonmotile primary cilium assembly [GO:0035058];sensory perception of sound [GO:0007605];cilium assembly [GO:0042384];cellular_component [GO:0005575];binding [GO:0005488];molecular_function [GO:0003674];protein binding [GO:0005515]
FBgn0263392:E009	-1.31	0.000385	75	drosophila_melanogaster	FBgn0263392	CG43444		3L:2786206-2879158	-	38347	NM_001259652;NM_001259654;NM_001259653;NM_139493	FBgn0263392	1626183_at;1633257_at	DNA binding [GO:0003677];zinc ion binding [GO:0008270]
FBgn0032497:E004	-1.13	0.000385	75	drosophila_melanogaster	FBgn0032497	CG6043		2L:13261010-13284043	+	34732	NM_135785;NM_165037;NM_001103687;NM_165035;NM_001103686;NM_001169497;NM_001169498;NM_001169499;NM_165034;NM_001259090;NM_001259091	FBgn0032497	1624720_s_at
FBgn0033853+FBgn0053156:E013	1.3	0.000386	75	drosophila_melanogaster	FBgn0033853	CG6145		2R:9424893-9435082	-	36506	NM_001169674;NM_137040;NM_166003;NM_166004;NM_001169675	FBgn0033853	1640429_a_at;1636381_a_at	metabolic process [GO:0008152];NADP biosynthetic process [GO:0006741];NAD+ kinase activity [GO:0003951]
FBgn0019661:E003	-1.06	0.000389	75	drosophila_melanogaster	FBgn0019661		RNA on the X 1 [Source:FlyBase gene name;Acc:FBgn0019661]	X:3752929-3756720	-		NR_002097;NR_002098	FBgn0019661
FBgn0034412:E006	-1.13	0.000389	75	drosophila_melanogaster	FBgn0034412	abba	another B-box affiliate [Source:FlyBase gene name;Acc:FBgn0034412]	2R:14874846-14896469	+	37190	NM_001144235;NM_166318;NM_137546	FBgn0034412	1637113_s_at	zinc ion binding [GO:0008270];protein binding [GO:0005515]
FBgn0261934:E009	-2.93	0.00039	75	drosophila_melanogaster	FBgn0261934	dikar	dikar [Source:FlyBase gene name;Acc:FBgn0261934]	3L:6721900-6736264	-	38747	NM_001202125;NM_168179;NM_139798;NM_206285	FBgn0261934	1636177_at;1640017_at	learning or memory [GO:0007611];olfactory learning [GO:0008355];long-term memory [GO:0007616];cellular_component [GO:0005575];molecular_function [GO:0003674];protein binding [GO:0005515]
FBgn0023516:E001	1.03	0.000392	75	drosophila_melanogaster	FBgn0023516	CG14815	Peroxin 5 [Source:FlyBase gene name;Acc:FBgn0023516]	X:1760865-1763094	-	31141	NM_166910;NM_130593	FBgn0023516	1633962_a_at	peroxisome organization [GO:0007031];response to anesthetic [GO:0072347];peroxisome matrix targeting signal-1 binding [GO:0005052];peroxisome targeting sequence binding [GO:0000268];protein binding [GO:0005515]
FBgn0051233:E004	1.01	0.000393	75	drosophila_melanogaster	FBgn0051233	CG31233		3R:17575575-17578959	+	42557	NM_169965	FBgn0051233	1632461_at	proteolysis [GO:0006508];zinc ion binding [GO:0008270];metallopeptidase activity [GO:0008237];aminopeptidase activity [GO:0004177]
FBgn0039182:E004	-1.11	0.000393	75	drosophila_melanogaster	FBgn0039182	CG5728		3R:20154177-20159036	-	42899	NM_142988	FBgn0039182	1631180_at	rRNA processing [GO:0006364];regulation of alternative mRNA splicing, via spliceosome [GO:0000381];mRNA processing [GO:0006397];RNA processing [GO:0006396];nucleolus [GO:0005730];nucleus [GO:0005634];intracellular [GO:0005622];mRNA binding [GO:0003729];RNA binding [GO:0003723]
FBgn0053519:E019	-1.15	0.000393	75	drosophila_melanogaster	FBgn0053519	Unc-89	Unc-89 [Source:FlyBase gene name;Acc:FBgn0053519]	2R:19883066-19901384	-	3346201	NM_001103970;NM_001014545	FBgn0053519	1623019_a_at;1626072_at	regulation of Rho protein signal transduction [GO:0035023];adult somatic muscle development [GO:0007527];protein phosphorylation [GO:0006468];sarcomere organization [GO:0045214];intracellular [GO:0005622];Rho guanyl-nucleotide exchange factor activity [GO:0005089];protein kinase activity [GO:0004672];ATP binding [GO:0005524];protein binding [GO:0005515]
FBgn0031990:E005	1.22	0.000394	75	drosophila_melanogaster	FBgn0031990	CG8552		2L:8134247-8159575	-	34109	NM_135341;NM_001201785;NM_001201786	FBgn0031990	1624826_at	metal ion binding [GO:0046872];1-acyl-2-lysophosphatidylserine acylhydrolase activity [GO:0052740];phosphatidylserine 1-acylhydrolase activity [GO:0052739];phosphatidylcholine 1-acylhydrolase activity [GO:0008970]
FBgn0032136:E012	-1.15	0.000394	75	drosophila_melanogaster	FBgn0032136	CG15828		2L:9634201-9656026	+	34283	NM_205948	FBgn0032136	1628049_at	lipid transport [GO:0006869];extracellular space [GO:0005615];microtubule associated complex [GO:0005875];lipid binding [GO:0008289];lipid transporter activity [GO:0005319]
FBgn0011232:E001	-1.26	0.000397	75	drosophila_melanogaster	FBgn0011232	scat	scattered [Source:FlyBase gene name;Acc:FBgn0011232]	2L:9431405-9435341	+	47942	NM_080166	FBgn0011232	1627832_at	spermatid development [GO:0007286];retrograde transport, endosome to Golgi [GO:0042147];Golgi to vacuole transport [GO:0006896];sperm individualization [GO:0007291];Golgi apparatus [GO:0005794];mitochondrion [GO:0005739];intracellular [GO:0005622];zinc ion binding [GO:0008270]
FBgn0053208:E015	-1.46	0.000402	75	drosophila_melanogaster	FBgn0053208	Mical	Molecule interacting with CasL [Source:FlyBase gene name;Acc:FBgn0053208]	3R:5827276-5868617	-	41225	NM_176444;NM_176443;NM_176447;NM_001260085;NM_001260086;NM_001260087;NM_176445;NM_176449;NM_176448;NM_176446;NM_176450;NM_001144560	FBgn0053208	1623984_s_at;1634434_at;1633984_at;1636412_at	dendrite morphogenesis [GO:0048813];neuron remodeling [GO:0016322];axon guidance [GO:0007411];actin modification [GO:0030047];NADPH oxidation [GO:0070995];sulfur oxidation [GO:0019417];actin filament depolymerization [GO:0030042];sarcomere organization [GO:0045214];terminal bouton [GO:0043195];cytosol [GO:0005829];plasma membrane [GO:0005886];actin binding [GO:0003779];zinc ion binding [GO:000827…
FBgn0032010:E017	-1.43	0.000406	75	drosophila_melanogaster	FBgn0032010	CG8086		2L:8244160-8257502	-	34131	NM_001259012;NM_001259013;NM_170611;NM_057879	FBgn0032010	1623894_a_at;1635348_at	neurogenesis [GO:0022008];nuclear pore [GO:0005643]
FBgn0033313:E009	-1.44	0.000408	75	drosophila_melanogaster	FBgn0033313	Cirl	Cirl [Source:FlyBase gene name;Acc:FBgn0033313]	2R:4502227-4512708	+	35846	NM_136553;NM_001259276;NM_001169619;NM_001144148;NM_001259275	FBgn0033313	1640640_at;1639625_at;1628077_at	neuropeptide signaling pathway [GO:0007218];G-protein coupled receptor signaling pathway [GO:0007186];vesicle-mediated transport [GO:0016192];neurotransmitter secretion [GO:0007269];cell surface receptor signaling pathway [GO:0007166];membrane [GO:0016020];integral to membrane [GO:0016021];synaptic vesicle [GO:0008021];carbohydrate binding [GO:0030246];transmembrane signaling receptor activity [G…
FBgn0263531+FBgn0261451:E004	1.19	0.000408	75	drosophila_melanogaster	FBgn0263531		mir-4955 stem loop [Source:FlyBase gene name;Acc:FBgn0263531]	X:2438773-2438941	-		NR_047744;NR_047746;NR_047745	FBgn0263531
FBgn0260945:E014	-1.21	0.000409	75	drosophila_melanogaster	FBgn0260945	Atg1	Autophagy-specific gene 1 [Source:FlyBase gene name;Acc:FBgn0260945]	3L:12777529-12798216	-	39454	NM_140344;NM_001169962	FBgn0260945	1627886_at	synaptic growth at neuromuscular junction [GO:0051124];regulation of cell growth [GO:0001558];nurse cell apoptotic process [GO:0045476];protein phosphorylation [GO:0006468];negative regulation of TOR signaling [GO:0032007];larval midgut histolysis [GO:0035069];macroautophagy [GO:0016236];protein autophosphorylation [GO:0046777];axon cargo transport [GO:0008088];regulation of autophagy [GO:0010506…
FBgn0001311:E013	-1.36	0.000413	75	drosophila_melanogaster	FBgn0001311	kkv	krotzkopf verkehrt [Source:FlyBase gene name;Acc:FBgn0001311]	3R:1203815-1218587	-	45884	NM_079509;NM_206430;NM_169052	FBgn0001311	1639130_a_at	terminal branching, open tracheal system [GO:0007430];chitin-based embryonic cuticle biosynthetic process [GO:0008362];Malpighian tubule morphogenesis [GO:0007443];regulation of tube diameter, open tracheal system [GO:0035158];regulation of tube length, open tracheal system [GO:0035159];open tracheal system development [GO:0007424];trachea morphogenesis [GO:0060439];embryonic epithelial tube form…
FBgn0026374:E002	-17.75	0.000414	75	drosophila_melanogaster	FBgn0026374	Rhp	Rhophilin [Source:FlyBase gene name;Acc:FBgn0026374]	X:15682926-15687780	+	32531	NM_078613;NM_206724	FBgn0026374	1634557_at	signal transduction [GO:0007165];intracellular [GO:0005622];GTP-Rho binding [GO:0017049];protein binding [GO:0005515]
FBgn0250786:E002	1.12	0.000418	75	drosophila_melanogaster	FBgn0250786	Chd1	Chromodomain-helicase-DNA-binding protein 1 [Source:FlyBase gene name;Acc:FBgn0250786]	2L:2979562-2987723	-	33505	NM_057849;NM_001258922	FBgn0250786	1639816_at	fertilization, exchange of chromosomal proteins [GO:0035042];oogenesis [GO:0048477];imaginal disc-derived wing morphogenesis [GO:0007476];polytene chromosome puff [GO:0005703];polytene chromosome interband [GO:0005705];nucleus [GO:0005634];helicase activity [GO:0004386];chromatin binding [GO:0003682];DNA binding [GO:0003677];ATP-dependent helicase activity [GO:0008026];ATP binding [GO:0005524];nu…
FBgn0025697:E005	-1.59	0.000418	75	drosophila_melanogaster	FBgn0025697	santa-maria	scavenger receptor acting in neural tissue and majority of rhodopsin is absent [Source:FlyBase gene name;Acc:FBgn0025697]	2L:7445355-7451167	-	34024	NM_135277;NM_164752	FBgn0025697	1635522_a_at	phototransduction [GO:0007602];rhodopsin biosynthetic process [GO:0016063];cell adhesion [GO:0007155];salivary gland cell autophagic cell death [GO:0035071];autophagic cell death [GO:0048102];defense response [GO:0006952];thermotaxis [GO:0043052];carotenoid metabolic process [GO:0016116];integral to plasma membrane [GO:0005887];membrane [GO:0016020];scavenger receptor activity [GO:0005044]
FBgn0041781:E001	-1.39	0.000421	75	drosophila_melanogaster	FBgn0041781	SCAR	SCAR [Source:FlyBase gene name;Acc:FBgn0041781]	2L:10976769-10982395	+	34519	NM_135633;NM_001259037;NM_001259038	FBgn0041781	1638871_at	female germline ring canal stabilization [GO:0008335];cytoskeleton organization [GO:0007010];actin filament-based process [GO:0030029];Golgi organization [GO:0007030];neuron migration [GO:0001764];cell morphogenesis [GO:0000902];actin filament organization [GO:0007015];axonogenesis [GO:0007409];phagocytosis, engulfment [GO:0006911];compound eye morphogenesis [GO:0001745];actin cytoskeleton organi…
FBgn0259735:E010	1.11	0.000422	75	drosophila_melanogaster	FBgn0259735	CG42389		2L:16545033-16662012	+	34987	NM_001144357;NM_135954;NM_135957;NM_165168	FBgn0259735	1637287_at;1625230_a_at	biological_process [GO:0008150];cellular_component [GO:0005575];molecular_function [GO:0003674];protein binding [GO:0005515]
FBgn0010352:E007	-1.09	0.000423	75	drosophila_melanogaster	FBgn0010352	Nc73EF	Neural conserved at 73EF [Source:FlyBase gene name;Acc:FBgn0010352]	3L:16948035-16961824	+	39899	NM_168703;NM_176340;NM_176341;NM_168702;NM_001104159;NM_168701;NM_176342	FBgn0010352	1632526_s_at	tricarboxylic acid cycle [GO:0006099];oxidation-reduction process [GO:0055114];metabolic process [GO:0008152];microtubule associated complex [GO:0005875];mitochondrial oxoglutarate dehydrogenase complex [GO:0009353];thiamine pyrophosphate binding [GO:0030976];oxidoreductase activity, acting on the aldehyde or oxo group of donors, disulfide as acceptor [GO:0016624];oxoglutarate dehydrogenase (succ…
FBgn0038108:E013	1.21	0.000424	75	drosophila_melanogaster	FBgn0038108	CG7518		3R:8823811-8834126	+	41599	NM_141993;NM_169489;NM_001260151;NM_001170128;NM_001260152	FBgn0038108	1635116_a_at	DNA binding [GO:0003677]
FBgn0032218:E001	1.03	0.000424	75	drosophila_melanogaster	FBgn0032218	CG5381		2L:10317497-10323102	-	34389	NM_135535	FBgn0032218	1622990_at
FBgn0036493:E009	-1.03	0.000425	75	drosophila_melanogaster	FBgn0036493	CG7255		3L:15297355-15304295	+	39662	NM_001038927;NM_001043143;NM_206366;NM_001043142	FBgn0036493	1627578_s_at	mRNA splicing, via spliceosome [GO:0000398];amino acid transmembrane transport [GO:0003333];precatalytic spliceosome [GO:0071011];membrane [GO:0016020];amino acid transmembrane transporter activity [GO:0015171];cationic amino acid transmembrane transporter activity [GO:0015326]
FBgn0261015+FBgn0053191+FBgn0046874:E023	-41.93	0.000426	75	drosophila_melanogaster	FBgn0261015	Pif1A	PFTAIRE-interacting factor 1A [Source:FlyBase gene name;Acc:FBgn0261015]	3R:4600008-4626898	-	8674049	NM_001031985;NM_001031987;NM_001031986	FBgn0261015	1641301_at;1626927_at;1629491_at;1625843_s_at;1629	regulation of transcription, DNA-dependent [GO:0006355];sequence-specific DNA binding [GO:0043565];sequence-specific DNA binding transcription factor activity [GO:0003700]
FBgn0261258:E001	-1.19	0.000426	75	drosophila_melanogaster	FBgn0261258	rgn	regeneration [Source:FlyBase gene name;Acc:FBgn0261258]	3L:21375601-21417516	+	40368	NM_141055;NM_001259937	FBgn0261258	1635199_at	tissue regeneration [GO:0042246];carbohydrate binding [GO:0030246];binding [GO:0005488]
FBgn0261015+FBgn0053191+FBgn0046874:E020	-1.21	0.00043	75	drosophila_melanogaster	FBgn0261015	Pif1A	PFTAIRE-interacting factor 1A [Source:FlyBase gene name;Acc:FBgn0261015]	3R:4600008-4626898	-	8674049	NM_001031985;NM_001031987;NM_001031986	FBgn0261015	1641301_at;1626927_at;1629491_at;1625843_s_at;1629	regulation of transcription, DNA-dependent [GO:0006355];sequence-specific DNA binding [GO:0043565];sequence-specific DNA binding transcription factor activity [GO:0003700]
FBgn0014006:E006	-1.17	0.000435	75	drosophila_melanogaster	FBgn0014006	Pk92B	Protein kinase at 92B [Source:FlyBase gene name;Acc:FBgn0014006]	3R:15705441-15711758	+	42366	NM_206518;NM_057741	FBgn0014006	1635903_at;1640900_at	positive regulation of JNK cascade [GO:0046330];protein phosphorylation [GO:0006468];regulation of cell shape [GO:0008360];signal transduction by phosphorylation [GO:0023014];positive regulation of stress-activated MAPK cascade [GO:0032874];programmed cell death [GO:0012501];regulation of adult chitin-containing cuticle pigmentation [GO:0048082];protein serine/threonine kinase activity [GO:000467…
FBgn0032069:E001	1.04	0.000436	75	drosophila_melanogaster	FBgn0032069	CG9468		2L:8777661-8781251	-	34206	NM_135409	FBgn0032069	1636395_at	mannose metabolic process [GO:0006013];carbohydrate metabolic process [GO:0005975];lysosome [GO:0005764];carbohydrate binding [GO:0030246];zinc ion binding [GO:0008270];mannosidase activity [GO:0015923];alpha-mannosidase activity [GO:0004559];hydrolase activity, hydrolyzing O-glycosyl compounds [GO:0004553]
FBgn0002921:E006	-1.41	0.000437	75	drosophila_melanogaster	FBgn0002921	Atpalpha	Na pump alpha subunit [Source:FlyBase gene name;Acc:FBgn0002921]	3R:16774436-16801961	+	48971	NM_169938;NM_206527;NM_206526;NM_001170196;NM_169936;NM_169939;NM_169937;NM_206525	FBgn0002921	1639145_s_at;1625719_at	embryonic development via the syncytial blastoderm [GO:0001700];locomotory behavior [GO:0007626];synaptic growth at neuromuscular junction [GO:0051124];adult locomotory behavior [GO:0008344];regulation of tube diameter, open tracheal system [GO:0035158];determination of adult lifespan [GO:0008340];synaptic transmission [GO:0007268];regulation of tube length, open tracheal system [GO:0035159];sept…
FBgn0035122:E003	-1.68	0.000438	75	drosophila_melanogaster	FBgn0035122	mRpL17	mitochondrial ribosomal protein L17 [Source:FlyBase gene name;Acc:FBgn0035122]	3L:264779-265932	+	38046	NM_079146	FBgn0035122	1634013_at	translation [GO:0006412];mitochondrial large ribosomal subunit [GO:0005762];ribosome [GO:0005840];intracellular [GO:0005622];structural constituent of ribosome [GO:0003735]
FBgn0052000:E021	1.08	0.00044	75	drosophila_melanogaster	FBgn0052000	CG32000		4:152846-163749	+	317815	NM_205865;NM_001103379;NM_166729;NM_166733;NM_166728;NM_166732;NM_166730;NM_166731	FBgn0052000	1625955_a_at;1630078_a_at	cation transport [GO:0006812];integral to membrane [GO:0016021];membrane [GO:0016020];metal ion binding [GO:0046872];ATP binding [GO:0005524];ATPase activity, coupled to transmembrane movement of ions, phosphorylative mechanism [GO:0015662];ATPase activity [GO:0016887];ATPase activity, coupled to transmembrane movement of ions [GO:0042625];nucleotide binding [GO:0000166]
FBgn0052473:E008	-1.24	0.000443	75	drosophila_melanogaster	FBgn0052473	CG32473		3R:9128375-9138507	+	41636	NM_169503;NM_169504;NM_001260154;NM_001260155;NM_142019	FBgn0052473	1629464_a_at	proteolysis [GO:0006508];zinc ion binding [GO:0008270];metallopeptidase activity [GO:0008237];aminopeptidase activity [GO:0004177]
FBgn0039360:E006	-3.53	0.000445	75	drosophila_melanogaster	FBgn0039360	CLS	cardiolipin synthase [Source:FlyBase gene name;Acc:FBgn0039360]	3R:21510958-21513092	-	43104	NM_170237;NM_143161;NM_170238	FBgn0039360	1631798_s_at	phospholipid biosynthetic process [GO:0008654];ATP biosynthetic process [GO:0006754];mitochondrial membrane organization [GO:0007006];membrane [GO:0016020];integral to membrane [GO:0016021];phosphotransferase activity, for other substituted phosphate groups [GO:0016780];cardiolipin synthase activity [GO:0008808];CDP-alcohol phosphatidyltransferase activity [GO:0017169]
FBgn0032136:E018	1.22	0.000448	75	drosophila_melanogaster	FBgn0032136	CG15828		2L:9634201-9656026	+	34283	NM_205948	FBgn0032136	1628049_at	lipid transport [GO:0006869];extracellular space [GO:0005615];microtubule associated complex [GO:0005875];lipid binding [GO:0008289];lipid transporter activity [GO:0005319]
FBgn0038651:E014	-1.37	0.000449	75	drosophila_melanogaster	FBgn0038651	CG14299		3R:14576158-14584595	-	42256	NM_142495;NM_001260255	FBgn0038651	1625102_at	lateral inhibition [GO:0046331];cellular_component [GO:0005575];molecular_function [GO:0003674]
FBgn0000256:E016	-1.4	0.000452	75	drosophila_melanogaster	FBgn0000256	capu	cappuccino [Source:FlyBase gene name;Acc:FBgn0000256]	2L:3872658-3902860	-	33611	NM_001144311;NM_001144312;NM_164565;NM_164566;NM_001144314;NM_001144315;NM_164567;NM_057618;NM_001144313	FBgn0000256	1637398_a_at	pole plasm oskar mRNA localization [GO:0045451];actin nucleation [GO:0045010];actin filament-based process [GO:0030029];pole plasm assembly [GO:0007315];pole plasm RNA localization [GO:0007316];chorion-containing eggshell formation [GO:0007304];actin filament organization [GO:0007015];oogenesis [GO:0048477];cellular component organization [GO:0016043];actin cytoskeleton organization [GO:0030036];…
FBgn0032136:E009	-1.31	0.000456	75	drosophila_melanogaster	FBgn0032136	CG15828		2L:9634201-9656026	+	34283	NM_205948	FBgn0032136	1628049_at	lipid transport [GO:0006869];extracellular space [GO:0005615];microtubule associated complex [GO:0005875];lipid binding [GO:0008289];lipid transporter activity [GO:0005319]
FBgn0011828:E014	-1.26	0.000459	75	drosophila_melanogaster	FBgn0011828	Pxn	Peroxidasin [Source:FlyBase gene name;Acc:FBgn0011828]	3L:2601455-2630072	-	38326	NM_079167;NM_206255;NM_206254;NM_206253;NM_167957	FBgn0011828	1640097_at;1629847_at	response to oxidative stress [GO:0006979];oxidation-reduction process [GO:0055114];proteinaceous extracellular matrix [GO:0005578];peroxidase activity [GO:0004601];heme binding [GO:0020037];protein binding [GO:0005515]
FBgn0031186:E007	-1.54	0.000461	75	drosophila_melanogaster	FBgn0031186	CG14614		X:21853392-21857264	-	33131	NM_134617;NM_001258869;NM_001258868	FBgn0031186	1634430_at	protein binding [GO:0005515]
FBgn0000568:E010	-1.24	0.000463	75	drosophila_melanogaster	FBgn0000568	Eip75B	Ecdysone-induced protein 75B [Source:FlyBase gene name;Acc:FBgn0000568]	3L:17944053-18057796	-	39999	NM_168755;NM_001259893;NM_168756;NM_079409;NM_001259892;NM_168757	FBgn0000568	1635393_s_at;1640781_a_at;1623164_a_at;1625666_at	oogenesis [GO:0048477];antimicrobial humoral response [GO:0019730];regulation of transcription, DNA-dependent [GO:0006355];ecdysone-mediated induction of salivary gland cell autophagic cell death [GO:0035072];intracellular receptor signaling pathway [GO:0030522];steroid hormone mediated signaling pathway [GO:0043401];regulation of ecdysteroid metabolic process [GO:0007553];ecdysis, chitin-based c…
FBgn0262114:E003	-1.65	0.000463	75	drosophila_melanogaster	FBgn0262114	RanBPM	Ran-binding protein M [Source:FlyBase gene name;Acc:FBgn0262114]	2R:6317217-6324086	+	36102	NM_165770;NM_001038849;NM_001259326;NM_136741	FBgn0262114	1636960_a_at	cytoskeleton organization [GO:0007010];larval feeding behavior [GO:0030536];dorsal appendage formation [GO:0046843];negative regulation of cell adhesion [GO:0007162];ovarian follicle cell-cell adhesion [GO:0007299];germ-line stem-cell niche homeostasis [GO:0060250];cytoplasm [GO:0005737];Ran GTPase binding [GO:0008536];protein binding [GO:0005515]
FBgn0023458:E012	-1.15	0.000463	75	drosophila_melanogaster	FBgn0023458	Rbcn-3A	Rabconnectin-3A [Source:FlyBase gene name;Acc:FBgn0023458]	X:6135308-6149381	-	31557	NM_132074	FBgn0023458	1635652_at	open tracheal system development [GO:0007424];vacuolar acidification [GO:0007035];regulation of Notch signaling pathway [GO:0008593];vacuole [GO:0005773];protein binding [GO:0005515]
FBgn0003137:E014	-1.39	0.000466	75	drosophila_melanogaster	FBgn0003137	Ppn	Papilin [Source:FlyBase gene name;Acc:FBgn0003137]	3R:24346387-24366053	-	43872	NM_001170289;NM_176575;NM_176574;NM_001170290	FBgn0003137	1635210_a_at	negative regulation of peptidase activity [GO:0010466];extracellular matrix organization [GO:0030198];basement membrane [GO:0005604];proteinaceous extracellular matrix [GO:0005578];extracellular matrix [GO:0031012];extracellular region [GO:0005576];metalloendopeptidase activity [GO:0004222];serine-type endopeptidase inhibitor activity [GO:0004867];extracellular matrix structural constituent [GO:0…
FBgn0262508:E010	-1.04	0.000474	75	drosophila_melanogaster	FBgn0262508	CG43078		3L:8571842-8592717	+	38981	NM_001259749;NM_001259751;NM_001169908;NM_001169909;NM_168278;NM_168279;NM_001259750;NM_170629;NM_001259748	FBgn0262508	1630129_at;1623199_a_at;1639696_at
FBgn0002921:E017	1.1	0.000478	75	drosophila_melanogaster	FBgn0002921	Atpalpha	Na pump alpha subunit [Source:FlyBase gene name;Acc:FBgn0002921]	3R:16774436-16801961	+	48971	NM_169938;NM_206527;NM_206526;NM_001170196;NM_169936;NM_169939;NM_169937;NM_206525	FBgn0002921	1639145_s_at;1625719_at	embryonic development via the syncytial blastoderm [GO:0001700];locomotory behavior [GO:0007626];synaptic growth at neuromuscular junction [GO:0051124];adult locomotory behavior [GO:0008344];regulation of tube diameter, open tracheal system [GO:0035158];determination of adult lifespan [GO:0008340];synaptic transmission [GO:0007268];regulation of tube length, open tracheal system [GO:0035159];sept…
FBgn0013733:E037	-263.2	0.000479	75	drosophila_melanogaster	FBgn0013733	shot	short stop [Source:FlyBase gene name;Acc:FBgn0013733]	2R:9751742-9829615	-	36542	NM_166016;NM_166015;NM_001144185;NM_001144186;NM_001144187;NM_001169677;NM_001259380;NM_001259381;NM_166017;NM_079009;NM_001144188;NM_001144189;NM_001	FBgn0013733	1633745_a_at	apposition of dorsal and ventral imaginal disc-derived wing surfaces [GO:0007475];axon midline choice point recognition [GO:0016199];branch fusion, open tracheal system [GO:0035147];lumen formation, open tracheal system [GO:0035149];muscle attachment [GO:0016203];oocyte fate determination [GO:0030716];muscle organ development [GO:0007517];microtubule-based process [GO:0007017];axonogenesis [GO:00…
FBgn0003964+FBgn0000667:E008	-1.45	0.00048	75	drosophila_melanogaster	FBgn0003964	usp	ultraspiracle [Source:FlyBase gene name;Acc:FBgn0003964]	X:1932829-1936344	-	31165	NM_057433	FBgn0003964	1622981_at	germ cell development [GO:0007281];muscle organ development [GO:0007517];neuron development [GO:0048666];negative regulation of cell differentiation [GO:0045596];metamorphosis [GO:0007552];dendrite morphogenesis [GO:0048813];positive regulation of transcription, DNA-dependent [GO:0045893];neuron remodeling [GO:0016322];negative regulation of transcription, DNA-dependent [GO:0045892];border follic…
FBgn0087035:E003	-1.16	0.000484	75	drosophila_melanogaster	FBgn0087035	AGO2	Argonaute 2 [Source:FlyBase gene name;Acc:FBgn0087035]	3L:15547213-15554142	+	39683	NM_001259839;NM_140518;NM_168626	FBgn0087035	1636068_a_at	segment polarity determination [GO:0007367];translational initiation [GO:0006413];dsRNA transport [GO:0033227];RNA interference [GO:0016246];cellularization [GO:0007349];salivary gland cell autophagic cell death [GO:0035071];autophagic cell death [GO:0048102];interspecies interaction between organisms [GO:0044419];syncytial nuclear migration [GO:0035190];negative regulation of viral genome replic…
FBgn0051004:E004	1.24	0.000486	75	drosophila_melanogaster	FBgn0051004	CG31004		3R:27004111-27021484	-	43688	NM_001170310;NM_170539;NM_170540;NM_001170311	FBgn0051004	1625278_s_at	cell-matrix adhesion [GO:0007160];cellular_component [GO:0005575];molecular_function [GO:0003674]
FBgn0011828:E009	-1.21	0.000486	75	drosophila_melanogaster	FBgn0011828	Pxn	Peroxidasin [Source:FlyBase gene name;Acc:FBgn0011828]	3L:2601455-2630072	-	38326	NM_079167;NM_206255;NM_206254;NM_206253;NM_167957	FBgn0011828	1640097_at;1629847_at	response to oxidative stress [GO:0006979];oxidation-reduction process [GO:0055114];proteinaceous extracellular matrix [GO:0005578];peroxidase activity [GO:0004601];heme binding [GO:0020037];protein binding [GO:0005515]
FBgn0026259:E005	1.09	0.000487	75	drosophila_melanogaster	FBgn0026259	eIF5B	eIF5B [Source:FlyBase gene name;Acc:FBgn0026259]	3L:3428658-3460977	-	44261	NM_001259671;NM_001259672;NM_143717;NM_001259670;NM_001259673	FBgn0026259	1639716_at	translational initiation [GO:0006413];cytoplasm [GO:0005737];cytosol [GO:0005829];translation initiation factor activity [GO:0003743];GTPase activity [GO:0003924];GTP binding [GO:0005525];DEAD/H-box RNA helicase binding [GO:0017151]
FBgn0085437:E001	-1.25	0.000488	75	drosophila_melanogaster	FBgn0085437	CG34408		X:10114143-10123948	+	31953	NM_132385;NM_001103468;NM_001144712;NM_001144711	FBgn0085437	1641461_at;1637553_at	regulation of small GTPase mediated signal transduction [GO:0051056];intracellular [GO:0005622];GTPase activator activity [GO:0005096]
FBgn0263973:E003	-1.13	0.000492	75	drosophila_melanogaster	FBgn0263973	CG32397	javelin [Source:FlyBase gene name;Acc:FBgn0263973]	3L:6556297-6582579	-	318008	NM_168171;NM_001259719;NM_001259720	FBgn0263973	1625323_at;1636115_at	chaeta morphogenesis [GO:0008407];G-protein coupled receptor signaling pathway [GO:0007186];parallel actin filament bundle assembly [GO:0030046];actin filament bundle [GO:0032432];heterotrimeric G-protein complex [GO:0005834];signal transducer activity [GO:0004871]
FBgn0041150:E013	-3.46	0.000494	75	drosophila_melanogaster	FBgn0041150	hoe1	hoepel1 [Source:FlyBase gene name;Acc:FBgn0041150]	2L:4908581-4932296	-	249663	NM_135032;NM_164603;NM_175966;NM_175967;NM_175968;NM_135031	FBgn0041150	1627509_s_at	transport [GO:0006810];transmembrane transport [GO:0055085];arsenite transport [GO:0015700];membrane [GO:0016020];integral to membrane [GO:0016021];arsenite transmembrane transporter activity [GO:0015105];L-tyrosine transmembrane transporter activity [GO:0005302];transporter activity [GO:0005215]
FBgn0000497:E012	-26.54	0.000495	75	drosophila_melanogaster	FBgn0000497	ds	dachsous [Source:FlyBase gene name;Acc:FBgn0000497]	2L:640021-714968	-	33245	NM_078722	FBgn0000497	1640627_at	microtubule cytoskeleton organization involved in establishment of planar polarity [GO:0090176];regulation of tube length, open tracheal system [GO:0035159];cell-cell adhesion [GO:0016337];establishment of tissue polarity [GO:0007164];ommatidial rotation [GO:0016318];establishment of imaginal disc-derived wing hair orientation [GO:0001737];homophilic cell adhesion [GO:0007156];establishment of ce…
FBgn0263601:E003	-1.12	0.000496	75	drosophila_melanogaster	FBgn0263601	mib1	mind bomb 1 [Source:FlyBase gene name;Acc:FBgn0263601]	3L:15999652-16004912	-	39750	NM_140569	FBgn0263601	1632687_at	protein ubiquitination [GO:0016567];imaginal disc-derived wing margin morphogenesis [GO:0008587];compound eye development [GO:0048749];compound eye morphogenesis [GO:0001745];Notch signaling pathway [GO:0007219];endocytosis [GO:0006897];positive regulation of endocytosis [GO:0045807];imaginal disc-derived leg morphogenesis [GO:0007480];positive regulation of Notch signaling pathway [GO:0045747];l…
FBgn0058263:E006	-1.44	0.000497	75	drosophila_melanogaster	FBgn0058263	CG40263	Major Facilitator Superfamily Transporter 17 [Source:FlyBase gene name;Acc:FBgn0058263]	2RHet:1265404-1336014	-	3354861	NM_001015096;NM_001015095;NM_001110895	FBgn0058263	1635560_at	transmembrane transport [GO:0055085];integral to membrane [GO:0016021]
FBgn0029167:E010	-1.55	0.000499	75	drosophila_melanogaster	FBgn0029167	Hml	Hemolectin [Source:FlyBase gene name;Acc:FBgn0029167]	3L:13839154-13853101	+	39529	NM_079336	FBgn0029167	1628018_at	wound healing [GO:0042060];cell adhesion [GO:0007155];chitin metabolic process [GO:0006030];hemostasis [GO:0007599];hemolymph coagulation [GO:0042381];extracellular region [GO:0005576];carbohydrate binding [GO:0030246];protein homodimerization activity [GO:0042803];chitin binding [GO:0008061];protein binding [GO:0005515]
FBgn0004852:E001	-1.54	0.000501	75	drosophila_melanogaster	FBgn0004852	Ac76E	Adenylyl cyclase 76E [Source:FlyBase gene name;Acc:FBgn0004852]	3L:19932387-19971060	+	40180	NM_079449;NM_001259909	FBgn0004852	1628231_at	intracellular signal transduction [GO:0035556];cyclic nucleotide biosynthetic process [GO:0009190];phosphorus-oxygen lyase activity [GO:0016849];lyase activity [GO:0016829];adenylate cyclase activity [GO:0004016]
FBgn0014141:E008	-1.41	0.000507	75	drosophila_melanogaster	FBgn0014141	cher	cheerio [Source:FlyBase gene name;Acc:FBgn0014141]	3R:12917255-12950954	-	42066	NM_206502;NM_001202309;NM_079659;NM_001144595;NM_169747;NM_169746	FBgn0014141	1632339_s_at	female germline ring canal formation [GO:0007301];learning or memory [GO:0007611];motor neuron axon guidance [GO:0008045];determination of adult lifespan [GO:0008340];negative regulation of lamellocyte differentiation [GO:0035204];olfactory learning [GO:0008355];mitosis [GO:0007067];protein localization [GO:0008104];germline ring canal formation [GO:0030725];germarium-derived female germ-line cys…
FBgn0026619:E008	-1.43	0.00051	75	drosophila_melanogaster	FBgn0026619	Taz	Tafazzin [Source:FlyBase gene name;Acc:FBgn0026619]	2R:8640531-8643915	-	36405	NM_058084;NM_165947;NM_001201987;NM_165948	FBgn0026619	1626481_a_at	phospholipid metabolic process [GO:0006644];cardiolipin metabolic process [GO:0032048];cardiolipin biosynthetic process [GO:0032049];mitochondrial membrane organization [GO:0007006];sperm individualization [GO:0007291];metabolic process [GO:0008152];mitochondrion [GO:0005739];transferase activity, transferring acyl groups [GO:0016746];phosphatidylcholine:cardiolipin O-linoleoyltransferase activit…
FBgn0259736:E001	-1.65	0.000513	75	drosophila_melanogaster	FBgn0259736	CG42390		3R:17945783-17959089	+	42600	NM_169996;NM_206540;NM_142753	FBgn0259736	1628867_s_at	biological_process [GO:0008150];cellular_component [GO:0005575];molecular_function [GO:0003674]
FBgn0042650:E004	-30.48	0.000514	75	drosophila_melanogaster	FBgn0042650	disco-r	disco-related [Source:FlyBase gene name;Acc:FBgn0042650]	X:16012821-16043010	-	64875	NM_167487	FBgn0042650	1623846_at;1636916_at	regulation of transcription, DNA-dependent [GO:0006355];nucleus [GO:0005634];intracellular [GO:0005622];sequence-specific DNA binding transcription factor activity [GO:0003700];zinc ion binding [GO:0008270]
FBgn0261268:E002	1.07	0.000514	75	drosophila_melanogaster	FBgn0261268	Cul-3	Cullin-3 [Source:FlyBase gene name;Acc:FBgn0261268]	2L:15265245-15272024	-	34896	NM_165111;NM_078849;NM_165110;NM_165112	FBgn0261268	1624970_s_at;1632211_at	protein ubiquitination [GO:0016567];sleep [GO:0030431];ubiquitin-dependent protein catabolic process [GO:0006511];axonogenesis [GO:0007409];dendrite morphogenesis [GO:0048813];compound eye morphogenesis [GO:0001745];regulation of proteolysis [GO:0030162];imaginal disc-derived wing morphogenesis [GO:0007476];sensory organ development [GO:0007423];activation of cysteine-type endopeptidase activity …
FBgn0052103:E012	-1.72	0.000515	75	drosophila_melanogaster	FBgn0052103	CG32103		3L:12395395-12407942	-	39415	NM_168498;NM_206345;NM_168499	FBgn0052103	1629806_a_at	transport [GO:0006810];transmembrane transport [GO:0055085];mitochondrial inner membrane [GO:0005743];mitochondrial envelope [GO:0005740];peroxisomal membrane [GO:0005778];transmembrane transporter activity [GO:0022857];calcium ion binding [GO:0005509]
FBgn0263006:E013	-1.26	0.000517	75	drosophila_melanogaster	FBgn0263006	Ca-P60A	Calcium ATPase at 60A [Source:FlyBase gene name;Acc:FBgn0263006]	2R:19814479-19823408	-	49297	NM_057484;NM_166639;NM_166634;NM_166638;NM_166636;NM_166633;NM_166635;NM_166637	FBgn0263006	1627044_s_at;1636669_at;1641059_at	calcium ion transport [GO:0006816];neuromuscular synaptic transmission [GO:0007274];flight behavior [GO:0007629];ATP biosynthetic process [GO:0006754];cation transport [GO:0006812];regulation of sequestering of calcium ion [GO:0051282];stabilization of membrane potential [GO:0030322];cellular calcium ion homeostasis [GO:0006874];metabolic process [GO:0008152];nuclear envelope [GO:0005635];endopla…
FBgn0033688:E005	-1.11	0.000521	75	drosophila_melanogaster	FBgn0033688	Prp8	pre-mRNA processing factor 8 [Source:FlyBase gene name;Acc:FBgn0033688]	2R:8041763-8050503	-	36304	NM_136891	FBgn0033688	1640679_at	neurogenesis [GO:0022008];mRNA splicing, via spliceosome [GO:0000398];spliceosomal complex [GO:0005681];catalytic step 2 spliceosome [GO:0071013];precatalytic spliceosome [GO:0071011];U5 snRNP [GO:0005682];protein binding [GO:0005515]
FBgn0001124:E006	1.02	0.000522	75	drosophila_melanogaster	FBgn0001124	Got1	Glutamate oxaloacetate transaminase 1 [Source:FlyBase gene name;Acc:FBgn0001124]	2R:12025857-12029439	+	36782	NM_166148;NM_137242	FBgn0001124	1631817_a_at	aspartate metabolic process [GO:0006531];glutamate biosynthetic process [GO:0006537];imaginal disc-derived wing morphogenesis [GO:0007476];biosynthetic process [GO:0009058];mitochondrial matrix [GO:0005759];pyridoxal phosphate binding [GO:0030170];L-aspartate:2-oxoglutarate aminotransferase activity [GO:0004069];L-phenylalanine:2-oxoglutarate aminotransferase activity [GO:0080130];transaminase ac…
FBgn0011747:E010	-1.17	0.000522	75	drosophila_melanogaster	FBgn0011747	Ank	Ankyrin [Source:FlyBase gene name;Acc:FBgn0011747]	4:137015-150380	-	43770	NM_001169348;NM_175927;NM_001169349;NM_175928;NM_175926;NM_175925	FBgn0011747	1635711_s_at	cytoskeletal anchoring at plasma membrane [GO:0007016];signal transduction [GO:0007165];fusome [GO:0045169];plasma membrane [GO:0005886];spectrosome [GO:0045170];cytoskeletal protein binding [GO:0008092];structural constituent of cytoskeleton [GO:0005200];protein binding [GO:0005515]
FBgn0053519:E023	-1.18	0.000523	75	drosophila_melanogaster	FBgn0053519	Unc-89	Unc-89 [Source:FlyBase gene name;Acc:FBgn0053519]	2R:19883066-19901384	-	3346201	NM_001103970;NM_001014545	FBgn0053519	1623019_a_at;1626072_at	regulation of Rho protein signal transduction [GO:0035023];adult somatic muscle development [GO:0007527];protein phosphorylation [GO:0006468];sarcomere organization [GO:0045214];intracellular [GO:0005622];Rho guanyl-nucleotide exchange factor activity [GO:0005089];protein kinase activity [GO:0004672];ATP binding [GO:0005524];protein binding [GO:0005515]
FBgn0085436:E010	-1.12	0.000523	75	drosophila_melanogaster	FBgn0085436	Not1	Not1 [Source:FlyBase gene name;Acc:FBgn0085436]	2R:5453651-5466512	-	5740252	NM_165678;NM_001103772;NM_001103773;NM_001103774;NM_001169628	FBgn0085436	1628588_at;1637544_s_at;1638560_a_at;1624421_at	muscle organ development [GO:0007517];dendrite morphogenesis [GO:0048813];mitotic G2 DNA damage checkpoint [GO:0007095];neurogenesis [GO:0022008];nuclear-transcribed mRNA poly(A) tail shortening [GO:0000289];cytoplasm [GO:0005737];CCR4-NOT complex [GO:0030014]
FBgn0028422+FBgn0051201:E024	-1.51	0.000525	75	drosophila_melanogaster	FBgn0028422	KaiRIA	KaiRIA [Source:FlyBase gene name;Acc:FBgn0028422]	3R:16474311-16478172	-	44483	NM_143725	FBgn0028422	1631710_at	neuromuscular synaptic transmission [GO:0007274];ion transport [GO:0006811];rhythmic excitation [GO:0043179];membrane [GO:0016020];ionotropic glutamate receptor complex [GO:0008328];kainate selective glutamate receptor activity [GO:0015277];ionotropic glutamate receptor activity [GO:0004970];extracellular-glutamate-gated ion channel activity [GO:0005234]
FBgn0039137:E010	-2.23	0.000534	75	drosophila_melanogaster	FBgn0039137	CG13604		3R:19814528-19818638	-	42840	NM_142945;NM_001104428;NM_001104426;NM_001104427	FBgn0039137	1625603_at	protein binding [GO:0005515]
FBgn0051145:E019	-2.04	0.000536	75	drosophila_melanogaster	FBgn0051145	CG31145		3R:19431473-19495378	-	42784	NM_001144629;NM_170079;NM_176547;NM_001144630	FBgn0051145	1636675_at;1637830_s_at	imaginal disc-derived wing morphogenesis [GO:0007476]
FBgn0013733:E032	-2.01	0.000536	75	drosophila_melanogaster	FBgn0013733	shot	short stop [Source:FlyBase gene name;Acc:FBgn0013733]	2R:9751742-9829615	-	36542	NM_166016;NM_166015;NM_001144185;NM_001144186;NM_001144187;NM_001169677;NM_001259380;NM_001259381;NM_166017;NM_079009;NM_001144188;NM_001144189;NM_001	FBgn0013733	1633745_a_at	apposition of dorsal and ventral imaginal disc-derived wing surfaces [GO:0007475];axon midline choice point recognition [GO:0016199];branch fusion, open tracheal system [GO:0035147];lumen formation, open tracheal system [GO:0035149];muscle attachment [GO:0016203];oocyte fate determination [GO:0030716];muscle organ development [GO:0007517];microtubule-based process [GO:0007017];axonogenesis [GO:00…
FBgn0004507:E001	-1.01	0.000536	75	drosophila_melanogaster	FBgn0004507	GlyP	Glycogen phosphorylase [Source:FlyBase gene name;Acc:FBgn0004507]	2L:2130815-2137296	+	33386	NM_164453;NM_001032048	FBgn0004507	1631620_at	flight [GO:0060361];glycogen catabolic process [GO:0005980];carbohydrate metabolic process [GO:0005975];protein complex [GO:0043234];glycogen phosphorylase activity [GO:0008184];pyridoxal phosphate binding [GO:0030170];protein homodimerization activity [GO:0042803];phosphorylase activity [GO:0004645]
FBgn0033029:E009	-1.19	0.000538	75	drosophila_melanogaster	FBgn0033029	l(2)NC136	lethal (2) NC136 [Source:FlyBase gene name;Acc:FBgn0033029]	2R:1543911-1550727	-	35501	NM_136332	FBgn0033029	1634881_at	transcription, DNA-templated [GO:0006351];neurogenesis [GO:0022008];regulation of transcription, DNA-dependent [GO:0006355];nuclear-transcribed mRNA poly(A) tail shortening [GO:0000289];nucleus [GO:0005634];cytoplasm [GO:0005737];CCR4-NOT complex [GO:0030014]
FBgn0052451:E005	-2.2	0.000539	75	drosophila_melanogaster	FBgn0052451	SPoCk	Secretory Pathway Calcium atpase [Source:FlyBase gene name;Acc:FBgn0052451]	3L:22742544-22780687	+	40495	NM_168961;NM_001104196;NM_168963;NM_168962;NM_001259958;NM_001170025	FBgn0052451	1638445_a_at;1636898_at;1633273_at	calcium ion transport [GO:0006816];ATP biosynthetic process [GO:0006754];cation transport [GO:0006812];sequestering of calcium ion [GO:0051208];fluid transport [GO:0042044];calcium-mediated signaling [GO:0019722];metabolic process [GO:0008152];Golgi apparatus [GO:0005794];endoplasmic reticulum [GO:0005783];integral to membrane [GO:0016021];peroxisome [GO:0005777];membrane [GO:0016020];metal ion b…
FBgn0004893:E008	-56.89	0.000545	75	drosophila_melanogaster	FBgn0004893	bowl	brother of odd with entrails limited [Source:FlyBase gene name;Acc:FBgn0004893]	2L:3771198-3784121	+	33602	NM_001258931;NM_164557;NM_057535;NM_001258932;NM_001258933;NM_001258934;NM_164558;NM_164556	FBgn0004893	1635803_s_at	hindgut morphogenesis [GO:0007442];imaginal disc-derived leg joint morphogenesis [GO:0016348];imaginal disc-derived leg morphogenesis [GO:0007480];lateral inhibition [GO:0046331];wing disc development [GO:0035220];embryonic foregut morphogenesis [GO:0048617];nucleus [GO:0005634];intracellular [GO:0005622];sequence-specific DNA binding RNA polymerase II transcription factor activity [GO:0000981];n…
FBgn0261800:E005	1.04	0.000546	75	drosophila_melanogaster	FBgn0261800	LanB1	LanB1 [Source:FlyBase gene name;Acc:FBgn0261800]	2L:7811440-7820771	+	34068	NM_057270;NM_164773	FBgn0261800	1631380_s_at	cell migration [GO:0016477];gonad development [GO:0008406];organ development [GO:0048513];basement membrane assembly [GO:0070831];tissue development [GO:0009888];organ morphogenesis [GO:0009887];embryonic morphogenesis [GO:0048598];basement membrane [GO:0005604];basal lamina [GO:0005605]
FBgn0027070:E007	-1.09	0.000546	75	drosophila_melanogaster	FBgn0027070	CG17322		2L:18826770-18829059	+	35139	NM_165263;NM_165264;NM_165265;NM_136067	FBgn0027070	1640870_s_at	metabolic process [GO:0008152];transferase activity, transferring hexosyl groups [GO:0016758];2-hydroxyacylsphingosine 1-beta-galactosyltransferase activity [GO:0003851]
FBgn0002121:E013	-1.67	0.000548	75	drosophila_melanogaster	FBgn0002121	l(2)gl	lethal (2) giant larvae [Source:FlyBase gene name;Acc:FBgn0002121]	2L:9839-21376	-	33156	NM_164348;NM_164350;NM_164351;NM_164352;NM_001258872;NM_001258873;NM_001258874;NM_001258875;NM_078715;NM_164349	FBgn0002121	1637410_s_at	epidermis morphogenesis [GO:0048730];establishment of epithelial cell planar polarity [GO:0090163];chitin-based larval cuticle pattern formation [GO:0035293];cell competition in a multicellular organism [GO:0035212];asymmetric neuroblast division [GO:0055059];salivary gland histolysis [GO:0035070];actin cytoskeleton organization [GO:0030036];oocyte microtubule cytoskeleton organization [GO:001632…
FBgn0263599:E005	-1.31	0.000552	75	drosophila_melanogaster	FBgn0263599	l(3)72Ab	lethal (3) 72Ab [Source:FlyBase gene name;Acc:FBgn0263599]	3L:15953936-15960972	-	39737	NM_140561	FBgn0263599	1625343_at	RNA splicing [GO:0008380];regulation of alternative mRNA splicing, via spliceosome [GO:0000381];mitosis [GO:0007067];mRNA splicing, via spliceosome [GO:0000398];spliceosomal complex [GO:0005681];catalytic step 2 spliceosome [GO:0071013];precatalytic spliceosome [GO:0071011];U5 snRNP [GO:0005682];small nuclear ribonucleoprotein complex [GO:0030532];nucleus [GO:0005634];RNA helicase activity [GO:00…
FBgn0034662:E003	-1.03	0.000553	75	drosophila_melanogaster	FBgn0034662	CG13492		2R:17708349-17718853	-	37487	NM_166487	FBgn0034662	1634373_a_at
FBgn0026403:E003	-1.08	0.000553	75	drosophila_melanogaster	FBgn0026403	Ndg	Nidogen/entactin [Source:FlyBase gene name;Acc:FBgn0026403]	2R:6201423-6209405	+	36089	NM_136731;NM_206074	FBgn0026403	1632082_at	cell-matrix adhesion [GO:0007160];basement membrane [GO:0005604];calcium ion binding [GO:0005509];protein binding [GO:0005515]
FBgn0031390:E013	-1.54	0.000558	75	drosophila_melanogaster	FBgn0031390	tho2	tho2 [Source:FlyBase gene name;Acc:FBgn0031390]	2L:2137350-2145175	-	326153	NM_164454;NM_134802	FBgn0031390	1637329_a_at	mRNA export from nucleus in response to heat stress [GO:0031990];mRNA export from nucleus [GO:0006406];THO complex [GO:0000347];nucleus [GO:0005634]
FBgn0263256:E001	-19.56	0.000559	75	drosophila_melanogaster	FBgn0263256	CG43394		2L:8145758-8158786	+	318843	NM_001259009;NM_164793	FBgn0263256	1627870_at;1630100_at	biological_process [GO:0008150];cellular_component [GO:0005575];molecular_function [GO:0003674]
FBgn0033720:E002	-1.67	0.00056	75	drosophila_melanogaster	FBgn0033720	CG13160		2R:8259099-8262586	+	36343	NM_165890	FBgn0033720	1628460_at	proteolysis [GO:0006508];peptidase activity [GO:0008233]
FBgn0013733:E022	-1.34	0.00056	75	drosophila_melanogaster	FBgn0013733	shot	short stop [Source:FlyBase gene name;Acc:FBgn0013733]	2R:9751742-9829615	-	36542	NM_166016;NM_166015;NM_001144185;NM_001144186;NM_001144187;NM_001169677;NM_001259380;NM_001259381;NM_166017;NM_079009;NM_001144188;NM_001144189;NM_001	FBgn0013733	1633745_a_at	apposition of dorsal and ventral imaginal disc-derived wing surfaces [GO:0007475];axon midline choice point recognition [GO:0016199];branch fusion, open tracheal system [GO:0035147];lumen formation, open tracheal system [GO:0035149];muscle attachment [GO:0016203];oocyte fate determination [GO:0030716];muscle organ development [GO:0007517];microtubule-based process [GO:0007017];axonogenesis [GO:00…
FBgn0013733:E030	-1.73	0.000561	75	drosophila_melanogaster	FBgn0013733	shot	short stop [Source:FlyBase gene name;Acc:FBgn0013733]	2R:9751742-9829615	-	36542	NM_166016;NM_166015;NM_001144185;NM_001144186;NM_001144187;NM_001169677;NM_001259380;NM_001259381;NM_166017;NM_079009;NM_001144188;NM_001144189;NM_001	FBgn0013733	1633745_a_at	apposition of dorsal and ventral imaginal disc-derived wing surfaces [GO:0007475];axon midline choice point recognition [GO:0016199];branch fusion, open tracheal system [GO:0035147];lumen formation, open tracheal system [GO:0035149];muscle attachment [GO:0016203];oocyte fate determination [GO:0030716];muscle organ development [GO:0007517];microtubule-based process [GO:0007017];axonogenesis [GO:00…
[truncated: 51,784 more rows]

## Sheet: p<=0.1; FC>=2
EnsemblID	FoldChange	pValue	EnsemblBuild	EnsemblSpecies	EnsemblID	Symbol	Description	ORF	Strand	EntrezGene	RefSeq	OriginalDB	ProbesetID	GeneOntology
[truncated: 1,316 more rows]

## Sheet: p<=0.1; FC>=5
EnsemblID	FoldChange	pValue	EnsemblBuild	EnsemblSpecies	EnsemblID	Symbol	Description	ORF	Strand	EntrezGene	RefSeq	OriginalDB	ProbesetID	GeneOntology
[truncated: 675 more rows]

[truncated: 7 more sheets: p<=0.1; FC>=10, p<=0.05; FC>=2, p<=0.05; FC>=5, p<=0.05; FC>=10, p<=0.01; FC>=2, p<=0.01; FC>=5, p<=0.01; FC>=10]
