# Supplementary material for: QuickNGS elevates Next-Generation Sequencing data analysis to a new level of automation
Source: BMC Genomics. 2015 Jul 1;16(1):487. doi: 10.1186/s12864-015-1695-x (PMC4486389; doi:10.1186/s12864-015-1695-x)
Supplement: Additional file 3: — List containing the same p-values and fold-changes as Additional file 1 plus p-values and fold-changes for all other comparisons performed in the current QuickNGS runs. In this example, these are the comparisons of the three other mutant condition against wild type. This table facilitates comparisons between the genes differentially regulated under one condition and other conditions. [file 12864_2015_1695_MOESM3_ESM.xlsx]

## Sheet: p<=1; FC>=1
EnsemblID	FoldChange 413/3900 [Samples: atf3a_2,atf3a_1; Controls: yw_2,yw_1]	pValue 413/3900 [Samples: atf3a_2,atf3a_1; Controls: yw_2,yw_1]	FoldChange 414/3902 [Samples: rel_2,rel_1; Controls: yw_2,yw_1]	pValue 414/3902 [Samples: rel_2,rel_1; Controls: yw_2,yw_1]	FoldChange 415/3904 [Samples: foxo_2,foxo_1; Controls: yw_2,yw_1]	pValue 415/3904 [Samples: foxo_2,foxo_1; Controls: yw_2,yw_1]	FoldChange 416/3906 [Samples: atf376_2,atf376_1; Controls: yw_2,yw_1]	pValue 416/3906 [Samples: atf376_2,atf376_1; Controls: yw_2,yw_1]	EnsemblBuild	EnsemblSpecies	EnsemblID	Symbol	Description	ORF	Strand	EntrezGene	RefSeq	OriginalDB	ProbesetID	GeneOntology
FBgn0003996	202.8	0	1.47	0.289139	1.29	0.49231	1.13	0.723431	75	drosophila_melanogaster	FBgn0003996	w	white [Source:FlyBase gene name;Acc:FBgn0003996]	X:2684632-2690499	-	31271	NM_057439	FBgn0003996	1624393_at	eye pigment biosynthetic process [GO:0006726];male courtship behavior [GO:0008049];cGMP transport [GO:0070731];cellular biogenic amine biosynthetic process [GO:0042401];eye pigment metabolic process [GO:0042441];eye pigment precursor transport [GO:0006856];ommochrome biosynthetic process [GO:0006727];compound eye pigmentation [GO:0048072];memory [GO:0007613];transport [GO:0006810];integral to pla…
FBgn0262722	56.23	0	6.75	0	1.95	0.062489	2.17	0.021856	75	drosophila_melanogaster	FBgn0262722	CG43166		3R:20651513-20652193	-	12798255	NM_001260364	FBgn0262722
FBgn0052071	-20.26	0	-7.06	0	-4.19	0.000945	-5.66	0	75	drosophila_melanogaster	FBgn0052071	CG32071		3L:11096521-11096973	-	39246	NM_168441	FBgn0052071	1639150_at
FBgn0053503	-36.03	0	-3	0.016245	-5.78	0	-2.84	0	75	drosophila_melanogaster	FBgn0053503	Cyp12d1-d	Cyp12d1-d [Source:FlyBase gene name;Acc:FBgn0053503]	2R:7011159-7013119	-	2768720	NM_206090	FBgn0053503	1639069_at;1633401_s_at	oxidation-reduction process [GO:0055114];mitochondrion [GO:0005739];oxidoreductase activity, acting on paired donors, with incorporation or reduction of molecular oxygen [GO:0016705];electron carrier activity [GO:0009055];heme binding [GO:0020037];1-alpha,25-dihydroxyvitamin D3 24-hydroxylase activity [GO:0030342];iron ion binding [GO:0005506]
FBgn0004427	-82.68	0	-1.67	0.000254	1.16	0.66589	-57.77	0	75	drosophila_melanogaster	FBgn0004427	LysC;LysD	Lysozyme D [Source:FlyBase gene name;Acc:FBgn0004427]	3L:1210717-1211196	-	38127;38126	NM_057475	FBgn0004427		antimicrobial humoral response [GO:0019730];cell wall macromolecule catabolic process [GO:0016998];lysozyme activity [GO:0003796];chitinase activity [GO:0004568]
FBgn0262565	82.71	0	2.38	0.049788	1.17	0.711934	1.7	0.147912	75	drosophila_melanogaster	FBgn0262565			2R:11262351-11263204	-			FBgn0262565	1636213_at
FBgn0023495	11.4	0	1.34	0.257019	-1.67	0.096877	2.52	0.008468	75	drosophila_melanogaster	FBgn0023495	Lip3	Lip3 [Source:FlyBase gene name;Acc:FBgn0023495]	3R:9195962-9197626	-	41643	NM_057983	FBgn0023495	1628076_at	lipid metabolic process [GO:0006629];triglyceride lipase activity [GO:0004806];lipase activity [GO:0016298];hydrolase activity, acting on ester bonds [GO:0016788]
FBgn0040736	31.01	0	9.52	1e-06	11.46	0	89.52	0	75	drosophila_melanogaster	FBgn0040736	IM3	Immune induced molecule 3 [Source:FlyBase gene name;Acc:FBgn0040736]	2R:14275625-14275995	+	50209	NM_144111	FBgn0040736	1622893_at	Toll signaling pathway [GO:0008063];antibacterial humoral response [GO:0019731];defense response [GO:0006952];extracellular region [GO:0005576];molecular_function [GO:0003674]
FBgn0004428	-16.87	0	-1.05	0.82303	-1.13	0.618393	-30.99	0	75	drosophila_melanogaster	FBgn0004428	LysE	Lysozyme E [Source:FlyBase gene name;Acc:FBgn0004428]	3L:1212827-1213406	+	38128	NM_057479	FBgn0004428		antimicrobial humoral response [GO:0019730];cell wall macromolecule catabolic process [GO:0016998];lysozyme activity [GO:0003796]
FBgn0034329	32.2	0	2.48	0.03415	6.95	0	29.41	0	75	drosophila_melanogaster	FBgn0034329	IM1	Immune induced molecule 1 [Source:FlyBase gene name;Acc:FBgn0034329]	2R:14271457-14271883	+	37100	NM_137475	FBgn0034329	1633053_at	defense response [GO:0006952];extracellular region [GO:0005576]
FBgn0039593	17.42	0	13.04	0	4.83	1e-06	6.74	0	75	drosophila_melanogaster	FBgn0039593	CG9989		3R:24496458-24497743	+	43390	NM_143370	FBgn0039593	1634674_at	metal ion binding [GO:0046872];hydrolase activity [GO:0016787];nucleic acid binding [GO:0003676]
FBgn0034710	27.56	0	1.51	0.36453	-1.21	0.530657	2.52	0.012198	75	drosophila_melanogaster	FBgn0034710	CG3292		2R:18091199-18093081	-	37538	NM_137809	FBgn0034710	1625739_at	metabolic process [GO:0008152];phosphatase activity [GO:0016791];alkaline phosphatase activity [GO:0004035]
FBgn0052279	43.76	0	10.53	0	1.09	0.68728	31.28	0	75	drosophila_melanogaster	FBgn0052279	dro2	drosomycin-2 [Source:FlyBase gene name;Acc:FBgn0052279]	3L:3314349-3314681	+	38408	NM_168019	FBgn0052279	1629230_at	defense response [GO:0006952];defense response to fungus [GO:0050832]
FBgn0034441	46.78	0	-1.3	0.346923	1.19	0.639168	2.06	0.03633	75	drosophila_melanogaster	FBgn0034441	CG10081		2R:15273428-15276823	+	37226	NM_137574	FBgn0034441	1636402_at	proteolysis [GO:0006508];peptidase activity [GO:0008233]
FBgn0035880	-10.3	0	-2.82	0	-1.03	0.834284	-2.95	0	75	drosophila_melanogaster	FBgn0035880	CG17352		3L:8345455-8349396	-	38946	NM_168263;NM_168264;NM_001038906;NM_139957	FBgn0035880	1634988_a_at	protein binding [GO:0005515]
FBgn0032304	-6.36	0	-1	0.987743	-1.7	0.015938	-1.46	0.042663	75	drosophila_melanogaster	FBgn0032304	CG17134		2L:10820710-10821968	+	34494	NM_135614	FBgn0032304	1624590_at	proteolysis [GO:0006508];aspartic-type endopeptidase activity [GO:0004190]
FBgn0053013	9.18	0	2.1	0.013039	1.5	0.130517	2.97	0.000323	75	drosophila_melanogaster	FBgn0053013			2R:8250825-8254084	+			FBgn0053013	1637916_at
FBgn0033978	-6.08	0	-3.29	0	-2.43	0	-1.97	0.005781	75	drosophila_melanogaster	FBgn0033978	Cyp6a23	Cyp6a23 [Source:FlyBase gene name;Acc:FBgn0033978]	2R:10763338-10765159	+	36661	NM_137156	FBgn0033978	1624101_at	oxidation-reduction process [GO:0055114];microsome [GO:0005792];membrane [GO:0016020];oxidoreductase activity, acting on paired donors, with incorporation or reduction of molecular oxygen [GO:0016705];electron carrier activity [GO:0009055];heme binding [GO:0020037];iron ion binding [GO:0005506]
FBgn0004425	-10.14	0	-1.11	0.62936	-1.01	0.977001	-24.11	0	75	drosophila_melanogaster	FBgn0004425	LysB	Lysozyme B [Source:FlyBase gene name;Acc:FBgn0004425]	3L:1207371-1207856	+	38125	NM_079158	FBgn0004425		antimicrobial humoral response [GO:0019730];cell wall macromolecule catabolic process [GO:0016998];lysozyme activity [GO:0003796]
FBgn0035806	4.47	0	1.39	0.110902	1.7	0.00072	2.01	0.000106	75	drosophila_melanogaster	FBgn0035806	PGRP-SD	PGRP-SD [Source:FlyBase gene name;Acc:FBgn0035806]	3L:7644280-7645000	+	38858	NM_139888	FBgn0035806	1633545_at	defense response to Gram-positive bacterium [GO:0050830];immune response [GO:0006955];defense response [GO:0006952];peptidoglycan catabolic process [GO:0009253];integral to plasma membrane [GO:0005887];extracellular region [GO:0005576];zinc ion binding [GO:0008270];N-acetylmuramoyl-L-alanine amidase activity [GO:0008745];peptidoglycan binding [GO:0042834]
FBgn0085256	9.85	0	6.63	0	5.81	0	2.78	0.000789	75	drosophila_melanogaster	FBgn0085256	CG34227		2R:7135631-7136117	+	36186	NM_001103799	FBgn0085256	1634525_at	extracellular space [GO:0005615]
FBgn0044812	13.37	0	-1.27	0.465518	1.49	0.192007	4.13	4.7e-05	75	drosophila_melanogaster	FBgn0044812	TotC	Turandot C [Source:FlyBase gene name;Acc:FBgn0044812]	3R:16698710-16699310	+	117462	NM_080518	FBgn0044812	1639323_at	cellular response to heat [GO:0034605];response to bacterium [GO:0009617];response to stress [GO:0006950];cellular response to UV [GO:0034644];extracellular space [GO:0005615];extracellular region [GO:0005576];molecular_function [GO:0003674]
FBgn0034389	4.92	0	2.3	1.1e-05	1.57	0.011086	1.19	0.426355	75	drosophila_melanogaster	FBgn0034389	Mctp	Multiple C2 domain and transmembrane region protein [Source:FlyBase gene name;Acc:FBgn0034389]	2R:14649263-14662172	+	37165	NM_137528;NM_001043095	FBgn0034389	1633447_at;1634175_at	biological_process [GO:0008150];integral to membrane [GO:0016021];calcium ion binding [GO:0005509];protein binding [GO:0005515]
FBgn0036157	-21.97	0	-4.91	0	-4.23	1.2e-05	-1.83	0.038538	75	drosophila_melanogaster	FBgn0036157	CG7560		3L:11418250-11419495	+	39276	NM_140205	FBgn0036157	1635185_at	oxidation-reduction process [GO:0055114];methionine metabolic process [GO:0006555];methylenetetrahydrofolate reductase (NAD(P)H) activity [GO:0004489]
FBgn0264376	29.45	0	3.49	0.006098	2.35	0.03827	1.11	0.511874	75	drosophila_melanogaster	FBgn0264376			2L:19919845-19921926	+			FBgn0264376
FBgn0040735	30.34	0	45.11	0	10.29	0	12.36	0	75	drosophila_melanogaster	FBgn0040735	CG16836		2R:14276600-14276963	+	50208	NM_144110	FBgn0040735	1623669_at
FBgn0067905	27.6	0	2.21	0.056769	5.12	0.00012	1.54	0.130018	75	drosophila_melanogaster	FBgn0067905	IM14	Immune induced molecule 14 [Source:FlyBase gene name;Acc:FBgn0067905]	2R:16757897-16758183	+	3885603	NM_001038873	FBgn0067905		defense response [GO:0006952];extracellular region [GO:0005576];molecular_function [GO:0003674]
FBgn0045980	10.28	0	2.27	0.031253	1.22	0.585668	1.66	0.133339	75	drosophila_melanogaster	FBgn0045980	niki	nimA-like kinase [Source:FlyBase gene name;Acc:FBgn0045980]	3R:20648123-20651105	-	42959	NM_143036	FBgn0045980	1635964_at	protein phosphorylation [GO:0006468];signal transduction by phosphorylation [GO:0023014];ATP binding [GO:0005524];protein serine/threonine kinase activity [GO:0004674];protein kinase activity [GO:0004672];receptor signaling protein serine/threonine kinase activity [GO:0004702]
FBgn0032899	-3.27	0	-4.1	0	-4.06	0	-2.48	8.1e-05	75	drosophila_melanogaster	FBgn0032899	CG9338		2L:20865215-20867709	+	35357	NM_136227	FBgn0032899	1638405_at
FBgn0000473	-8.79	0	-3.43	0	-3.52	0	-1.45	0.247334	75	drosophila_melanogaster	FBgn0000473	Cyp6a2	Cytochrome P450-6a2 [Source:FlyBase gene name;Acc:FBgn0000473]	2R:2667254-2668996	-	35587	NM_078904	FBgn0000473	1626401_at	oxidation-reduction process [GO:0055114];response to caffeine [GO:0031000];response to insecticide [GO:0017085];microsome [GO:0005792];membrane [GO:0016020];oxidoreductase activity, acting on paired donors, with incorporation or reduction of molecular oxygen [GO:0016705];electron carrier activity [GO:0009055];heme binding [GO:0020037];aromatase activity [GO:0070330];iron ion binding [GO:0005506]
FBgn0025709	-3.24	0	-3.55	0	-2.33	0	-1.9	0.000186	75	drosophila_melanogaster	FBgn0025709	CG8083		2R:4966232-4969879	+	35914	NM_136602;NM_206060;NM_206059	FBgn0025709	1634991_at	transport [GO:0006810];membrane [GO:0016020];nucleoside:sodium symporter activity [GO:0005415];nucleoside binding [GO:0001882]
FBgn0031619	8.82	0	5.33	1e-06	5.6	0	4.87	1e-06	75	drosophila_melanogaster	FBgn0031619	CG3355		2L:4651403-4652892	+	33667	NM_164594;NM_135004	FBgn0031619	1626903_at	proteolysis [GO:0006508];serine-type endopeptidase activity [GO:0004252]
FBgn0034512	4.06	0	8.34	0	4.44	0	8.65	0	75	drosophila_melanogaster	FBgn0034512	CG18067		2R:16422017-16422882	+	37314	NM_137640	FBgn0034512	1640144_at	multicellular organism reproduction [GO:0032504];signal transduction [GO:0007165];extracellular space [GO:0005615];3',5'-cyclic-nucleotide phosphodiesterase activity [GO:0004114]
FBgn0032067	14.32	0	-2.3	0.06769	-2.29	0.05665	-1.06	0.869691	75	drosophila_melanogaster	FBgn0032067	CG9465		2L:8769175-8772344	-	34204	NM_135407	FBgn0032067	1629179_at	mannose metabolic process [GO:0006013];carbohydrate metabolic process [GO:0005975];lysosome [GO:0005764];carbohydrate binding [GO:0030246];zinc ion binding [GO:0008270];mannosidase activity [GO:0015923];alpha-mannosidase activity [GO:0004559];hydrolase activity, hydrolyzing O-glycosyl compounds [GO:0004553]
FBgn0030594	5.36	0	2.58	2e-06	3.69	0	4.26	0	75	drosophila_melanogaster	FBgn0030594	CG9509		X:14800367-14803097	-	32420	NM_132755	FBgn0030594	1631420_at	mesoderm development [GO:0007498];oxidation-reduction process [GO:0055114];alcohol metabolic process [GO:0006066];flavin adenine dinucleotide binding [GO:0050660];choline dehydrogenase activity [GO:0008812];oxidoreductase activity, acting on CH-OH group of donors [GO:0016614]
FBgn0036833	-5.37	0	-8.12	0	-4.95	0	-6.81	0	75	drosophila_melanogaster	FBgn0036833	CG3819		3L:18913530-18915208	-	40069	NM_140821	FBgn0036833	1629184_at	metal ion binding [GO:0046872];hydrolase activity [GO:0016787];nucleic acid binding [GO:0003676]
FBgn0004841	-8.17	0	-2.75	9e-05	-1.9	0.000391	-2.22	0.013395	75	drosophila_melanogaster	FBgn0004841	Takr86C	Tachykinin-like receptor at 86C [Source:FlyBase gene name;Acc:FBgn0004841]	3R:6563314-6576950	-	41286	NM_001104271;NM_079580	FBgn0004841	1626723_at	G-protein coupled receptor signaling pathway [GO:0007186];tachykinin receptor signaling pathway [GO:0007217];integral to plasma membrane [GO:0005887];integral to membrane [GO:0016021];plasma membrane [GO:0005886];neuropeptide receptor activity [GO:0008188];tachykinin receptor activity [GO:0004995]
FBgn0038756	-14	0	-1.42	0.21687	-1.87	0.025482	-6.96	0	75	drosophila_melanogaster	FBgn0038756	CG4783		3R:15774192-15774631	+	42381	NM_142594	FBgn0038756	1626028_at
FBgn0014427	2.87	0	2.81	0	2.11	0.000193	3.43	0	75	drosophila_melanogaster	FBgn0014427	CG11899		3R:25026174-25027492	+	46391	NM_143789	FBgn0014427	1625613_at	L-serine biosynthetic process [GO:0006564];cellular amino acid biosynthetic process [GO:0008652];pyridoxine biosynthetic process [GO:0008615];metabolic process [GO:0008152];pyridoxal phosphate binding [GO:0030170];O-phospho-L-serine:2-oxoglutarate aminotransferase activity [GO:0004648];transaminase activity [GO:0008483]
FBgn0030010	-4.02	0	-2.17	0.000208	-1.78	0.000274	-1.36	0.115416	75	drosophila_melanogaster	FBgn0030010	CG10959		X:8042816-8044719	+	31743	NM_132223	FBgn0030010	1632913_at	intracellular [GO:0005622];nucleic acid binding [GO:0003676];zinc ion binding [GO:0008270]
FBgn0034335	-3.31	0	-1.26	0.179758	-1.02	0.948811	-1.49	0.031661	75	drosophila_melanogaster	FBgn0034335	GstE1	Glutathione S transferase E1 [Source:FlyBase gene name;Acc:FBgn0034335]	2R:14285898-14286728	+	37106	NM_137479	FBgn0034335	1623256_at	response to oxidative stress [GO:0006979];response to heat [GO:0009408];glutathione transferase activity [GO:0004364];protein binding [GO:0005515]
FBgn0052475	4.1	0	2.45	0	2.22	0.000134	2.29	0.000104	75	drosophila_melanogaster	FBgn0052475	mthl8	methuselah-like 8 [Source:FlyBase gene name;Acc:FBgn0052475]	3L:22428-26308	+	38013	NM_138154	FBgn0052475	1633386_s_at;1629362_at	response to stress [GO:0006950];determination of adult lifespan [GO:0008340];G-protein coupled receptor signaling pathway [GO:0007186];integral to membrane [GO:0016021];G-protein coupled receptor activity [GO:0004930]
FBgn0034715	6.97	0	1.68	0.159757	1.74	0.041451	2.98	4.8e-05	75	drosophila_melanogaster	FBgn0034715	Oatp58Db	Organic anion transporting polypeptide 58Db [Source:FlyBase gene name;Acc:FBgn0034715]	2R:18108685-18111095	-	37544	NM_137814	FBgn0034715	1637928_at	transport [GO:0006810];organic anion transport [GO:0015711];membrane [GO:0016020];transporter activity [GO:0005215];organic anion transmembrane transporter activity [GO:0008514]
FBgn0263380	13.28	0	7.51	0	4.43	0.000206	3.49	0.000367	75	drosophila_melanogaster	FBgn0263380			3L:14969726-14970731	-		NR_048275;NR_048276	FBgn0263380
FBgn0263999	-7.27	0	-2.06	2.3e-05	-1.8	0.039813	-2.59	0.000127	75	drosophila_melanogaster	FBgn0263999			2R:17822507-17824368	-			FBgn0263999
FBgn0036393	3.3	0	5.31	0	4.84	0	3.05	2e-06	75	drosophila_melanogaster	FBgn0036393	CG17362		3L:13979720-13980284	+	39545		FBgn0036393	1633944_at
FBgn0262580	12.61	0	5.75	6e-06	30.41	0	10.12	0	75	drosophila_melanogaster	FBgn0262580	CG43120		3L:14375013-14376399	+	12798252	NM_001259825	FBgn0262580	1639667_at	protein binding [GO:0005515]
FBgn0010381	22.39	0	200.31	0	3.25	0.005466	143.82	0	75	drosophila_melanogaster	FBgn0010381	Drs	Drosomycin [Source:FlyBase gene name;Acc:FBgn0010381]	3L:3369556-3369942	+	38419	NM_079177	FBgn0010381	1635189_at	defense response to Gram-negative bacterium [GO:0050829];antibacterial humoral response [GO:0019731];innate immune response [GO:0045087];defense response [GO:0006952];killing of cells of other organism [GO:0031640];antifungal humoral response [GO:0019732];defense response to fungus [GO:0050832];extracellular region [GO:0005576]
FBgn0040653	17.85	0	2.22	0.055933	10.03	0	15.66	0	75	drosophila_melanogaster	FBgn0040653	IM4	Immune induced molecule 4 [Source:FlyBase gene name;Acc:FBgn0040653]	2R:16756341-16756826	-	50126	NM_144038	FBgn0040653	1626345_at	cell morphogenesis [GO:0000902];humoral immune response [GO:0006959];immune response [GO:0006955];defense response [GO:0006952];extracellular space [GO:0005615];extracellular region [GO:0005576]
FBgn0250907	4.56	0	2.51	4e-06	2.57	0.000166	1.68	0.033671	75	drosophila_melanogaster	FBgn0250907	Cht3	Chitinase 3 [Source:FlyBase gene name;Acc:FBgn0250907]	2L:22892306-22918647	-	3355116	NM_001042957	FBgn0250907	1626417_at	polysaccharide catabolic process [GO:0000272];chitin catabolic process [GO:0006032];chitin metabolic process [GO:0006030];carbohydrate metabolic process [GO:0005975];cuticle chitin catabolic process [GO:0006036];extracellular region [GO:0005576];chitin binding [GO:0008061];chitinase activity [GO:0004568];hydrolase activity, hydrolyzing O-glycosyl compounds [GO:0004553];cation binding [GO:0043169]
FBgn0050029	10.35	0	10.35	0	1.93	0.125958	5.38	0	75	drosophila_melanogaster	FBgn0050029			2R:7133622-7134161	+			FBgn0050029	1636492_at
FBgn0051436	3.32	0	-1.66	0.006901	3.15	0	3.17	0	75	drosophila_melanogaster	FBgn0051436	CG31436		3R:21129899-21131373	+	318734	NM_170217	FBgn0051436	1626326_at	transferase activity, transferring phosphorus-containing groups [GO:0016772]
FBgn0031559	3.31	0	-1.27	0.227751	-1.34	0.141734	4.12	0	75	drosophila_melanogaster	FBgn0031559	CG3513		2L:3692699-3693182	-	33590	NM_134954	FBgn0031559	1628107_at	serine-type endopeptidase inhibitor activity [GO:0004867]
FBgn0038731	-8.7	0	-6.51	0	-2.85	0.014729	-3.52	9e-05	75	drosophila_melanogaster	FBgn0038731	CG11659		3R:15601181-15603002	-	42352	NM_142572	FBgn0038731	1634097_s_at	metabolic process [GO:0008152];catalytic activity [GO:0003824];long-chain fatty acid transporter activity [GO:0005324]
FBgn0033458	-4.31	0	-2.03	0.000485	-1.45	0.021061	-1.55	0.035626	75	drosophila_melanogaster	FBgn0033458	CG18446		2R:5758975-5761151	+	36023	NM_136685	FBgn0033458	1639575_at	intracellular [GO:0005622];zinc ion binding [GO:0008270]
FBgn0034354	-2.71	0	-2.12	0	-1.99	0	-1.36	0.158056	75	drosophila_melanogaster	FBgn0034354	CG5224		2R:14391115-14392349	+	37128	NM_137495	FBgn0034354	1624800_at	neurogenesis [GO:0022008];glutathione transferase activity [GO:0004364];protein binding [GO:0005515]
FBgn0034005	12	0	-1.14	0.735565	-1.11	0.77901	1.12	0.750722	75	drosophila_melanogaster	FBgn0034005	alphaPS4	alphaPS4 [Source:FlyBase gene name;Acc:FBgn0034005]	2R:11146272-11150371	+	36693	NM_137181	FBgn0034005	1632299_at	cell adhesion [GO:0007155];heterophilic cell-cell adhesion [GO:0007157];cell-matrix adhesion [GO:0007160];integrin complex [GO:0008305];receptor activity [GO:0004872];cell adhesion molecule binding [GO:0050839]
FBgn0026190	5.23	0	2.52	0.000263	1.89	5.2e-05	2.18	0.000303	75	drosophila_melanogaster	FBgn0026190	PH4alphaMP	prolyl-4-hydroxylase-alpha MP [Source:FlyBase gene name;Acc:FBgn0026190]	3R:26317535-26321875	-	43624	NM_079855	FBgn0026190	1640004_at	oxidation-reduction process [GO:0055114];peptidyl-proline hydroxylation to 4-hydroxy-L-proline [GO:0018401];endoplasmic reticulum [GO:0005783];procollagen-proline 4-dioxygenase complex [GO:0016222];L-ascorbic acid binding [GO:0031418];oxidoreductase activity, acting on paired donors, with incorporation or reduction of molecular oxygen, 2-oxoglutarate as one donor, and incorporation of one atom ea…
FBgn0032639	4.55	0	2.07	0.000545	1.98	0.000991	1.72	0.062194	75	drosophila_melanogaster	FBgn0032639	CG18563		2L:17456670-17458044	-	35050	NM_135997	FBgn0032639	1623871_at	proteolysis [GO:0006508];serine-type endopeptidase activity [GO:0004252]
FBgn0034221	4.48	0	3.09	3.6e-05	3.13	0	2.38	0.002386	75	drosophila_melanogaster	FBgn0034221	CG10764		2R:13340924-13343234	+	36962	NM_137369	FBgn0034221	1624846_at	proteolysis [GO:0006508];serine-type endopeptidase activity [GO:0004252]
FBgn0039326	-6.57	0	-5.2	0	-3.07	0	-2.56	1.5e-05	75	drosophila_melanogaster	FBgn0039326	CG10562		3R:21146775-21148473	-	43066	NM_143128	FBgn0039326	1638226_at	transferase activity, transferring phosphorus-containing groups [GO:0016772]
FBgn0051370	3.79	0	2	0.000225	2.58	2e-06	2.95	4e-06	75	drosophila_melanogaster	FBgn0051370	CG31370		3R:21128186-21129708	+	43060	NM_170216	FBgn0051370	1630263_at	transferase activity, transferring phosphorus-containing groups [GO:0016772]
FBgn0262529	4.39	0	1.98	0.015991	1.72	0.011837	1.11	0.781143	75	drosophila_melanogaster	FBgn0262529	CG43083		3L:15641671-15642225	+	12797911	NM_001259843	FBgn0262529
FBgn0053346	6.58	0	5.37	0	3.69	0	5.97	0	75	drosophila_melanogaster	FBgn0053346	CG33346		3R:24494955-24496174	+	2768690		FBgn0053346	1630555_at	metal ion binding [GO:0046872];hydrolase activity [GO:0016787];nucleic acid binding [GO:0003676]
FBgn0028514	6.01	0	8.84	0	4.67	0	11.11	0	75	drosophila_melanogaster	FBgn0028514	CG4793		2L:15923395-15926203	+	34941	NM_165139	FBgn0028514	1628178_a_at;1623603_at	proteolysis [GO:0006508];serine-type endopeptidase activity [GO:0004252]
FBgn0262110	3.37	0	1.49	0.101464	1.51	0.079945	1.35	0.112094	75	drosophila_melanogaster	FBgn0262110	CG42863		3L:1950306-1964178	-	38259	NM_139424	FBgn0262110	1641743_at;1634291_at	lysosome organization [GO:0007040];lysosomal transport [GO:0007041];protein binding [GO:0005515]
FBgn0033292	-3.33	0	-2.59	1e-06	-2.08	0.000278	-1.72	0.029528	75	drosophila_melanogaster	FBgn0033292	Cyp4ad1	Cyp4ad1 [Source:FlyBase gene name;Acc:FBgn0033292]	2R:4326900-4330311	-	35821	NM_136536	FBgn0033292	1639584_at	oxidation-reduction process [GO:0055114];microsome [GO:0005792];membrane [GO:0016020];oxidoreductase activity, acting on paired donors, with incorporation or reduction of molecular oxygen [GO:0016705];electron carrier activity [GO:0009055];heme binding [GO:0020037];iron ion binding [GO:0005506]
FBgn0085465	4.16	0	-1.35	0.380398	1.27	0.294409	1.23	0.540123	75	drosophila_melanogaster	FBgn0085465	CG34436		3R:24108302-24109236	+	5740743	NM_001104484	FBgn0085465		proteolysis [GO:0006508];serine-type endopeptidase activity [GO:0004252]
FBgn0263762	5.18	0	4.34	2e-06	2.77	0.002195	2.2	0.021019	75	drosophila_melanogaster	FBgn0263762			3L:15043952-15044435	-			FBgn0263762
FBgn0032945	3.4	0	1.33	0.076192	1.07	0.682425	1.69	0.006663	75	drosophila_melanogaster	FBgn0032945	CG8665		2L:21371227-21377995	+	35407	NM_136263	FBgn0032945	1631452_at	biosynthetic process [GO:0009058];oxidation-reduction process [GO:0055114];one-carbon metabolic process [GO:0006730];10-formyltetrahydrofolate catabolic process [GO:0009258];metabolic process [GO:0008152];cytoplasm [GO:0005737];methyltransferase activity [GO:0008168];formyltetrahydrofolate dehydrogenase activity [GO:0016155];hydroxymethyl-, formyl- and related transferase activity [GO:0016742];ox…
FBgn0053002	-3.64	0	-3.49	0	-3.7	0	-1.69	0.039221	75	drosophila_melanogaster	FBgn0053002	mRpL27	mitochondrial ribosomal protein L27 [Source:FlyBase gene name;Acc:FBgn0053002]	2L:4458980-4459602	-	318825	NM_175957	FBgn0053002	1640834_at	translation [GO:0006412];mitochondrial large ribosomal subunit [GO:0005762];ribosome [GO:0005840];intracellular [GO:0005622];structural constituent of ribosome [GO:0003735]
FBgn0010038	-5.03	0	-1.75	0.008427	-3.05	1e-05	-1.35	0.130185	75	drosophila_melanogaster	FBgn0010038	GstD2	Glutathione S transferase D2 [Source:FlyBase gene name;Acc:FBgn0010038]	3R:8197693-8198426	+	48335	NM_080173	FBgn0010038	1630258_at	glutathione peroxidase activity [GO:0004602];glutathione transferase activity [GO:0004364];protein binding [GO:0005515]
FBgn0034275	-2.54	0	-1.7	7.4e-05	-1.59	0.001099	-1.44	0.064314	75	drosophila_melanogaster	FBgn0034275	CG5002		2R:13637803-13640719	+	37025	NM_137418	FBgn0034275	1634012_at	sulfate transport [GO:0008272];integral to membrane [GO:0016021];transporter activity [GO:0005215];sulfate transmembrane transporter activity [GO:0015116];high affinity sulfate transmembrane transporter activity [GO:0015381]
FBgn0027259	3.77	0	4.27	0	3.59	0	3.7	0	75	drosophila_melanogaster	FBgn0027259	Kmn1	kinetochore Mis12-Ndc80 network component 1 [Source:FlyBase gene name;Acc:FBgn0027259]	X:11465416-11466475	-	32102	NM_132501	FBgn0027259	1624897_at	chromosome segregation [GO:0007059];mitotic metaphase plate congression [GO:0007080];neurogenesis [GO:0022008];mitotic anaphase [GO:0000090];Ndc80 complex [GO:0031262];NMS complex [GO:0031617];kinetochore [GO:0000776]
FBgn0035413	-5.29	0	-2.9	7.7e-05	-2.18	0.001368	-1.49	0.2015	75	drosophila_melanogaster	FBgn0035413	CG14958		3L:3189978-3190623	+	38387	NM_139525	FBgn0035413	1626298_at
FBgn0036767	6.22	0	22.71	0	19.11	0	13.98	0	75	drosophila_melanogaster	FBgn0036767	CG16775		3L:17879048-17879745	-	39993	NM_140765	FBgn0036767	1623884_at
FBgn0028396	5.79	0	1.08	0.749451	1.18	0.418354	2.19	0.01352	75	drosophila_melanogaster	FBgn0028396	TotA	Turandot A [Source:FlyBase gene name;Acc:FBgn0028396]	3R:16696758-16697427	+	44121	NM_080517	FBgn0028396	1635549_at	cellular response to heat [GO:0034605];response to bacterium [GO:0009617];response to heat [GO:0009408];response to methylmercury [GO:0051597];response to water deprivation [GO:0009414];cellular response to oxidative stress [GO:0034599];cellular response to UV [GO:0034644];cellular response to mechanical stimulus [GO:0071260];extracellular space [GO:0005615];molecular_function [GO:0003674]
FBgn0262531	8.12	0	2.61	0.000766	1.26	0.587724	2.92	0.000305	75	drosophila_melanogaster	FBgn0262531	CG43085		3L:17638586-17639837	-	12797926	NM_001259889	FBgn0262531	1639896_at
FBgn0033574	3.97	0	5.25	0	5.14	0	4.47	0	75	drosophila_melanogaster	FBgn0033574	Spn47C	Serpin 47C [Source:FlyBase gene name;Acc:FBgn0033574]	2R:6827693-6829206	-	36163	NM_001169645;NM_136789	FBgn0033574	1623612_at	serine-type endopeptidase inhibitor activity [GO:0004867]
FBgn0003028	2.93	0	1.62	0.001493	1.79	0.004089	1.14	0.630177	75	drosophila_melanogaster	FBgn0003028	ovo	ovo [Source:FlyBase gene name;Acc:FBgn0003028]	X:4942330-4964962	+	31429	NM_167026;NM_001169202;NM_167027;NM_080338;NM_001038742	FBgn0003028	1627259_a_at	positive regulation of transcription from RNA polymerase II promoter [GO:0045944];imaginal disc-derived leg joint morphogenesis [GO:0016348];oogenesis [GO:0048477];negative regulation of transcription from RNA polymerase II promoter [GO:0000122];regulation of transcription, DNA-dependent [GO:0006355];germ-line sex determination [GO:0018992];cuticle pigmentation [GO:0048067];female germ-line sex d…
FBgn0032638	6.4	0	3.11	1e-06	2.35	2.1e-05	3.82	0	75	drosophila_melanogaster	FBgn0032638	CG6639		2L:17454263-17455923	-	35049	NM_135996	FBgn0032638	1625698_at	defense response to Gram-positive bacterium [GO:0050830];proteolysis [GO:0006508];serine-type endopeptidase activity [GO:0004252]
FBgn0263743	6.94	0	2.95	0.003138	2.68	0.001603	2.41	0.016622	75	drosophila_melanogaster	FBgn0263743			2R:16678967-16679681	-			FBgn0263743
FBgn0031522	-2.82	0	-1.97	0.00063	-1.68	0.012649	-1.76	0.017214	75	drosophila_melanogaster	FBgn0031522	CG3285		2L:3330930-3332876	+	33547	NM_134922	FBgn0031522	1626664_at	transmembrane transport [GO:0055085];transport [GO:0006810];integral to membrane [GO:0016021];membrane [GO:0016020];transmembrane transporter activity [GO:0022857];transporter activity [GO:0005215]
FBgn0035791	-11.89	0	-1.4	0.342588	-1.63	0.118348	-1.87	0.059147	75	drosophila_melanogaster	FBgn0035791	CG8539		3L:7490311-7491931	-	38842	NM_139873	FBgn0035791	1628226_at	proteolysis [GO:0006508];zinc ion binding [GO:0008270];metallocarboxypeptidase activity [GO:0004181]
FBgn0002945	2.88	0	1.61	0.001023	1.59	0.009505	1.8	0.001904	75	drosophila_melanogaster	FBgn0002945	nkd	naked cuticle [Source:FlyBase gene name;Acc:FBgn0002945]	3L:18996841-19038549	-	44843	NM_080049	FBgn0002945	1630361_at	neuroblast fate specification [GO:0014018];segment polarity determination [GO:0007367];Wnt signaling pathway [GO:0016055];Wnt signaling pathway, planar cell polarity pathway [GO:0060071];nucleus [GO:0005634];cytoplasm [GO:0005737];protein binding [GO:0005515];zinc ion binding [GO:0008270]
FBgn0262362	5.88	0	2.12	0.008361	2.92	0.000444	2.11	0.016119	75	drosophila_melanogaster	FBgn0262362	CG43060		3R:3866970-3881259	+	12798056	NM_001260050;NM_001260051	FBgn0262362	1627477_at
FBgn0027070	-3.86	0	-1.34	0.161564	-1.23	0.215766	-1.5	0.079985	75	drosophila_melanogaster	FBgn0027070	CG17322		2L:18826770-18829059	+	35139	NM_165263;NM_165264;NM_165265;NM_136067	FBgn0027070	1640870_s_at	metabolic process [GO:0008152];transferase activity, transferring hexosyl groups [GO:0016758];2-hydroxyacylsphingosine 1-beta-galactosyltransferase activity [GO:0003851]
FBgn0042173	-9.66	0	-2.19	0.003688	-1.6	0.10047	-1.94	0.032314	75	drosophila_melanogaster	FBgn0042173	CG18853		2R:3716562-3717934	+	246511	NM_165566	FBgn0042173	1636758_s_at	DNA repair [GO:0006281];DNA photolyase activity [GO:0003913];deoxyribodipyrimidine photo-lyase activity [GO:0003904];lyase activity [GO:0016829]
FBgn0021764	2.54	0	1.58	0.005743	1.61	0.022534	1.03	0.911259	75	drosophila_melanogaster	FBgn0021764		sidekick [Source:FlyBase gene name;Acc:FBgn0021764]	X:580873-643529	+			FBgn0021764	1628319_s_at	negative regulation of photoreceptor cell differentiation [GO:0046533];pigment cell differentiation [GO:0050931];compound eye cone cell differentiation [GO:0042675];integral to plasma membrane [GO:0005887]
FBgn0033302	2.86	0	1.93	0	1.7	0.000136	4.25	0	75	drosophila_melanogaster	FBgn0033302		Cyp6a14 [Source:FlyBase gene name;Acc:FBgn0033302]	2R:4451798-4453481	-			FBgn0033302	1634623_a_at	oxidation-reduction process [GO:0055114];microsome [GO:0005792];oxidoreductase activity, acting on paired donors, with incorporation or reduction of molecular oxygen [GO:0016705];electron carrier activity [GO:0009055];heme binding [GO:0020037]
FBgn0052302	2.83	0	2.05	3e-06	2.61	1e-06	6.63	0	75	drosophila_melanogaster	FBgn0052302	CG32302		3L:2268825-2269903	+	38293	NM_167944	FBgn0052302	1639143_at	chitin metabolic process [GO:0006030];extracellular region [GO:0005576];chitin binding [GO:0008061]
FBgn0034755	-5.2	0	-5.8	0	-4.84	0	-2.66	0.000164	75	drosophila_melanogaster	FBgn0034755	CG3746		2R:18536623-18537251	-	37593	NM_137853	FBgn0034755	1638086_at
FBgn0003888	3.4	0	2.76	0	2.87	0	3.04	1e-06	75	drosophila_melanogaster	FBgn0003888	betaTub60D	beta-Tubulin at 60D [Source:FlyBase gene name;Acc:FBgn0003888]	2R:20193405-20200626	+	37888	NM_079118	FBgn0003888	1639503_at	larval behavior [GO:0030537];GTP catabolic process [GO:0006184];protein polymerization [GO:0051258];microtubule-based process [GO:0007017];microtubule-based movement [GO:0007018];axonogenesis [GO:0007409];heart development [GO:0007507];neurogenesis [GO:0022008];axon guidance [GO:0007411];response to light stimulus [GO:0009416];tubulin complex [GO:0045298];microtubule [GO:0005874];protein complex …
FBgn0028541	2.51	0	1.35	0.022217	1.31	0.054661	1.64	0.006814	75	drosophila_melanogaster	FBgn0028541	TM9SF4		2L:13771087-13773905	+	34778	NM_135825	FBgn0028541	1628741_s_at;1628509_at	defense response to Gram-negative bacterium [GO:0050829];phagocytosis, engulfment [GO:0006911];phagocytosis [GO:0006909];encapsulation of foreign target [GO:0035010];endosome [GO:0005768];integral to membrane [GO:0016021];transporter activity [GO:0005215]
FBgn0038098	-3.92	0	-1.57	0.036393	1.2	0.390226	-1.3	0.403563	75	drosophila_melanogaster	FBgn0038098	CG7381		3R:8793497-8803193	-	41589	NM_169486;NM_169485;NM_141985	FBgn0038098	1635467_a_at	protein binding [GO:0005515]
FBgn0010040	-5.32	0	-2.61	7e-06	-4.6	0	-1.52	0.066103	75	drosophila_melanogaster	FBgn0010040	GstD4	Glutathione S transferase D4 [Source:FlyBase gene name;Acc:FBgn0010040]	3R:8199824-8200546	+	48337	NM_080174	FBgn0010040	1626253_at	glutathione transferase activity [GO:0004364];protein binding [GO:0005515]
FBgn0043362	2.68	0	1.89	0.002639	1.75	0.008886	1.29	0.198928	75	drosophila_melanogaster	FBgn0043362	bchs	blue cheese [Source:FlyBase gene name;Acc:FBgn0043362]	2L:5907169-5922776	+	33819	NM_135124	FBgn0043362	1632057_at	determination of adult lifespan [GO:0008340];axonogenesis [GO:0007409];compound eye development [GO:0048749];chaeta development [GO:0022416];regulation of synapse organization [GO:0050807];lysosomal transport [GO:0007041];regulation of protein ubiquitination [GO:0031396];neuromuscular junction [GO:0031594];cytoplasm [GO:0005737];presynaptic active zone [GO:0048786];axon [GO:0030424];metal ion bin…
FBgn0259950	7.17	0	8.72	0	2.83	0.015763	2.35	0.013117	75	drosophila_melanogaster	FBgn0259950	CG42460		2L:3387898-3388496	-	8674116	NM_001169386	FBgn0259950		serine-type endopeptidase inhibitor activity [GO:0004867]
FBgn0029903	2.63	0	1.78	1.2e-05	1.84	0.000544	1.28	0.257229	75	drosophila_melanogaster	FBgn0029903	pod1	pod1 [Source:FlyBase gene name;Acc:FBgn0029903]	X:6697720-6707863	+	31620	NM_167091;NM_001103427;NM_001258625;NM_167092;NM_167093;NM_132124;NM_167094	FBgn0029903	1641620_s_at	actin binding [GO:0003779];protein binding [GO:0005515]
FBgn0036880	11.19	0	1.81	0.196231	1.34	0.490376	2.1	0.039706	75	drosophila_melanogaster	FBgn0036880	Cpr76Bc	Cuticular protein 76Bc [Source:FlyBase gene name;Acc:FBgn0036880]	3L:19514045-19520372	+	40122	NM_001104174	FBgn0036880	1624011_at	structural constituent of chitin-based cuticle [GO:0005214];structural constituent of cuticle [GO:0042302]
FBgn0053318	-4.74	0	1.26	0.306151	1.24	0.241645	-1.53	0.112441	75	drosophila_melanogaster	FBgn0053318			2L:20923955-20924534	+			FBgn0053318	1638885_at
FBgn0043575	4.33	0	1.9	0.02457	-2.04	0.008805	3.34	0.000184	75	drosophila_melanogaster	FBgn0043575	PGRP-SC2	PGRP-SC2 [Source:FlyBase gene name;Acc:FBgn0043575]	2R:4604472-4605026	+	35862	NM_136566	FBgn0043575	1629118_at	innate immune response [GO:0045087];immune response [GO:0006955];defense response [GO:0006952];peptidoglycan catabolic process [GO:0009253];integral to plasma membrane [GO:0005887];extracellular region [GO:0005576];zinc ion binding [GO:0008270];N-acetylmuramoyl-L-alanine amidase activity [GO:0008745];peptidoglycan binding [GO:0042834]
FBgn0025393	-3.56	0	-4.81	0	-4.93	0	-2.48	0.001111	75	drosophila_melanogaster	FBgn0025393	CG14795		X:1406260-1406832	-	31109	NM_130569	FBgn0025393	1626242_at
FBgn0003862	2.25	0	1.55	0.037798	1.54	0.024801	-1.05	0.830307	75	drosophila_melanogaster	FBgn0003862	trx	trithorax [Source:FlyBase gene name;Acc:FBgn0003862]	3R:10089080-10112623	-	41737	NM_134282;NM_057422;NM_134281;NM_001014621;NM_057421	FBgn0003862	1624533_s_at	positive regulation of transcription elongation from RNA polymerase II promoter [GO:0032968];axon guidance [GO:0007411];histone H3-K4 methylation [GO:0051568];regulation of transcription, DNA-dependent [GO:0006355];histone methylation [GO:0016571];chromatin-mediated maintenance of transcription [GO:0048096];histone H3 acetylation [GO:0043966];germ cell migration [GO:0008354];transcription elongat…
FBgn0033204	-4.17	0	-3.23	0	-2.7	0.000413	-1.87	0.007562	75	drosophila_melanogaster	FBgn0033204	CG2065		2R:3551292-3552774	+	35707	NM_136465	FBgn0033204	1630212_at	metabolic process [GO:0008152];oxidoreductase activity [GO:0016491];nucleotide binding [GO:0000166]
FBgn0085805	5.59	0	3.13	0.000105	2.61	0.001906	-1.24	0.554513	75	drosophila_melanogaster	FBgn0085805			U:6961350-6963324	-		NR_003998	FBgn0085805
FBgn0040752	2.24	0	1.69	0.001897	1.62	0.027021	1.08	0.710468	75	drosophila_melanogaster	FBgn0040752	Prosap	Prosap [Source:FlyBase gene name;Acc:FBgn0040752]	2R:9947961-10028403	-	50225	NM_137081;NM_001259386	FBgn0040752	1629160_s_at;1625236_s_at;1624849_at	protein binding [GO:0005515]
FBgn0051089	-11.15	0	-3.43	0.006079	-23.37	0	-6.86	0	75	drosophila_melanogaster	FBgn0051089	CG31089		3R:21728365-21729900	+	43135	NM_170249	FBgn0051089	1623775_at	lipid metabolic process [GO:0006629];triglyceride lipase activity [GO:0004806];hydrolase activity, acting on ester bonds [GO:0016788]
FBgn0000414	2.28	0	1.52	0.027799	1.53	0.01814	1.11	0.63334	75	drosophila_melanogaster	FBgn0000414	Dab	Disabled [Source:FlyBase gene name;Acc:FBgn0000414]	3L:16705226-16717675	+	39866	NM_001259871;NM_001259872;NM_001169984;NM_079395;NM_001259873	FBgn0000414	1634870_at;1629243_at	cellularization [GO:0007349];synaptic vesicle endocytosis [GO:0048488];motor neuron axon guidance [GO:0008045];compound eye photoreceptor development [GO:0042051];neurogenesis [GO:0022008];dorsal closure [GO:0007391];nervous system development [GO:0007399];clathrin-mediated endocytosis [GO:0072583];sevenless signaling pathway [GO:0045500];cytoplasm [GO:0005737];protein binding [GO:0005515];SH2 do…
FBgn0051741	3.85	0	-1.57	0.244046	-1.44	0.241439	-1.81	0.041856	75	drosophila_melanogaster	FBgn0051741	CG31741		2L:18084268-18086156	+	35079	NM_165238	FBgn0051741	1639755_at	cell adhesion [GO:0007155];defense response [GO:0006952];integral to plasma membrane [GO:0005887];membrane [GO:0016020];scavenger receptor activity [GO:0005044]
FBgn0033582	2.23	0	1.8	0.00082	1.8	0.0002	2.35	4.4e-05	75	drosophila_melanogaster	FBgn0033582	CG9084		2R:7104921-7106769	-	36172	NM_136796	FBgn0033582	1636175_a_at
FBgn0030313	2.77	0	3.65	0	3.43	0	2.69	5e-06	75	drosophila_melanogaster	FBgn0030313	CG11697		X:11466740-11467673	+	32103	NM_132502	FBgn0030313	1629122_at
FBgn0032549	8.2	0	5.22	3.4e-05	2.51	0.025697	2.66	0.00648	75	drosophila_melanogaster	FBgn0032549	CG4650		2L:14773810-14774981	-	34859	NM_135878	FBgn0032549	1635306_at	proteolysis [GO:0006508];serine-type endopeptidase activity [GO:0004252]
FBgn0020304	2.25	0	1.89	4.9e-05	1.76	0.00058	1.8	0.000286	75	drosophila_melanogaster	FBgn0020304	drongo	drongo [Source:FlyBase gene name;Acc:FBgn0020304]	2L:833584-851096	-	33263	NM_001169377;NM_057891;NM_001169378;NM_164392;NM_001144292	FBgn0020304	1623693_a_at;1623993_at	regulation of ARF GTPase activity [GO:0032312];ARF GTPase activator activity [GO:0008060];zinc ion binding [GO:0008270]
FBgn0260660	2.56	0	2.13	3.6e-05	2.47	0	1.74	0.010933	75	drosophila_melanogaster	FBgn0260660	mp	multiplexin [Source:FlyBase gene name;Acc:FBgn0260660]	3L:6991943-7046528	+	38769	NM_001169885;NM_001169887;NM_001169890;NM_001169892;NM_001169893;NM_001169891;NM_001259722;NM_176294;NM_176293;NM_001169886;NM_001169888;NM_001169889;	FBgn0260660	1633653_at;1632932_a_at	motor neuron axon guidance [GO:0008045];cell adhesion [GO:0007155];collagen [GO:0005581];extracellular matrix [GO:0031012];structural molecule activity [GO:0005198]
FBgn0032253	3.02	0	1.03	0.854305	-1.15	0.411924	1.46	0.061341	75	drosophila_melanogaster	FBgn0032253	CG5322		2L:10452677-10457241	-	34436	NM_135563	FBgn0032253	1636976_at	mannose metabolic process [GO:0006013];carbohydrate metabolic process [GO:0005975];lysosome [GO:0005764];carbohydrate binding [GO:0030246];zinc ion binding [GO:0008270];mannosidase activity [GO:0015923];alpha-mannosidase activity [GO:0004559];hydrolase activity, hydrolyzing O-glycosyl compounds [GO:0004553]
FBgn0026314	-6.03	0	-2.55	0.000131	-1.67	0.058932	-2.81	4e-06	75	drosophila_melanogaster	FBgn0026314	Ugt35b	UDP-glycosyltransferase 35b [Source:FlyBase gene name;Acc:FBgn0026314]	3R:6994219-6995955	-	41333	NM_079589	FBgn0026314	1626970_at	metabolic process [GO:0008152];transferase activity, transferring hexosyl groups [GO:0016758];glucuronosyltransferase activity [GO:0015020]
FBgn0033222	2.42	0	1.75	0.002492	1.77	3.9e-05	2	0.000155	75	drosophila_melanogaster	FBgn0033222	CG12824		2R:3677896-3678676	+	35727	NM_136479;NM_001103744	FBgn0033222	1633707_at	phosphopantetheine binding [GO:0031177]
FBgn0033518	-4.03	0	-2.25	0.000945	-1.94	0.03229	-1.48	0.2895	75	drosophila_melanogaster	FBgn0033518	Prx2540-2	Peroxiredoxin 2540-2 [Source:FlyBase gene name;Acc:FBgn0033518]	2R:6306223-6307266	+	36098	NM_078959	FBgn0033518	1631628_s_at;1633471_at	hydrogen peroxide catabolic process [GO:0042744];oxidation-reduction process [GO:0055114];cytosol [GO:0005829];thioredoxin peroxidase activity [GO:0008379];glutathione peroxidase activity [GO:0004602];antioxidant activity [GO:0016209];peroxidase activity [GO:0004601];peroxiredoxin activity [GO:0051920];oxidoreductase activity [GO:0016491]
FBgn0010113	2.57	0	1.58	0.086785	1.63	0.034685	-1.27	0.287364	75	drosophila_melanogaster	FBgn0010113	hdc	headcase [Source:FlyBase gene name;Acc:FBgn0010113]	3R:26103656-26190686	+	43604	NM_079853;NM_176591;NM_170478	FBgn0010113	1629307_s_at	terminal branching, open tracheal system [GO:0007430];RNA interference [GO:0016246];branch fusion, open tracheal system [GO:0035147];open tracheal system development [GO:0007424];imaginal disc-derived wing morphogenesis [GO:0007476];neurogenesis [GO:0022008];cell differentiation [GO:0030154];negative regulation of terminal cell fate specification, open tracheal system [GO:0035155];cytoplasm [GO:0…
FBgn0262613	2.93	0	1.78	0.001286	1.92	2.2e-05	1.07	0.84834	75	drosophila_melanogaster	FBgn0262613	CG43139		3R:23327088-23327747	-	12798276	NM_001260409;NM_001260408	FBgn0262613
FBgn0036454	3.03	0	2.11	4e-06	1.85	0.01408	1.67	0.005216	75	drosophila_melanogaster	FBgn0036454	CG17839		3L:14798352-14875324	+	39616	NM_206363;NM_001043141	FBgn0036454	1623767_at	protein binding [GO:0005515]
FBgn0023407	2.36	0	1.71	0.000458	1.64	0.007081	1.22	0.388482	75	drosophila_melanogaster	FBgn0023407	B4	B4 [Source:FlyBase gene name;Acc:FBgn0023407]	2L:13500624-13549328	-	34767	NM_057977;NM_165046	FBgn0023407	1627501_s_at;1639566_s_at	circadian rhythm [GO:0007623];imaginal disc development [GO:0007444]
FBgn0040733	10.13	0	20.93	0	7.42	2e-06	4.85	2e-05	75	drosophila_melanogaster	FBgn0040733	CG15068		2R:14277847-14278114	-	50206	NM_176222	FBgn0040733	1635060_at
FBgn0033296	5.13	0	1.29	0.451363	1.35	0.307335	1.71	0.075954	75	drosophila_melanogaster	FBgn0033296	Mal-A7	Maltase A7 [Source:FlyBase gene name;Acc:FBgn0033296]	2R:4357054-4359154	-	35829	NM_136539	FBgn0033296	1639262_at	carbohydrate metabolic process [GO:0005975];maltose alpha-glucosidase activity [GO:0032450];cation binding [GO:0043169];alpha-glucosidase activity [GO:0004558];catalytic activity [GO:0003824]
FBgn0031649	2.7	0	2.57	0	1.88	0.011103	1.5	0.073375	75	drosophila_melanogaster	FBgn0031649	hoe2	hoepel2 [Source:FlyBase gene name;Acc:FBgn0031649]	2L:4933047-4936582	-	33700	NM_001014466;NM_135034	FBgn0031649	1634295_at	transmembrane transport [GO:0055085];membrane [GO:0016020];integral to membrane [GO:0016021];L-tyrosine transmembrane transporter activity [GO:0005302]
FBgn0020257	2.59	0	1.5	0.005459	1.57	0.02853	1.12	0.575706	75	drosophila_melanogaster	FBgn0020257	ppa	partner of paired [Source:FlyBase gene name;Acc:FBgn0020257]	2R:18573030-18576478	-	37602	NM_079088	FBgn0020257	1639677_at	ubiquitin-dependent protein catabolic process [GO:0006511];SCF ubiquitin ligase complex [GO:0019005];nuclear ubiquitin ligase complex [GO:0000152];protein binding [GO:0005515]
FBgn0034582	-3.96	0	-1.09	0.847901	-2.28	0.003796	-1	0.985735	75	drosophila_melanogaster	FBgn0034582	Cht9	Cht9 [Source:FlyBase gene name;Acc:FBgn0034582]	2R:16955487-16956813	-	37392	NM_137699	FBgn0034582	1631446_at	chitin catabolic process [GO:0006032];carbohydrate metabolic process [GO:0005975];extracellular space [GO:0005615];chitinase activity [GO:0004568];hydrolase activity, hydrolyzing O-glycosyl compounds [GO:0004553];cation binding [GO:0043169]
FBgn0039778	-3.64	0	-4.17	1e-06	-3.16	1e-06	-2.11	0.009587	75	drosophila_melanogaster	FBgn0039778	Jon99Fi	Jonah 99Fi [Source:FlyBase gene name;Acc:FBgn0039778]	3R:26314685-26315617	+	43622	NM_143543	FBgn0039778	1626394_at	proteolysis [GO:0006508];serine-type endopeptidase activity [GO:0004252]
FBgn0032305	2.12	0	1.41	0.068268	1.41	0.052191	1.1	0.669825	75	drosophila_melanogaster	FBgn0032305	CG6700		2L:10837732-10842603	-	34496	NM_135615;NM_001169473	FBgn0032305	1627530_at
FBgn0000546	2.91	0	1.7	1.7e-05	1.65	0.026223	-1.12	0.631651	75	drosophila_melanogaster	FBgn0000546	EcR	Ecdysone receptor [Source:FlyBase gene name;Acc:FBgn0000546]	2R:1975378-2056592	-	35540	NM_001169590;NM_165461;NM_165463;NM_165464;NM_165462;NM_165465	FBgn0000546	1632796_s_at	chitin-based embryonic cuticle biosynthetic process [GO:0008362];positive regulation of apoptotic process [GO:0043065];histoblast morphogenesis [GO:0007488];Malpighian tubule morphogenesis [GO:0007443];cardioblast differentiation [GO:0010002];germ cell development [GO:0007281];muscle organ development [GO:0007517];neuron development [GO:0048666];determination of adult lifespan [GO:0008340];oogene…
FBgn0038180	4.03	0	2.81	0.000169	2.41	2.8e-05	1.89	0.001999	75	drosophila_melanogaster	FBgn0038180	Cht5	Cht5 [Source:FlyBase gene name;Acc:FBgn0038180]	3R:9593271-9596454	+	41687	NM_142057	FBgn0038180	1624036_at	chitin catabolic process [GO:0006032];chitin metabolic process [GO:0006030];carbohydrate metabolic process [GO:0005975];extracellular space [GO:0005615];extracellular region [GO:0005576];chitin binding [GO:0008061];chitinase activity [GO:0004568];hydrolase activity, hydrolyzing O-glycosyl compounds [GO:0004553];cation binding [GO:0043169]
FBgn0034140	2.25	0	1.62	0.001543	1.9	2e-06	2.26	0.000306	75	drosophila_melanogaster	FBgn0034140	CG8317		2R:12462084-12464087	-	36853	NM_137294;NM_001259439;NM_001259440	FBgn0034140	1631225_at
FBgn0036410	2.85	0	1.3	0.108358	1.2	0.236172	-1.06	0.807295	75	drosophila_melanogaster	FBgn0036410	CG8100		3L:14076715-14079064	+	39565	NM_140436	FBgn0036410	1623815_at	transport [GO:0006810];larval serum protein complex [GO:0005616];extracellular region [GO:0005576];oxygen transporter activity [GO:0005344]
FBgn0036502	-2.3	0	-1.78	0.00017	-1.62	0.00588	-1.72	0.00241	75	drosophila_melanogaster	FBgn0036502	CG7841		3L:15498288-15501352	-	39672	NM_140513	FBgn0036502	1625031_at
FBgn0012042	3.89	0	2.74	0.025294	1.13	0.744884	2.67	0.003279	75	drosophila_melanogaster	FBgn0012042	AttA	Attacin-A [Source:FlyBase gene name;Acc:FBgn0012042]	2R:10634876-10635699	+	36636	NM_079021	FBgn0012042	1627551_s_at;1625124_at	defense response to Gram-positive bacterium [GO:0050830];defense response to Gram-negative bacterium [GO:0050829];antibacterial humoral response [GO:0019731];defense response to bacterium [GO:0042742];humoral immune response [GO:0006959];extracellular space [GO:0005615];extracellular region [GO:0005576]
FBgn0033234	3.04	0	1.89	0.012124	1.42	0.066554	2.59	0	75	drosophila_melanogaster	FBgn0033234	CG8791		2R:3814182-3817427	+	35745	NM_136488;NM_001259267;NM_001259266	FBgn0033234	1629732_at	transmembrane transport [GO:0055085];integral to membrane [GO:0016021];high affinity inorganic phosphate:sodium symporter activity [GO:0005316]
FBgn0262160	2.76	0	1.87	0.00011	1.82	0.011268	1.08	0.716703	75	drosophila_melanogaster	FBgn0262160	CG9932		2L:13021866-13060115	-	34701	NM_001259087;NM_135755	FBgn0262160	1637419_at;1638653_a_at	chaeta development [GO:0022416];wing disc development [GO:0035220];intracellular [GO:0005622];zinc ion binding [GO:0008270]
FBgn0034901	-4.37	0	-4.31	0	-1.09	0.80486	1.83	0.087645	75	drosophila_melanogaster	FBgn0034901	CG11300		2R:19639438-19640018	+	37760	NM_137981	FBgn0034901	1624206_at
FBgn0038717	-2.55	0	-1.45	0.005436	-1.37	0.018054	-2.42	6.9e-05	75	drosophila_melanogaster	FBgn0038717	CG17751		3R:15432976-15435044	+	42336	NM_142559	FBgn0038717	1630528_at	transmembrane transport [GO:0055085];integral to membrane [GO:0016021];transmembrane transporter activity [GO:0022857];secondary active organic cation transmembrane transporter activity [GO:0008513]
FBgn0051410	-2.7	0	-1.97	0.003114	-1.48	0.099844	-1.14	0.651129	75	drosophila_melanogaster	FBgn0051410	Npc2e	Niemann-Pick type C-2e [Source:FlyBase gene name;Acc:FBgn0051410]	3R:5879120-5879982	+	326136	NM_169323	FBgn0051410	1623732_at	sterol transport [GO:0015918];cellular_component [GO:0005575];sterol binding [GO:0032934]
FBgn0053465	2.91	0	1.46	0.194126	1.09	0.715901	1.47	0.224915	75	drosophila_melanogaster	FBgn0053465	CG33465		2R:11706619-11708600	-	3885587	NM_001038861	FBgn0053465	1623697_s_at	proteolysis [GO:0006508];serine-type endopeptidase activity [GO:0004252]
FBgn0027586	-2.62	0	-2.8	1.5e-05	-1.98	0.005175	-1.38	0.073252	75	drosophila_melanogaster	FBgn0027586	CG5867		2L:13236493-13239296	+	34728	NM_135781	FBgn0027586	1632650_at	extracellular space [GO:0005615]
FBgn0262607	7.31	0	1.87	0.082927	2.15	0.017397	3.57	1.5e-05	75	drosophila_melanogaster	FBgn0262607	CG43133		X:18023618-18024211	-	12798151	NM_001258806	FBgn0262607	1637934_at
FBgn0259244	2.19	0	1.51	0.004421	1.51	0.022382	1.74	0.001531	75	drosophila_melanogaster	FBgn0259244	CG42342		3R:12328523-12397082	+	7354466	NM_001144589;NM_001144590;NM_001144592;NM_001170160;NM_001202305;NM_001202306;NM_001260212;NM_001260213;NM_001260214;NM_001144591	FBgn0259244	1639558_at;1635779_at;1633321_at;1631471_at	biological_process [GO:0008150];cellular_component [GO:0005575];molecular_function [GO:0003674]
FBgn0031939	3.65	0	2.13	0.001381	1.71	0.053843	1.6	0.010687	75	drosophila_melanogaster	FBgn0031939	CG13796		2L:7727150-7732668	-	34051	NM_164766;NM_135296;NM_164767;NM_001144335	FBgn0031939	1640224_s_at	neurotransmitter transport [GO:0006836];integral to membrane [GO:0016021];neurotransmitter:sodium symporter activity [GO:0005328];neurotransmitter transporter activity [GO:0005326];glycine transmembrane transporter activity [GO:0015187]
FBgn0035789	5.91	0	1.95	0.075416	1.47	0.293253	1.6	0.191094	75	drosophila_melanogaster	FBgn0035789	mthl6	methuselah-like 6 [Source:FlyBase gene name;Acc:FBgn0035789]	3L:7479067-7481018	+	38839	NM_176295	FBgn0035789	1625092_at	response to stress [GO:0006950];determination of adult lifespan [GO:0008340];G-protein coupled receptor signaling pathway [GO:0007186];cell surface receptor signaling pathway [GO:0007166];integral to membrane [GO:0016021];membrane [GO:0016020];G-protein coupled receptor activity [GO:0004930];transmembrane signaling receptor activity [GO:0004888]
FBgn0028956	3.57	0	1.9	0.011602	2.15	0.000593	2.28	0.004014	75	drosophila_melanogaster	FBgn0028956	mthl3	methuselah-like 3 [Source:FlyBase gene name;Acc:FBgn0028956]	2R:13336038-13340099	-	36961	NM_145335	FBgn0028956	1637658_at	response to stress [GO:0006950];determination of adult lifespan [GO:0008340];G-protein coupled receptor signaling pathway [GO:0007186];cell surface receptor signaling pathway [GO:0007166];integral to membrane [GO:0016021];membrane [GO:0016020];G-protein coupled receptor activity [GO:0004930];transmembrane signaling receptor activity [GO:0004888]
FBgn0259240	2.44	0	1.89	0.005159	1.96	0.007954	1	0.991433	75	drosophila_melanogaster	FBgn0259240	Ten-a	Tenascin accessory [Source:FlyBase gene name;Acc:FBgn0259240]	X:12022928-12229249	+	32183	NM_001144717;NM_001169259;NM_001144718;NM_078582;NM_001169261;NM_001169260;NM_001258711;NM_001258712;NM_001258713;NM_001169258	FBgn0259240	1630294_at;1623755_at;1637879_at	cell adhesion [GO:0007155];cell-matrix adhesion [GO:0007160];extracellular region [GO:0005576];plasma membrane [GO:0005886];proteinaceous extracellular matrix [GO:0005578];protein binding [GO:0005515]
FBgn0010300	2.5	0	1.76	0.002052	1.8	0.010674	-1.05	0.845908	75	drosophila_melanogaster	FBgn0010300	brat	brain tumor [Source:FlyBase gene name;Acc:FBgn0010300]	2L:19133816-19179758	+	35197	NM_001201913;NM_057597;NM_206004;NM_134302	FBgn0010300	1639217_s_at	ganglion mother cell fate determination [GO:0007402];regulation of translation [GO:0006417];regulation of neurogenesis [GO:0050767];oogenesis [GO:0048477];phagocytosis, engulfment [GO:0006911];asymmetric cell division [GO:0008356];neurogenesis [GO:0022008];axon guidance [GO:0007411];regulation of cell cycle [GO:0051726];negative regulation of neuroblast proliferation [GO:0007406];negative regulat…
FBgn0264273	2.41	0	1.94	5.2e-05	1.94	0.006195	-1.03	0.901874	75	drosophila_melanogaster	FBgn0264273	CG33960	Semaphorin-2b [Source:FlyBase gene name;Acc:FBgn0264273]	2R:12274029-12319263	+	246538	NM_001038863;NM_001144208	FBgn0264273	1635739_at;1632975_at;1623684_at	axon guidance [GO:0007411];dendrite guidance [GO:0070983];synaptic target attraction [GO:0016200];extracellular region [GO:0005576];plasma membrane [GO:0005886];protein binding [GO:0005515]
FBgn0261444	2.71	0	2.71	0	2.93	0	2.19	0.001072	75	drosophila_melanogaster	FBgn0261444	CG3638		X:1109747-1130717	-	31071	NM_166873;NM_001258531	FBgn0261444	1635368_at;1637384_a_at;1626359_at	inter-male aggressive behavior [GO:0002121];phagocytosis, engulfment [GO:0006911];mushroom body development [GO:0016319];chloride channel complex [GO:0034707]
FBgn0037230	-5.84	0	-1.31	0.548973	-2.59	0.00041	1.2	0.612899	75	drosophila_melanogaster	FBgn0037230	CG9780		3R:117996-120543	-	40540	NM_141192	FBgn0037230	1637385_a_at;1633206_at	proteolysis [GO:0006508];metallopeptidase activity [GO:0008237]
FBgn0264296	2.37	0	2.51	0	2.81	0	3.98	0	75	drosophila_melanogaster	FBgn0264296	CG10039		2L:4008653-4009090	+	33617		FBgn0264296	1628393_at	biological_process [GO:0008150];cellular_component [GO:0005575];molecular_function [GO:0003674]
FBgn0036225	-2.7	0	-4	0	-3.92	0	-2.4	0.000544	75	drosophila_melanogaster	FBgn0036225	CG5883		3L:11936740-11937952	-	39352	NM_140269	FBgn0036225	1637889_at	chitin metabolic process [GO:0006030];extracellular region [GO:0005576];structural constituent of peritrophic membrane [GO:0016490];chitin binding [GO:0008061]
FBgn0039098	2.5	0	1.28	0.158066	1.73	0.00132	1.7	0.00661	75	drosophila_melanogaster	FBgn0039098	CG13822		3R:19503080-19504145	+	42787	NM_142908	FBgn0039098	1635936_at
FBgn0011260	2.63	0	1.92	0	1.97	1.3e-05	1.47	0.103466	75	drosophila_melanogaster	FBgn0011260	Sema-2a	Sema-2a [Source:FlyBase gene name;Acc:FBgn0011260]	2R:12387701-12420934	+	36846	NM_166178;NM_134303;NM_058159;NM_206134	FBgn0011260	1629819_s_at	flight behavior [GO:0007629];visual behavior [GO:0007632];axon guidance [GO:0007411];synaptic target inhibition [GO:0016201];drinking behavior [GO:0042756];salivary gland development [GO:0007431];dendrite guidance [GO:0070983];adult behavior [GO:0030534];extracellular region [GO:0005576];membrane [GO:0016020];receptor activity [GO:0004872];protein binding [GO:0005515]
FBgn0033439	5.32	0	2.9	0.004189	2.68	0.001819	1.46	0.169495	75	drosophila_melanogaster	FBgn0033439	CG1773		2R:5593789-5595085	+	35999	NM_136668;NM_001169630	FBgn0033439	1625910_at	proteolysis [GO:0006508];serine-type endopeptidase activity [GO:0004252]
FBgn0040565	3.77	0	2.24	0.004647	1.92	0.023367	1.44	0.204158	75	drosophila_melanogaster	FBgn0040565	CG7606		3R:13422258-13422639	+	8673956	NM_001170166	FBgn0040565	1637846_at
FBgn0037153	2.24	0	1.96	6e-06	1.8	0.005198	1.18	0.541351	75	drosophila_melanogaster	FBgn0037153	olf413	olf413 [Source:FlyBase gene name;Acc:FBgn0037153]	3L:22129190-22240802	+	40453	NM_168948	FBgn0037153	1624934_at	oxidation-reduction process [GO:0055114];carbohydrate catabolic process [GO:0016052];catecholamine metabolic process [GO:0006584];extracellular space [GO:0005615];copper ion binding [GO:0005507];carbohydrate binding [GO:0030246];oxidoreductase activity, acting on paired donors, with incorporation or reduction of molecular oxygen, reduced ascorbate as one donor, and incorporation of one atom of ox…
FBgn0085765	5.23	0	2.35	0.041344	2.06	0.085838	-1.28	0.481034	75	drosophila_melanogaster	FBgn0085765			XHet:184014-184944	+		NR_004369;NR_003983	FBgn0085765
FBgn0034331	8.77	0	1.85	0.117045	4.3	0.000577	2.93	0.002414	75	drosophila_melanogaster	FBgn0034331	CG15067		2R:14272417-14273093	-	37102	NM_137476;NM_001169722	FBgn0034331	1625174_at	neurogenesis [GO:0022008]
FBgn0031589	2.24	0	1.03	0.8312	1.03	0.834678	1.03	0.834281	75	drosophila_melanogaster	FBgn0031589	CG3714		2L:4189497-4198058	-	33626	NM_164573;NM_164574;NM_164572;NM_134974;NM_164575;NM_001103607	FBgn0031589	1638844_s_at	nicotinate nucleotide salvage [GO:0019358];NAD biosynthetic process [GO:0009435];pyridine nucleotide biosynthetic process [GO:0019363];cytoplasm [GO:0005737];nicotinate-nucleotide diphosphorylase (carboxylating) activity [GO:0004514];nicotinate phosphoribosyltransferase activity [GO:0004516]
FBgn0013984	2.7	0	1.56	0.325397	1.76	0.048331	-1.39	0.197234	75	drosophila_melanogaster	FBgn0013984	InR	Insulin-like receptor [Source:FlyBase gene name;Acc:FBgn0013984]	3R:17398221-17445043	-	42549	NM_001144621;NM_079712;NM_001144622;NM_001144623	FBgn0013984	1629141_at	embryonic development via the syncytial blastoderm [GO:0001700];locomotory behavior [GO:0007626];circadian rhythm [GO:0007623];cellular response to DNA damage stimulus [GO:0006974];growth [GO:0040007];imaginal disc growth [GO:0007446];response to oxidative stress [GO:0006979];determination of adult lifespan [GO:0008340];embryo development [GO:0009790];germ-band shortening [GO:0007390];positive re…
FBgn0051633	-2.41	0	-1.94	0.000426	-1.55	0.042257	-1.23	0.259179	75	drosophila_melanogaster	FBgn0051633	CG31633		2L:6654760-6656321	-	33931	NM_164698	FBgn0051633	1623426_at
FBgn0039779	3.15	0	-1.63	0.051673	1.19	0.417111	1.82	0.014971	75	drosophila_melanogaster	FBgn0039779	PH4alphaSG2	prolyl-4-hydroxylase-alpha SG2 [Source:FlyBase gene name;Acc:FBgn0039779]	3R:26315796-26317709	+	43623	NM_143544	FBgn0039779	1640893_a_at	oxidation-reduction process [GO:0055114];salivary gland morphogenesis [GO:0007435];endoplasmic reticulum [GO:0005783];procollagen-proline 4-dioxygenase complex [GO:0016222];L-ascorbic acid binding [GO:0031418];oxidoreductase activity, acting on paired donors, with incorporation or reduction of molecular oxygen, 2-oxoglutarate as one donor, and incorporation of one atom each of oxygen into both do…
FBgn0033438	2.77	0	2.61	0	2.25	0.000382	1.77	0.006388	75	drosophila_melanogaster	FBgn0033438	Mmp2	Matrix metalloproteinase 2 [Source:FlyBase gene name;Acc:FBgn0033438]	2R:5498644-5571356	-	35997	NM_206066	FBgn0033438	1623299_at	imaginal disc fusion, thorax closure [GO:0046529];basement membrane organization [GO:0071711];tracheal outgrowth, open tracheal system [GO:0007426];oogenesis [GO:0048477];open tracheal system development [GO:0007424];lateral inhibition [GO:0046331];proteolysis [GO:0006508];negative regulation of fibroblast growth factor receptor signaling pathway [GO:0040037];tracheal pit formation in open trache…
FBgn0004647	2.53	0	1.66	0.00542	1.66	0.043518	1.07	0.778901	75	drosophila_melanogaster	FBgn0004647	N	Notch [Source:FlyBase gene name;Acc:FBgn0004647]	X:3028905-3066295	+	31293	NM_057511;NM_001258581	FBgn0004647	1634576_at	skeletal muscle tissue development [GO:0007519];positive regulation of S phase of mitotic cell cycle [GO:0045750];negative regulation of fusion cell fate specification [GO:0035157];negative regulation of neurogenesis [GO:0050768];positive regulation of transcription from RNA polymerase II promoter [GO:0045944];germarium-derived egg chamber formation [GO:0007293];negative regulation of gene expres…
FBgn0031877	-2.66	0	-2.34	0	-2.43	4e-06	-1.79	0.009856	75	drosophila_melanogaster	FBgn0031877	CG10399		2L:6960426-6961552	+	33978	NM_135245	FBgn0031877	1633760_at	leucine metabolic process [GO:0006551];mitochondrial matrix [GO:0005759];microtubule associated complex [GO:0005875];lyase activity [GO:0016829];hydroxymethylglutaryl-CoA lyase activity [GO:0004419];catalytic activity [GO:0003824]
FBgn0052198	-4.08	0	-2.77	8e-06	-2.63	0.000839	1.08	0.793295	75	drosophila_melanogaster	FBgn0052198	CG32198		3L:18520076-18520545	+	317909	NM_168767	FBgn0052198	1636183_at	biological_process [GO:0008150];cellular_component [GO:0005575];molecular_function [GO:0003674]
FBgn0013771	-2.79	0	-2.93	2e-06	-2.65	1.8e-05	-2.75	2e-06	75	drosophila_melanogaster	FBgn0013771	Cyp6a9	Cytochrome P450-6a9 [Source:FlyBase gene name;Acc:FBgn0013771]	2R:10766861-10768877	-	36663	NM_079024	FBgn0013771	1628345_at	oxidation-reduction process [GO:0055114];insecticide metabolic process [GO:0017143];microsome [GO:0005792];membrane [GO:0016020];oxidoreductase activity, acting on paired donors, with incorporation or reduction of molecular oxygen [GO:0016705];electron carrier activity [GO:0009055];heme binding [GO:0020037]
FBgn0086902	2.12	0	1.47	0.065129	1.52	0.046647	-1.14	0.572061	75	drosophila_melanogaster	FBgn0086902	kis	kismet [Source:FlyBase gene name;Acc:FBgn0086902]	2L:210735-250823	-	33185	NM_078717;NM_001144289;NM_001258889;NM_001258890;NM_001258891;NM_164376	FBgn0086902	1636513_a_at	peroxisome organization [GO:0007031];neuron remodeling [GO:0016322];locomotion [GO:0040011];short-term memory [GO:0007614];negative regulation of transcription, DNA-dependent [GO:0045892];positive regulation of organ growth [GO:0046622];imaginal disc-derived wing morphogenesis [GO:0007476];border follicle cell migration [GO:0007298];antimicrobial humoral response [GO:0019730];blastoderm segmentat…
FBgn0026876	3.1	0	3.35	0	3.54	0	3.66	0	75	drosophila_melanogaster	FBgn0026876	CG11403		X:1130906-1133917	-	31072	NM_130542	FBgn0026876	1626359_at	nucleotide-excision repair [GO:0006289];nucleobase-containing compound metabolic process [GO:0006139];ATP-dependent DNA helicase activity [GO:0004003];helicase activity [GO:0004386];DNA binding [GO:0003677];ATP binding [GO:0005524];hydrolase activity, acting on acid anhydrides [GO:0016817];hydrolase activity, acting on acid anhydrides, in phosphorus-containing anhydrides [GO:0016818];ATP-dependen…
FBgn0039798	4.92	0	-1.24	0.454073	-1.6	0.098352	1.6	0.107031	75	drosophila_melanogaster	FBgn0039798	CG11313		3R:26555559-26567010	-	43646	NM_143564	FBgn0039798	1631414_at	proteolysis [GO:0006508];serine-type endopeptidase activity [GO:0004252]
FBgn0036988	2.36	0	1.31	0.168508	1.18	0.373343	1.17	0.490264	75	drosophila_melanogaster	FBgn0036988	CG5262		3L:20421062-20423575	-	40258	NM_140966	FBgn0036988	1631273_at	biological_process [GO:0008150];cellular_component [GO:0005575];molecular_function [GO:0003674]
FBgn0051778	2.52	0	1.46	0.126792	1.24	0.186831	1.14	0.64594	75	drosophila_melanogaster	FBgn0051778	CG31778		2L:3704106-3705462	-	261616	NM_164549	FBgn0051778	1636682_at	serine-type endopeptidase inhibitor activity [GO:0004867]
FBgn0000547	2.19	0	1.43	0.035376	1.53	0.038134	-1.03	0.884585	75	drosophila_melanogaster	FBgn0000547	ed	echinoid [Source:FlyBase gene name;Acc:FBgn0000547]	2L:4031379-4115059	+	33619	NM_078745	FBgn0000547	1627506_at	regulation of hippo signaling [GO:0035330];negative regulation of fusion cell fate specification [GO:0035157];regulation of actin cytoskeleton organization [GO:0032956];muscle organ morphogenesis [GO:0048644];contractile actin filament bundle assembly [GO:0030038];negative regulation of neurogenesis [GO:0050768];inter-male aggressive behavior [GO:0002121];negative regulation of epidermal growth f…
FBgn0037930	-2.82	0	-1.6	0.004197	-1.52	0.010802	-1.87	0.002363	75	drosophila_melanogaster	FBgn0037930	CG14715		3R:7499941-7500645	+	41403	NM_141844	FBgn0037930	1625141_at	protein folding [GO:0006457];peptidyl-proline modification [GO:0018208];protein peptidyl-prolyl isomerization [GO:0000413];peptidyl-prolyl cis-trans isomerase activity [GO:0003755];FK506 binding [GO:0005528]
FBgn0031910	3.54	0	2.12	0.001664	3.73	1e-06	3.29	2e-06	75	drosophila_melanogaster	FBgn0031910	CG15818		2L:7410909-7412229	+	34019	NM_135272	FBgn0031910	1637095_at	carbohydrate binding [GO:0030246];binding [GO:0005488]
FBgn0261380	-3.05	0	-1.71	0.018143	-1.61	0.03346	-1.3	0.302761	75	drosophila_melanogaster	FBgn0261380	mRpL37	mitochondrial ribosomal protein L37 [Source:FlyBase gene name;Acc:FBgn0261380]	3R:6608285-6609813	-	41293	NM_079582	FBgn0261380		translation [GO:0006412];mitochondrial large ribosomal subunit [GO:0005762];mitochondrion [GO:0005739];ribosome [GO:0005840];structural constituent of ribosome [GO:0003735]
FBgn0085397	2.34	0	2.43	0	2.31	0.000132	1.53	0.104446	75	drosophila_melanogaster	FBgn0085397	Fili	Fish-lips [Source:FlyBase gene name;Acc:FBgn0085397]	2R:17759537-17833769	+	5740472	NM_001103932	FBgn0085397	1626772_at;1628113_at	regulation of apoptotic process [GO:0042981];imaginal disc-derived wing morphogenesis [GO:0007476];integral to membrane [GO:0016021];molecular_function [GO:0003674];protein binding [GO:0005515]
FBgn0262473	2.13	0	1.59	0.008365	1.2	0.228009	1.36	0.182293	75	drosophila_melanogaster	FBgn0262473	Tl	Toll [Source:FlyBase gene name;Acc:FBgn0262473]	3R:22624765-22668125	+	43222	NM_079794	FBgn0262473	1639321_s_at	defense response to Gram-positive bacterium [GO:0050830];Toll signaling pathway [GO:0008063];response to bacterium [GO:0009617];innate immune response [GO:0045087];cytokinesis [GO:0000910];dorsal/ventral axis specification [GO:0009950];regulation of hemocyte differentiation [GO:0045610];synapse assembly [GO:0007416];zygotic specification of dorsal/ventral axis [GO:0007352];hemocyte proliferation …
FBgn0053196	2.1	0	-1.07	0.72678	1.1	0.542679	-1.21	0.466912	75	drosophila_melanogaster	FBgn0053196	dp	dumpy [Source:FlyBase gene name;Acc:FBgn0053196]	2L:4477462-4595054	-	318824	NM_001258947;NM_001258946;NM_001258950	FBgn0053196	1634075_at	apposition of dorsal and ventral imaginal disc-derived wing surfaces [GO:0007475];chitin-based cuticle attachment to epithelium [GO:0040005];chitin-based embryonic cuticle biosynthetic process [GO:0008362];open tracheal system development [GO:0007424];lateral inhibition [GO:0046331];extracellular matrix [GO:0031012];proteinaceous extracellular matrix [GO:0005578];4 iron, 4 sulfur cluster binding …
FBgn0031752	2.02	0	1.3	0.053418	1.23	0.267509	1.18	0.322598	75	drosophila_melanogaster	FBgn0031752	CG9044		2L:5949450-5955235	+	33825	NM_135127	FBgn0031752	1628438_at	protein binding [GO:0005515]
FBgn0014368	-6.87	0	-16.06	0	-2.33	0.050033	-1.48	0.223615	75	drosophila_melanogaster	FBgn0014368	nol	no optic lobe [Source:FlyBase gene name;Acc:FBgn0014368]	3L:11123935-11124502	+	64867	NM_080275	FBgn0014368	1632849_at	neuroblast proliferation [GO:0007405];extracellular region [GO:0005576]
FBgn0033889	2.08	0	1.59	0.00107	1.6	0.000666	1.23	0.253828	75	drosophila_melanogaster	FBgn0033889	CG6701		2R:9860504-9867670	-	36550	NM_001201995;NM_137076;NM_001201994	FBgn0033889	1623830_at;1635737_at	intracellular [GO:0005622];zinc ion binding [GO:0008270]
FBgn0051163	2.7	0	2.09	3.3e-05	2.15	0.000775	1.16	0.568309	75	drosophila_melanogaster	FBgn0051163	SKIP	Shal K[+] channel interacting protein [Source:FlyBase gene name;Acc:FBgn0051163]	3R:17959557-18121848	+	42601	NM_001043277;NM_001260304;NM_001260305;NM_169997	FBgn0051163	1628867_s_at;1626457_s_at	SH3/SH2 adaptor activity [GO:0005070];protein binding [GO:0005515]
FBgn0037723	-2.06	0	-1.62	0.001284	-1.34	0.084477	-1.41	0.042047	75	drosophila_melanogaster	FBgn0037723	SpdS	Spermidine Synthase [Source:FlyBase gene name;Acc:FBgn0037723]	3R:5457361-5459395	+	41167	NM_169298;NM_001260076;NM_141664	FBgn0037723	1630830_a_at	spermidine biosynthetic process [GO:0008295];cellular_component [GO:0005575];spermidine synthase activity [GO:0004766];catalytic activity [GO:0003824]
FBgn0263392	2.21	0	1.78	0.003476	1.85	0.002492	1.12	0.626895	75	drosophila_melanogaster	FBgn0263392	CG43444		3L:2786206-2879158	-	38347	NM_001259652;NM_001259654;NM_001259653;NM_139493	FBgn0263392	1626183_at;1633257_at	DNA binding [GO:0003677];zinc ion binding [GO:0008270]
FBgn0261574	2.17	0	1.86	0.000496	1.92	0.000114	1.21	0.37064	75	drosophila_melanogaster	FBgn0261574	kug	kugelei [Source:FlyBase gene name;Acc:FBgn0261574]	3L:19999684-20017707	+	40191		FBgn0261574	1627761_at	foregut morphogenesis [GO:0007440];hindgut morphogenesis [GO:0007442];oogenesis [GO:0048477];homophilic cell adhesion [GO:0007156];calcium-dependent cell-cell adhesion [GO:0016339];open tracheal system development [GO:0007424];negative regulation of imaginal disc growth [GO:0045571];establishment of planar polarity of follicular epithelium [GO:0042247];establishment or maintenance of actin cytosk…
FBgn0000567	2.4	0	1.52	0.005886	1.34	0.200557	-1.12	0.65664	75	drosophila_melanogaster	FBgn0000567	Eip74EF	Ecdysone-induced protein 74EF [Source:FlyBase gene name;Acc:FBgn0000567]	3L:17551772-17612425	-	39962	NM_001014590;NM_168740;NM_168739;NM_001259887;NM_168741	FBgn0000567	1635639_a_at;1634440_s_at;1638501_at	positive regulation of transcription from RNA polymerase II promoter [GO:0045944];cellular process [GO:0009987];oogenesis [GO:0048477];salivary gland cell autophagic cell death [GO:0035071];regulation of transcription, DNA-dependent [GO:0006355];regulation of development, heterochronic [GO:0040034];autophagy [GO:0006914];cell death [GO:0008219];nucleus [GO:0005634];RNA polymerase II core promoter…
FBgn0033789	-2.25	0	1.93	5.5e-05	2.25	0.000398	3.83	0	75	drosophila_melanogaster	FBgn0033789	CG13324		2R:8936647-8937123	-	36434	NM_136989	FBgn0033789	1639268_at
FBgn0031547	3.5	0	1.13	0.625342	-1.14	0.61287	1.42	0.222194	75	drosophila_melanogaster	FBgn0031547	Sr-CIV	Scavenger receptor class C, type IV [Source:FlyBase gene name;Acc:FBgn0031547]	2L:3522521-3524056	-	33576	NM_134945	FBgn0031547	1624817_at	immune response [GO:0006955];defense response [GO:0006952];integral to plasma membrane [GO:0005887];membrane [GO:0016020];polysaccharide binding [GO:0030247];scavenger receptor activity [GO:0005044]
FBgn0262004	3.45	0	-1.21	0.536004	3.51	6e-06	1.73	0.097362	75	drosophila_melanogaster	FBgn0262004	CG42822		3R:13239654-13240121	+	10178916	NM_001202314	FBgn0262004	1633130_at
FBgn0037363	1.96	0	1.28	0.065949	1.28	0.11499	1.07	0.711076	75	drosophila_melanogaster	FBgn0037363	CG1347		3R:1495435-1505652	+	40700	NM_206434	FBgn0037363	1640321_at
FBgn0002543	2.19	0	2.17	1.1e-05	1.91	0.001914	1.42	0.068993	75	drosophila_melanogaster	FBgn0002543	lea	leak [Source:FlyBase gene name;Acc:FBgn0002543]	2L:1380086-1420449	-	44522	NM_080531	FBgn0002543	1636905_at	outflow tract morphogenesis [GO:0003151];regulation of epithelial cell migration, open tracheal system [GO:2000274];cardioblast cell fate specification [GO:0042685];positive regulation of cell-cell adhesion [GO:0022409];embryonic heart tube development [GO:0035050];salivary gland boundary specification [GO:0007432];neuron migration [GO:0001764];tracheal outgrowth, open tracheal system [GO:0007426…
FBgn0031571	2.22	0	1.55	0.003009	1.79	0.000103	1.35	0.070606	75	drosophila_melanogaster	FBgn0031571	CG3921		2L:3787168-3802509	+	33604	NM_134964;NM_001258935;NM_001258936	FBgn0031571	1634283_at	membrane [GO:0016020];carbohydrate binding [GO:0030246];scavenger receptor activity [GO:0005044]
FBgn0260955	5.8	0	8.55	0	4.36	7.8e-05	2.25	0.019281	75	drosophila_melanogaster	FBgn0260955	CG42587		2L:14744897-14745210	-	8674060	NM_001169510	FBgn0260955
FBgn0034219	2.74	0	2.28	1e-05	2.66	0	1.93	0.008763	75	drosophila_melanogaster	FBgn0034219	mthl4	methuselah-like 4 [Source:FlyBase gene name;Acc:FBgn0034219]	2R:13332688-13334988	-	36960	NM_176214	FBgn0034219	1641282_at;1627967_a_at	response to stress [GO:0006950];G-protein coupled receptor signaling pathway [GO:0007186];cell surface receptor signaling pathway [GO:0007166];integral to membrane [GO:0016021];membrane [GO:0016020];G-protein coupled receptor activity [GO:0004930];transmembrane signaling receptor activity [GO:0004888]
FBgn0085194	3.14	1e-06	2.06	0.005961	1.85	0.009013	1.46	0.147911	75	drosophila_melanogaster	FBgn0085194	CG34165		2L:14713777-14714355	+	5740685	NM_001103691	FBgn0085194	1640675_at
FBgn0004583	2.02	1e-06	1.48	0.008737	1.61	0.007405	1.07	0.720798	75	drosophila_melanogaster	FBgn0004583	ex	expanded [Source:FlyBase gene name;Acc:FBgn0004583]	2L:431227-448701	+	33218	NM_057492	FBgn0004583	1625970_at	negative regulation of hippo signaling [GO:0035331];positive regulation of phosphorylation [GO:0042327];hippo signaling [GO:0035329];regulation of apoptotic process [GO:0042981];cell cycle arrest [GO:0007050];regulation of signal transduction [GO:0009966];endocytic recycling [GO:0032456];regulation of exit from mitosis [GO:0007096];compound eye photoreceptor cell differentiation [GO:0001751];comp…
FBgn0029114	2.44	1e-06	1.82	0.004005	1.8	0.007897	1.06	0.835516	75	drosophila_melanogaster	FBgn0029114	Tollo	Tollo [Source:FlyBase gene name;Acc:FBgn0029114]	3L:15228719-15235932	+	44497	NM_080018	FBgn0029114	1637481_at	defense response [GO:0006952];signal transduction [GO:0007165];innate immune response in mucosa [GO:0002227];regulation of protein glycosylation [GO:0060049];peripheral nervous system neuron development [GO:0048935];intracellular [GO:0005622];integral to membrane [GO:0016021];plasma membrane [GO:0005886];intrinsic to membrane [GO:0031224];transmembrane signaling receptor activity [GO:0004888];pro…
FBgn0035427	2.43	1e-06	1.35	0.185878	1.38	0.077822	1.15	0.604962	75	drosophila_melanogaster	FBgn0035427	ckd	cracked [Source:FlyBase gene name;Acc:FBgn0035427]	3L:3257878-3268184	+	38402	NM_206264	FBgn0035427	1641389_at;1625326_a_at	chitin metabolic process [GO:0006030];extracellular region [GO:0005576];chitin binding [GO:0008061]
FBgn0039321	-3.44	1e-06	-1.92	0.001189	-2.6	0.000119	-1.73	0.026631	75	drosophila_melanogaster	FBgn0039321	CG10550		3R:21132129-21134109	-	43061	NM_170218;NM_170219;NM_143123	FBgn0039321	1639660_s_at	biological_process [GO:0008150];cellular_component [GO:0005575];molecular_function [GO:0003674];transferase activity, transferring phosphorus-containing groups [GO:0016772]
FBgn0003377	4.32	1e-06	3.24	0.000197	1.91	0.035018	1.53	0.155047	75	drosophila_melanogaster	FBgn0003377	Sgs7	Salivary gland secretion 7 [Source:FlyBase gene name;Acc:FBgn0003377]	3L:11502961-11503347	+	47198	NM_057370	FBgn0003377	1631053_at	puparial adhesion [GO:0007594];extracellular region [GO:0005576];structural molecule activity [GO:0005198]
FBgn0035311	-4.76	1e-06	-1.5	0.114779	-2.94	0.000327	-1.76	0.050501	75	drosophila_melanogaster	FBgn0035311			3L:2171777-2172773	-			FBgn0035311	1638372_at
FBgn0004595	2.6	1e-06	2.66	0	2.28	0.000602	1.08	0.760962	75	drosophila_melanogaster	FBgn0004595	pros	prospero [Source:FlyBase gene name;Acc:FBgn0004595]	3R:7155624-7232782	+	41363	NM_169386;NM_001260116;NM_176459;NM_001260115;NM_079593;NM_001260117	FBgn0004595	1635500_a_at;1641549_at;1631954_at;1640431_at	ganglion mother cell fate determination [GO:0007402];courtship behavior [GO:0007619];central nervous system development [GO:0007417];cell fate specification [GO:0001708];synapse assembly [GO:0007416];ventral cord development [GO:0007419];axonogenesis [GO:0007409];sensory perception of taste [GO:0050909];dendrite morphogenesis [GO:0048813];phagocytosis, engulfment [GO:0006911];compound eye cone ce…
FBgn0261675	-3.3	1e-06	-1.79	0.000248	1.05	0.829196	-1.4	0.24193	75	drosophila_melanogaster	FBgn0261675	Npc1b	Niemann-Pick type C-1b [Source:FlyBase gene name;Acc:FBgn0261675]	X:20805980-20810408	+	33072	NM_134573	FBgn0261675	1632659_at	central nervous system development [GO:0007417];peripheral nervous system development [GO:0007422];dorsal closure [GO:0007391];intestinal cholesterol absorption [GO:0030299];integral to membrane [GO:0016021];plasma membrane [GO:0005886];membrane [GO:0016020];hedgehog receptor activity [GO:0008158]
FBgn0030243	2.03	1e-06	1.34	0.074118	1.47	0.038054	1.2	0.389738	75	drosophila_melanogaster	FBgn0030243	CG2186		X:10751688-10760279	+	32017	NM_132432	FBgn0030243	1630686_at
FBgn0263706	2.38	1e-06	1.77	0.000788	1.86	0.006589	1.21	0.311548	75	drosophila_melanogaster	FBgn0263706	CG8557;CG12432		X:17350590-17455214	-	32730;32729	NM_132991;NM_176751;NM_132990	FBgn0263706	1636284_at;1635347_a_at	regulation of Rho protein signal transduction [GO:0035023];intracellular [GO:0005622];Rho guanyl-nucleotide exchange factor activity [GO:0005089];phospholipid binding [GO:0005543];protein binding [GO:0005515]
FBgn0039226	-3.16	1e-06	-2.98	0	-2.67	1e-06	-2.72	4e-06	75	drosophila_melanogaster	FBgn0039226	Ude	Uracil-DNA degrading factor [Source:FlyBase gene name;Acc:FBgn0039226]	3R:20623317-20625390	-	42953	NM_143030	FBgn0039226	1623080_at	DNA catabolic process [GO:0006308];pupation [GO:0035074];DNA binding [GO:0003677];RNA binding [GO:0003723]
FBgn0024806	1.93	1e-06	1.34	0.021843	1.34	0.027105	1.12	0.580326	75	drosophila_melanogaster	FBgn0024806	DIP2	DISCO Interacting Protein 2 [Source:FlyBase gene name;Acc:FBgn0024806]	3L:250229-257954	-	252479	NM_138175;NM_001259601	FBgn0024806	1634461_at	metabolic process [GO:0008152];nucleus [GO:0005634];catalytic activity [GO:0003824];transcription factor binding [GO:0008134];protein binding [GO:0005515]
FBgn0259226	-3.81	1e-06	-3.01	0.000133	-2.17	0.000793	-2.36	0.002883	75	drosophila_melanogaster	FBgn0259226	CG42326		2R:4460868-4471147	-	35838	NM_078936;NM_136547	FBgn0259226	1637753_at;1640986_at
FBgn0053461	7.38	1e-06	1.81	0.187878	1.2	0.673038	2.38	0.018918	75	drosophila_melanogaster	FBgn0053461	CG33461		2R:11582891-11583983	+	2768840	NM_206121	FBgn0053461		proteolysis [GO:0006508];serine-type endopeptidase activity [GO:0004252]
FBgn0043578	-4.84	1e-06	-1.11	0.820878	-1.11	0.756024	-1.68	0.090221	75	drosophila_melanogaster	FBgn0043578	PGRP-SB1	PGRP-SB1 [Source:FlyBase gene name;Acc:FBgn0043578]	3L:16720399-16721089	-	39870	NM_140660	FBgn0043578	1636490_at	immune response [GO:0006955];defense response [GO:0006952];peptidoglycan catabolic process [GO:0009253];integral to plasma membrane [GO:0005887];microtubule associated complex [GO:0005875];extracellular region [GO:0005576];zinc ion binding [GO:0008270];N-acetylmuramoyl-L-alanine amidase activity [GO:0008745];peptidoglycan binding [GO:0042834]
FBgn0051076	3.24	1e-06	1.9	0.031693	1.75	0.01318	1.9	0.000945	75	drosophila_melanogaster	FBgn0051076	CG31076		3R:22814757-22815574	-	318582	NM_170305	FBgn0051076	1632372_at	protein binding [GO:0005515]
FBgn0032896	-4.48	1e-06	-3.56	2e-06	-1.81	0.048454	-1.77	0.039827	75	drosophila_melanogaster	FBgn0032896	CG14400		2L:20856987-20857891	-	35354	NM_136224	FBgn0032896	1637797_at
FBgn0263199	-2.32	1e-06	-2.82	0	-2.31	0	-1.45	0.04762	75	drosophila_melanogaster	FBgn0263199	Galk	Galactokinase [Source:FlyBase gene name;Acc:FBgn0263199]	3L:8975312-8979191	-	39031	NM_140018;NM_168307;NM_140019;NM_001202145;NM_168308	FBgn0263199	1641681_s_at	carbohydrate phosphorylation [GO:0046835];galactose metabolic process [GO:0006012];cytoplasm [GO:0005737];ATP binding [GO:0005524];galactokinase activity [GO:0004335]
FBgn0263002	-6.51	1e-06	1.4	0.320278	-1.97	0.053569	-2.31	0.013426	75	drosophila_melanogaster	FBgn0263002			3R:21093731-21094186	+			FBgn0263002
FBgn0262684	2.13	1e-06	1.2	0.177451	1.31	0.191123	1	0.987517	75	drosophila_melanogaster	FBgn0262684	CG43154		X:11710931-11731493	+	32136	NM_001258702;NM_167309;NM_132522;NM_001258703	FBgn0262684	1635444_at;1639826_at	biological_process [GO:0008150];cellular_component [GO:0005575];molecular_function [GO:0003674]
FBgn0038088	2.62	1e-06	2.84	0	2.67	0	2.39	0.000456	75	drosophila_melanogaster	FBgn0038088	CG10126		3R:8681260-8684939	-	41579	NM_176487;NM_141977	FBgn0038088	1627073_a_at	neurogenesis [GO:0022008];calcium ion binding [GO:0005509]
FBgn0020621	1.94	1e-06	1.33	0.091548	1.32	0.131069	1.11	0.52942	75	drosophila_melanogaster	FBgn0020621	Pkn	Protein kinase related to protein kinase N [Source:FlyBase gene name;Acc:FBgn0020621]	2R:5139815-5172602	-	35950	NM_176110;NM_176112;NM_176113;NM_001103767;NM_001169624;NM_001201967;NM_176114;NM_001259291;NM_176111;NM_001201968;NM_001259292;NM_001201966	FBgn0020621	1640417_a_at	protein phosphorylation [GO:0006468];signal transduction [GO:0007165];dorsal closure [GO:0007391];intracellular [GO:0005622];protein kinase activity [GO:0004672];protein serine/threonine kinase activity [GO:0004674];ATP binding [GO:0005524];protein kinase C activity [GO:0004697];protein binding [GO:0005515]
FBgn0032449	-2.7	1e-06	-2.09	5e-06	-1.59	0.002352	-1.25	0.362761	75	drosophila_melanogaster	FBgn0032449	CG17036		2L:12698918-12700640	-	34679	NM_135740	FBgn0032449	1628221_at	transport [GO:0006810];plasma membrane [GO:0005886];membrane [GO:0016020];reduced folate carrier activity [GO:0008518];folic acid binding [GO:0005542]
FBgn0030183	3.24	1e-06	2.11	0.011509	1.94	0.013057	1.42	0.216662	75	drosophila_melanogaster	FBgn0030183	CG15309		X:10099325-10106407	-	31949	NM_132381;NM_001103466	FBgn0030183	1627228_at	imaginal disc-derived wing morphogenesis [GO:0007476];biological_process [GO:0008150];cellular_component [GO:0005575];molecular_function [GO:0003674]
FBgn0262530	3.66	1e-06	1.64	0.107057	1.88	0.020606	1.14	0.692419	75	drosophila_melanogaster	FBgn0262530	CG43084		3L:15643952-15644492	+	12797912	NM_001259844	FBgn0262530	1637802_at
FBgn0000210	3.03	1e-06	1.86	7.3e-05	1.86	0.028814	-1	0.993534	75	drosophila_melanogaster	FBgn0000210	br	broad [Source:FlyBase gene name;Acc:FBgn0000210]	X:1469165-1558902	+	44505	NM_001201598;NM_001258533;NM_001144672;NM_166897;NM_166894;NM_001201596;NM_166893;NM_001169167;NM_166896;NM_080020;NM_166898;NM_166895;NM_001201597	FBgn0000210	1637312_a_at;1626996_s_at;1629683_at;1635691_at;16	positive regulation of transcription from RNA polymerase II promoter [GO:0045944];eclosion [GO:0007562];negative regulation of gene expression [GO:0010629];progression of morphogenetic furrow involved in compound eye morphogenesis [GO:0007458];muscle fiber development [GO:0048747];compound eye photoreceptor fate commitment [GO:0001752];oogenesis [GO:0048477];metamorphosis [GO:0007552];salivary gl…
FBgn0050104	-2.01	1e-06	1.02	0.884353	-1.41	0.015433	-1.19	0.309552	75	drosophila_melanogaster	FBgn0050104	CG30104	Ecto-5'-nucleotidase 2 [Source:FlyBase gene name;Acc:FBgn0050104]	2R:13372502-13380680	+	246458	NM_166232;NM_137374	FBgn0050104	1623241_s_at	nucleotide catabolic process [GO:0009166];metal ion binding [GO:0046872];nucleotide binding [GO:0000166];hydrolase activity, acting on ester bonds [GO:0016788];5'-nucleotidase activity [GO:0008253];hydrolase activity [GO:0016787]
FBgn0015396	2.09	1e-06	1.8	4.4e-05	1.7	0.00163	1.11	0.674753	75	drosophila_melanogaster	FBgn0015396	jumu	jumeau [Source:FlyBase gene name;Acc:FBgn0015396]	3R:6175906-6187343	+	41265	NM_079578	FBgn0015396	1631242_at	chromatin organization [GO:0006325];muscle organ development [GO:0007517];neuron development [GO:0048666];transcription, DNA-templated [GO:0006351];dendrite morphogenesis [GO:0048813];compound eye development [GO:0048749];imaginal disc-derived wing morphogenesis [GO:0007476];neuroblast fate determination [GO:0007400];regulation of transcription, DNA-dependent [GO:0006355];dorsal closure [GO:00073…
FBgn0037487	1.89	1e-06	-1.15	0.253679	1.08	0.586668	1.33	0.096345	75	drosophila_melanogaster	FBgn0037487	CG14608		3R:3050136-3066860	+	40868	NM_001104229	FBgn0037487	1626490_s_at;1633864_at;1630608_at	chitin metabolic process [GO:0006030];extracellular region [GO:0005576];chitin binding [GO:0008061]
FBgn0031562	2.26	1e-06	5.61	0	4.02	0	3.87	0	75	drosophila_melanogaster	FBgn0031562	CG3604		2L:3697242-3697872	-	33593	NM_134957	FBgn0031562	1635968_at	serine-type endopeptidase inhibitor activity [GO:0004867]
FBgn0000463	2.43	1e-06	1.5	0.031721	1.7	0.008572	1.05	0.860617	75	drosophila_melanogaster	FBgn0000463	Dl	Delta [Source:FlyBase gene name;Acc:FBgn0000463]	3R:15128453-15151935	-	42313	NM_057916;NM_169853;NM_001260264	FBgn0000463	1634659_at;1634398_a_at	apposition of dorsal and ventral imaginal disc-derived wing surfaces [GO:0007475];negative regulation of fusion cell fate specification [GO:0035157];negative regulation of neurogenesis [GO:0050768];central nervous system development [GO:0007417];cell fate specification [GO:0001708];germ-line stem cell maintenance [GO:0030718];R3/R4 cell fate commitment [GO:0007464];ventral cord development [GO:00…
FBgn0040271	2.04	1e-06	2.12	0	2.18	0	1.9	0.000221	75	drosophila_melanogaster	FBgn0040271	Sulf1	Sulfated [Source:FlyBase gene name;Acc:FBgn0040271]	3R:12136264-12164260	-	53437	NM_080248	FBgn0040271	1635007_at;1629409_s_at	metabolic process [GO:0008152];regulation of transforming growth factor beta receptor signaling pathway [GO:0017015];pattern specification process [GO:0007389];negative regulation of smoothened signaling pathway [GO:0045879];regulation of Wnt signaling pathway [GO:0030111];positive regulation of smoothened signaling pathway [GO:0045880];Golgi stack [GO:0005795];cell surface [GO:0009986];endoplasm…
FBgn0039482	2.22	1e-06	1.16	0.566337	1.33	0.083751	1.32	0.386503	75	drosophila_melanogaster	FBgn0039482	CG14258		3R:22918865-22919946	+	43260	NM_143274	FBgn0039482	1629727_at	extracellular space [GO:0005615]
FBgn0031558	3.42	1e-06	1.58	0.059876	1.17	0.522872	1.17	0.550965	75	drosophila_melanogaster	FBgn0031558	CG16704		2L:3692138-3692588	-	33589	NM_134953	FBgn0031558	1629083_at	serine-type endopeptidase inhibitor activity [GO:0004867]
FBgn0032120	1.92	1e-06	1.07	0.59708	1.23	0.187165	-1.06	0.79831	75	drosophila_melanogaster	FBgn0032120	CG33298		2L:9495474-9520696	+	2768929	NM_205944;NM_205943;NM_001169448;NM_001169449	FBgn0032120	1629658_at;1633424_at;1629283_at	Golgi organization [GO:0007030];metabolic process [GO:0008152];intracellular protein transport [GO:0006886];phospholipid transport [GO:0015914];cation transport [GO:0006812];integral to membrane [GO:0016021];membrane [GO:0016020];magnesium ion binding [GO:0000287];ATP binding [GO:0005524];ATPase activity, coupled to transmembrane movement of ions, phosphorylative mechanism [GO:0015662];phospholip…
FBgn0261261	1.94	1e-06	1.24	0.259464	1.26	0.194117	1.12	0.49307	75	drosophila_melanogaster	FBgn0261261	plx	pollux [Source:FlyBase gene name;Acc:FBgn0261261]	3R:1511854-1538559	+	40704	NM_001170040;NM_169095;NM_169094	FBgn0261261	1634208_a_at;1624025_at	regulation of Rab GTPase activity [GO:0032313];cell adhesion mediated by integrin [GO:0033627];cell surface [GO:0009986];intracellular [GO:0005622];Rab GTPase activator activity [GO:0005097];integrin binding [GO:0005178];protein binding [GO:0005515]
FBgn0031016	2.37	1e-06	1.63	0.003414	1.68	0.027507	1.1	0.685388	75	drosophila_melanogaster	FBgn0031016	kek5	kekkon5 [Source:FlyBase gene name;Acc:FBgn0031016]	X:19247218-19365947	+	32930	NM_001258817;NM_167647;NM_133154;NM_167648	FBgn0031016	1635273_s_at	regulation of BMP signaling pathway [GO:0030510];integral to plasma membrane [GO:0005887];plasma membrane [GO:0005886];protein binding [GO:0005515]
FBgn0034786	2.18	1e-06	1.21	0.172755	1.17	0.35295	1.04	0.857953	75	drosophila_melanogaster	FBgn0034786	CG13531		2R:18735355-18741220	-	37627	NM_137882	FBgn0034786	1628662_at
FBgn0261954	1.98	1e-06	1.29	0.212216	1.39	0.107155	-1.06	0.778936	75	drosophila_melanogaster	FBgn0261954	east	enhanced adult sensory threshold [Source:FlyBase gene name;Acc:FBgn0261954]	X:1904893-1918108	+	46006	NM_001258555;NM_001201601;NM_080125;NM_001258556;NM_001201602	FBgn0261954	1624378_at	negative regulation of gene expression [GO:0010629];female meiosis chromosome segregation [GO:0016321];proteolysis [GO:0006508];achiasmate meiosis I [GO:0000705];mitotic metaphase [GO:0000089];nucleoplasm [GO:0005654];polytene chromosome [GO:0005700];nucleus [GO:0005634];zinc ion binding [GO:0008270];metallocarboxypeptidase activity [GO:0004181]
FBgn0035049	1.9	1e-06	2.18	0	2.34	0	2.28	1e-06	75	drosophila_melanogaster	FBgn0035049	Mmp1	Matrix metalloproteinase 1 [Source:FlyBase gene name;Acc:FBgn0035049]	2R:20558817-20575704	-	37949	NM_166683;NM_001202074;NM_001202070;NM_001202073;NM_001202075;NM_001202076;NM_001259570;NM_001202072;NM_079128;NM_001202071	FBgn0035049	1625761_a_at;1623160_at;1632204_at	instar larval development [GO:0002168];regulation of tube length, open tracheal system [GO:0035159];open tracheal system development [GO:0007424];cell adhesion [GO:0007155];salivary gland cell autophagic cell death [GO:0035071];autophagic cell death [GO:0048102];proteolysis [GO:0006508];basement membrane disassembly [GO:0034769];tissue regeneration [GO:0042246];imaginal disc eversion [GO:0007561]…
FBgn0037114	4.41	1e-06	4.63	0	3.01	0.000375	2.39	0.000207	75	drosophila_melanogaster	FBgn0037114	Cpr78E	Cuticular protein 78E [Source:FlyBase gene name;Acc:FBgn0037114]	3L:21659552-21660080	-	40408	NM_141088	FBgn0037114	1638017_at	structural constituent of chitin-based cuticle [GO:0005214];structural constituent of cuticle [GO:0042302]
FBgn0026084	2.78	1e-06	2.52	4.8e-05	2.47	6e-06	2.24	0.001871	75	drosophila_melanogaster	FBgn0026084	cib	ciboulot [Source:FlyBase gene name;Acc:FBgn0026084]	X:4000148-4005014	+	31359	NM_167001;NM_167002;NM_080326;NM_001258587	FBgn0026084	1632105_a_at;1624931_at	cytoskeleton organization [GO:0007010];larval central nervous system remodeling [GO:0035193];brain development [GO:0007420];cytosol [GO:0005829];cytoplasm [GO:0005737];actin binding [GO:0003779];actin monomer binding [GO:0003785]
FBgn0037786	3.35	2e-06	-1.56	0.292807	2.17	0.000937	1.35	0.311293	75	drosophila_melanogaster	FBgn0037786	CG5361		3R:5899543-5901095	-	41236	NM_141721	FBgn0037786	1638253_at	metabolic process [GO:0008152];phosphatase activity [GO:0016791];alkaline phosphatase activity [GO:0004035]
FBgn0036985	4.06	2e-06	1.88	0.015692	2.12	0.007704	1.96	0.012033	75	drosophila_melanogaster	FBgn0036985	zye	zye [Source:FlyBase gene name;Acc:FBgn0036985]	3L:20406704-20417409	+	40255	NM_140963	FBgn0036985	1623710_at	actin filament organization [GO:0007015];cell-matrix adhesion [GO:0007160];apical constriction [GO:0003383];regulation of embryonic cell shape [GO:0016476];apical plasma membrane [GO:0016324];structural constituent of chitin-based cuticle [GO:0005214]
FBgn0031220	3.84	2e-06	2.84	6e-06	1.95	0.025672	1.66	0.040687	75	drosophila_melanogaster	FBgn0031220	CG4822		2L:117079-121974	-	33170	NM_164364;NM_001038773;NM_164363;NM_164365;NM_134649;NM_001038772;NM_001038774;NM_001038775	FBgn0031220	1641004_a_at;1634583_s_at;1627484_at	ATP-binding cassette (ABC) transporter complex [GO:0043190];integral to membrane [GO:0016021];membrane [GO:0016020];GTPase activity [GO:0003924];transporter activity [GO:0005215];ATPase activity, coupled to transmembrane movement of substances [GO:0042626];ATP binding [GO:0005524];GTP binding [GO:0005525];nucleoside-triphosphatase activity [GO:0017111];ATPase activity [GO:0016887];nucleotide bind…
FBgn0040237	-2.08	2e-06	-1.78	4.3e-05	-1.59	0.003836	-1.46	0.062799	75	drosophila_melanogaster	FBgn0040237	bor	belphegor [Source:FlyBase gene name;Acc:FBgn0040237]	3R:12087077-12089837	-	53565	NM_001260206;NM_001260207;NM_080257	FBgn0040237	1628099_at	cytoplasm [GO:0005737];nucleoside-triphosphatase activity [GO:0017111];ATP binding [GO:0005524];nucleotide binding [GO:0000166]
FBgn0001075	2.84	2e-06	1.79	0.020428	1.81	0.024666	1.07	0.766536	75	drosophila_melanogaster	FBgn0001075	ft	fat [Source:FlyBase gene name;Acc:FBgn0001075]	2L:4198404-4221796	-	33627	NM_058149	FBgn0001075	1624125_at	negative regulation of growth [GO:0045926];establishment of body hair planar orientation [GO:0048105];imaginal disc growth [GO:0007446];negative regulation of Wnt signaling pathway [GO:0030178];microtubule cytoskeleton organization involved in establishment of planar polarity [GO:0090176];regulation of tube length, open tracheal system [GO:0035159];cell-cell adhesion [GO:0016337];establishment of…
FBgn0037782	2.25	2e-06	-1.07	0.707281	1.61	0.006627	-1.04	0.864923	75	drosophila_melanogaster	FBgn0037782	Npc2d	Niemann-Pick type C-2d [Source:FlyBase gene name;Acc:FBgn0037782]	3R:5881078-5881805	-	41232	NM_141718	FBgn0037782	1633050_at	sterol transport [GO:0015918];sterol binding [GO:0032934]
FBgn0001253	3.47	2e-06	2.97	1.7e-05	2.9	0.00014	2.12	0.001848	75	drosophila_melanogaster	FBgn0001253	ImpE1	Ecdysone-inducible gene E1 [Source:FlyBase gene name;Acc:FBgn0001253]	3L:8365505-8384271	+	45879	NM_080110;NM_168270	FBgn0001253	1625625_at;1631375_a_at;1634661_at	imaginal disc eversion [GO:0007561];extrinsic to membrane [GO:0019898];molecular_function [GO:0003674];protein binding [GO:0005515]
FBgn0005631	2.21	2e-06	2.01	0.000186	1.7	0.008194	1.11	0.655053	75	drosophila_melanogaster	FBgn0005631	robo	roundabout [Source:FlyBase gene name;Acc:FBgn0005631]	2R:18580029-18588467	-	37603	NM_057551;NM_166543	FBgn0005631	1626774_s_at	locomotion involved in locomotory behavior [GO:0031987];axon midline choice point recognition [GO:0016199];entrainment of circadian clock [GO:0009649];epithelial cell migration, open tracheal system [GO:0007427];motor neuron axon guidance [GO:0008045];outflow tract morphogenesis [GO:0003151];regulation of epithelial cell migration, open tracheal system [GO:2000274];positive regulation of cell-cel…
FBgn0038020	-2.23	2e-06	-1.85	9.6e-05	-2.07	2.1e-05	-2.11	0.000107	75	drosophila_melanogaster	FBgn0038020	GstD9	Glutathione S transferase D9 [Source:FlyBase gene name;Acc:FBgn0038020]	3R:8191902-8193286	-	41502	NM_141924	FBgn0038020	1636174_at	glutathione transferase activity [GO:0004364];protein binding [GO:0005515]
FBgn0035106	1.98	2e-06	1.33	0.154713	1.32	0.114036	-1.19	0.412416	75	drosophila_melanogaster	FBgn0035106	rno	rhinoceros [Source:FlyBase gene name;Acc:FBgn0035106]	3L:187207-199762	-	38027	NM_206222;NM_001259599;NM_138163	FBgn0035106	1638999_at	negative regulation of epidermal growth factor receptor signaling pathway [GO:0042059];compound eye photoreceptor development [GO:0042051];regulation of transcription, DNA-dependent [GO:0006355];nucleus [GO:0005634];DNA binding [GO:0003677];zinc ion binding [GO:0008270];protein binding [GO:0005515]
FBgn0264600	-7.3	2e-06	-1.37	0.364398	-1.01	0.974892	-1.55	0.209781	75	drosophila_melanogaster	FBgn0264600			3L:16013508-16014606	-			FBgn0264600
FBgn0040256	-2.98	2e-06	-2.42	0	-5.31	0	-2.24	0.000369	75	drosophila_melanogaster	FBgn0040256		Ugt86Dd [Source:FlyBase gene name;Acc:FBgn0040256]	3R:6952316-6954035	-			FBgn0040256	1641481_at	metabolic process [GO:0008152];glucuronosyltransferase activity [GO:0015020]
FBgn0053258	7.03	2e-06	1.4	0.459727	1.33	0.493445	12.92	0	75	drosophila_melanogaster	FBgn0053258	CG33258		3L:16075651-16076738	+	3885664	NM_001038938	FBgn0053258	1634514_at	chitin metabolic process [GO:0006030];extracellular region [GO:0005576];chitin binding [GO:0008061]
FBgn0001285	-2.82	2e-06	-2.34	0.012253	-5.4	0	-1.72	0.085122	75	drosophila_melanogaster	FBgn0001285	Jon44E	Jonah 44E [Source:FlyBase gene name;Acc:FBgn0001285]	2R:4578955-4579856	+	35853	NM_165618	FBgn0001285	1639364_at	proteolysis [GO:0006508];serine-type endopeptidase activity [GO:0004252]
FBgn0004449	2.29	2e-06	1.77	0.002383	1.82	0.002104	1.35	0.246855	75	drosophila_melanogaster	FBgn0004449	Ten-m	Tenascin major [Source:FlyBase gene name;Acc:FBgn0004449]	3L:22286144-22400963	-	40464	NM_079491;NM_001104191	FBgn0004449	1623490_at	R7 cell development [GO:0045467];motor neuron axon guidance [GO:0008045];compound eye photoreceptor development [GO:0042051];cell adhesion [GO:0007155];compound eye morphogenesis [GO:0001745];chaeta development [GO:0022416];regulation of cell shape [GO:0008360];compound eye corneal lens development [GO:0048058];integral to plasma membrane [GO:0005887];proteinaceous extracellular matrix [GO:000557…
FBgn0052698	7.14	2e-06	14.24	0	16.11	0	15.21	0	75	drosophila_melanogaster	FBgn0052698	CG32698		X:9682396-9743259	+	31915	NM_001258664;NM_132353	FBgn0052698	1628885_at	extracellular region [GO:0005576];zinc ion binding [GO:0008270];lyase activity [GO:0016829];carbonate dehydratase activity [GO:0004089]
FBgn0000594	4.05	2e-06	2.5	0.000466	1.58	0.037824	1.48	0.157795	75	drosophila_melanogaster	FBgn0000594	Est-P	Esterase P [Source:FlyBase gene name;Acc:FBgn0000594]	3L:12183833-12185628	+	39393	NM_176323	FBgn0000594	1637674_at	methyl jasmonate esterase activity [GO:0080032];methyl salicylate esterase activity [GO:0080031];methyl indole-3-acetate esterase activity [GO:0080030];retinyl-palmitate esterase activity [GO:0050253]
FBgn0261356	-6.99	2e-06	1.11	0.790685	1.08	0.820842	1.17	0.663499	75	drosophila_melanogaster	FBgn0261356	CG42633		3R:6606687-6607989	-	8674052	NM_001170112	FBgn0261356	1629147_at
FBgn0038651	2.32	3e-06	1.19	0.299582	1.23	0.289508	1.16	0.423662	75	drosophila_melanogaster	FBgn0038651	CG14299		3R:14576158-14584595	-	42256	NM_142495;NM_001260255	FBgn0038651	1625102_at	lateral inhibition [GO:0046331];cellular_component [GO:0005575];molecular_function [GO:0003674]
FBgn0004175	-2.86	3e-06	1.2	0.337032	1.39	0.038988	-1.04	0.850256	75	drosophila_melanogaster	FBgn0004175	Mst84Dd	Male-specific RNA 84Dd [Source:FlyBase gene name;Acc:FBgn0004175]	3R:3189017-3189495	-	40886	NM_079529	FBgn0004175	1639165_at	spermatogenesis [GO:0007283];sperm axoneme assembly [GO:0007288];cellular_component [GO:0005575];iron-sulfur cluster binding [GO:0051536];electron carrier activity [GO:0009055];molecular_function [GO:0003674]
FBgn0035623	2.52	3e-06	1.08	0.769653	-1.05	0.833387	1.11	0.720725	75	drosophila_melanogaster	FBgn0035623	mthl2	methuselah-like 2 [Source:FlyBase gene name;Acc:FBgn0035623]	3L:5597890-5600290	+	38636	NM_176284	FBgn0035623	1636333_a_at	response to stress [GO:0006950];determination of adult lifespan [GO:0008340];G-protein coupled receptor signaling pathway [GO:0007186];cell surface receptor signaling pathway [GO:0007166];integral to membrane [GO:0016021];membrane [GO:0016020];G-protein coupled receptor activity [GO:0004930];transmembrane signaling receptor activity [GO:0004888]
FBgn0023000	2.06	3e-06	1.68	0.000453	1.67	0.00037	1.31	0.208509	75	drosophila_melanogaster	FBgn0023000	mth	methuselah [Source:FlyBase gene name;Acc:FBgn0023000]	3L:343378-346957	-	38058	NM_079147;NM_001169841;NM_167829;NM_001259606;NM_001169840	FBgn0023000	1632989_a_at	response to stress [GO:0006950];response to starvation [GO:0042594];synaptic vesicle exocytosis [GO:0016079];response to oxidative stress [GO:0006979];determination of adult lifespan [GO:0008340];G-protein coupled receptor signaling pathway [GO:0007186];response to heat [GO:0009408];cell surface receptor signaling pathway [GO:0007166];aging [GO:0007568];integral to membrane [GO:0016021];membrane …
FBgn0026741	-2.4	3e-06	-2.02	1.3e-05	-1.8	0.004305	-1.46	0.052495	75	drosophila_melanogaster	FBgn0026741	mRpL18	mitochondrial ribosomal protein L18 [Source:FlyBase gene name;Acc:FBgn0026741]	2R:8643904-8644678	+	36406	NM_136974	FBgn0026741	1623811_at	mitochondrial large ribosomal subunit [GO:0005762];structural constituent of ribosome [GO:0003735]
FBgn0037937	-4.5	3e-06	-2.27	0.013438	-2.35	0.006487	-1.23	0.525477	75	drosophila_melanogaster	FBgn0037937	Fer3	48 related 3 [Source:FlyBase gene name;Acc:FBgn0037937]	3R:7519132-7519999	-	41411	NM_079598	FBgn0037937	1633897_at	regulation of transcription, DNA-dependent [GO:0006355];nucleus [GO:0005634];sequence-specific DNA binding transcription factor activity [GO:0003700];protein dimerization activity [GO:0046983]
FBgn0002570	2.92	3e-06	-1.16	0.447842	-1.38	0.077044	1.92	0.014878	75	drosophila_melanogaster	FBgn0002570	Mal-A1	Maltase A1 [Source:FlyBase gene name;Acc:FBgn0002570]	2R:4337166-4339404	-	35824	NM_057279	FBgn0002570	1639401_at	carbohydrate metabolic process [GO:0005975];glucose metabolic process [GO:0006006];catalytic activity [GO:0003824];maltose alpha-glucosidase activity [GO:0032450];cation binding [GO:0043169];alpha-glucosidase activity [GO:0004558]
FBgn0038009	2.84	3e-06	2.27	0	2.3	0	1.93	6.7e-05	75	drosophila_melanogaster	FBgn0038009	CG17738		3R:8096612-8097022	+	41490	NM_141915	FBgn0038009	1634594_at
FBgn0259984	2.01	3e-06	1.41	0.07849	1.61	0.037761	-1.16	0.513191	75	drosophila_melanogaster	FBgn0259984	kuz	kuzbanian [Source:FlyBase gene name;Acc:FBgn0259984]	2L:13550141-13638238	+	34772	NM_057839;NM_165047;NM_001103689;NM_001014481;NM_001103690	FBgn0259984	1628215_s_at	skeletal muscle tissue development [GO:0007519];central nervous system development [GO:0007417];pericardial nephrocyte differentiation [GO:0061320];lymph gland development [GO:0048542];phagocytosis, engulfment [GO:0006911];Notch signaling pathway [GO:0007219];border follicle cell migration [GO:0007298];glial cell migration [GO:0008347];neuroblast fate determination [GO:0007400];axon guidance [GO:…
FBgn0004919	2.92	3e-06	1.7	0.025799	1.76	0.015266	1.38	0.2116	75	drosophila_melanogaster	FBgn0004919	gol	goliath [Source:FlyBase gene name;Acc:FBgn0004919]	2R:20960150-20971843	-	38006	NM_166705;NM_079140;NM_001169829;NM_001259588	FBgn0004919	1636407_at;1627719_at	mesoderm development [GO:0007498];regulation of transcription, DNA-dependent [GO:0006355];nucleus [GO:0005634];zinc ion binding [GO:0008270];protein binding [GO:0005515]
FBgn0016977	1.99	4e-06	1.34	0.131863	1.48	0.04375	-1.13	0.612612	75	drosophila_melanogaster	FBgn0016977	spen	split ends [Source:FlyBase gene name;Acc:FBgn0016977]	2L:159032-203250	+	44205	NM_079979;NM_164374;NM_001258887;NM_164375	FBgn0016977	1624012_at;1641518_a_at;1634946_at;1632171_a_at;16	maintenance of imaginal disc-derived wing hair orientation [GO:0035321];peripheral nervous system development [GO:0007422];establishment of thoracic bristle planar orientation [GO:0048106];Wnt signaling pathway [GO:0016055];glial cell migration [GO:0008347];glial cell fate determination [GO:0007403];epidermal growth factor receptor signaling pathway [GO:0007173];neuroblast fate determination [GO:…
FBgn0036769	2.53	4e-06	3.32	0	2.97	0	2.59	1.3e-05	75	drosophila_melanogaster	FBgn0036769	Tsp74F	Tetraspanin 74F [Source:FlyBase gene name;Acc:FBgn0036769]	3L:17884920-17888962	-	39995	NM_168754;NM_079408	FBgn0036769	1626546_s_at	biological_process [GO:0008150];integral to membrane [GO:0016021];molecular_function [GO:0003674]
FBgn0000014	2.08	4e-06	1.12	0.422079	1.13	0.486366	-1.14	0.60377	75	drosophila_melanogaster	FBgn0000014	abd-A	abdominal A [Source:FlyBase gene name;Acc:FBgn0000014]	3R:12632936-12655767	-	42037	NM_001170161;NM_001260216;NM_057345;NM_169733	FBgn0000014	1636558_a_at;1637813_at	neuroblast development [GO:0014019];positive regulation of transcription from RNA polymerase II promoter [GO:0045944];positive regulation of muscle organ development [GO:0048636];genital disc anterior/posterior pattern formation [GO:0035224];cardioblast differentiation [GO:0010002];cellular process [GO:0009987];gonad development [GO:0008406];determination of genital disc primordium [GO:0035225];h…
FBgn0038925	-2.11	4e-06	-1.89	1e-06	-1.93	0.000359	-1.32	0.20924	75	drosophila_melanogaster	FBgn0038925	Cchl	Cytochrome c heme lyase [Source:FlyBase gene name;Acc:FBgn0038925]	3R:17851697-17853198	-	42590	NM_142746	FBgn0038925	1637165_at	cytochrome c-heme linkage [GO:0018063];mitochondrial inner membrane [GO:0005743];mitochondrion [GO:0005739];holocytochrome-c synthase activity [GO:0004408];lyase activity [GO:0016829]
FBgn0263865	1.98	4e-06	1.3	0.164843	1.46	0.066645	-1.18	0.465382	75	drosophila_melanogaster	FBgn0263865	Smr	Smrter [Source:FlyBase gene name;Acc:FBgn0263865]	X:12578236-12636477	-	32225	NM_167334;NM_080536;NM_167335	FBgn0263865	1630101_s_at	phagocytosis, engulfment [GO:0006911];regulation of mitotic cell cycle [GO:0007346];negative regulation of transcription, DNA-dependent [GO:0045892];imaginal disc-derived wing morphogenesis [GO:0007476];transcriptional repressor complex [GO:0017053];polytene chromosome [GO:0005700];transcription corepressor activity [GO:0003714];chromatin binding [GO:0003682];DNA binding [GO:0003677]
FBgn0004839	2.35	5e-06	2.14	1e-06	1.59	0.047674	1.45	0.062629	75	drosophila_melanogaster	FBgn0004839	otk	off-track [Source:FlyBase gene name;Acc:FBgn0004839]	2R:7888983-7907329	-	36283	NM_078981	FBgn0004839	1633753_at	cell adhesion [GO:0007155];protein phosphorylation [GO:0006468];axon guidance [GO:0007411];negative regulation of canonical Wnt signaling pathway [GO:0090090];plasma membrane [GO:0005886];protein kinase activity [GO:0004672];protein tyrosine kinase activity [GO:0004713];receptor activity [GO:0004872];cell adhesion molecule binding [GO:0050839];ATP binding [GO:0005524];Wnt-protein binding [GO:0017…
FBgn0037222	2.28	5e-06	1.52	0.017565	1.22	0.254903	1.2	0.454465	75	drosophila_melanogaster	FBgn0037222	CG14642		3R:66767-68508	-	40532	NM_141184;NM_001259972;NM_164322	FBgn0037222	1634805_at;1623689_a_at;1624540_at	proteolysis [GO:0006508];serine-type endopeptidase activity [GO:0004252]
FBgn0085468	-2.45	5e-06	-2.53	0	-2.84	0	-1.64	0.006354	75	drosophila_melanogaster	FBgn0085468	CG34439		2R:9046118-9047695	+	5740593	NM_001103827;NM_001103826	FBgn0085468		biological_process [GO:0008150];mitochondrial respiratory chain complex I [GO:0005747];molecular_function [GO:0003674]
FBgn0250850	1.87	5e-06	1.28	0.071632	1.16	0.267524	1.06	0.748831	75	drosophila_melanogaster	FBgn0250850	rig	rigor mortis [Source:FlyBase gene name;Acc:FBgn0250850]	2R:16521381-16528191	-	37335	NM_137655	FBgn0250850	1640239_at	molting cycle, chitin-based cuticle [GO:0007591];response to ecdysone [GO:0035075];nucleus [GO:0005634];cytoplasm [GO:0005737];cytoplasmic U snRNP body [GO:0071254];protein binding [GO:0005515];ligand-dependent nuclear receptor transcription coactivator activity [GO:0030374]
FBgn0259212	1.83	5e-06	1.26	0.116475	1.34	0.101679	-1.03	0.894186	75	drosophila_melanogaster	FBgn0259212	cno	canoe [Source:FlyBase gene name;Acc:FBgn0259212]	3R:998392-1043147	-	40620	NM_169025;NM_079508;NM_169026	FBgn0259212	1632618_a_at;1627799_at;1633156_at	Ras protein signal transduction [GO:0007265];ommatidial rotation [GO:0016318];JNK cascade [GO:0007254];compound eye development [GO:0048749];Notch signaling pathway [GO:0007219];epidermis morphogenesis [GO:0048730];dorsal closure [GO:0007391];signal transduction [GO:0007165];regulation of JNK cascade [GO:0046328];establishment or maintenance of cell polarity [GO:0007163];embryonic morphogenesis […
FBgn0036289	-2.34	5e-06	-2.02	0.001061	-1.91	4.2e-05	-1.42	0.208066	75	drosophila_melanogaster	FBgn0036289	CG10657		3L:12484930-12490316	-	39423	NM_140322	FBgn0036289	1630584_at	transport [GO:0006810];lateral inhibition [GO:0046331];intracellular [GO:0005622];transporter activity [GO:0005215];retinal binding [GO:0016918]
FBgn0000097	1.94	5e-06	1.57	0.002431	1.55	0.007273	1.22	0.329208	75	drosophila_melanogaster	FBgn0000097	aop	anterior open [Source:FlyBase gene name;Acc:FBgn0000097]	2L:2156484-2178749	-	33392	NM_078731;NM_164457	FBgn0000097	1627394_s_at	negative regulation of Wnt signaling pathway [GO:0030178];positive regulation of R7 cell differentiation [GO:0045678];R3/R4 cell fate commitment [GO:0007464];oenocyte delamination [GO:0060233];muscle organ development [GO:0007517];neuron development [GO:0048666];negative regulation of photoreceptor cell differentiation [GO:0046533];cellular process [GO:0009987];muscle fiber development [GO:004874…
FBgn0036106	2.17	6e-06	4.41	0	2.76	0	2.73	1.2e-05	75	drosophila_melanogaster	FBgn0036106	CG6409		3L:10873799-10875154	-	39220	NM_140158	FBgn0036106	1634278_at	GPI anchor biosynthetic process [GO:0006506];endoplasmic reticulum [GO:0005783]
FBgn0000497	2.5	6e-06	1.79	0.005259	1.73	0.045284	-1.12	0.647721	75	drosophila_melanogaster	FBgn0000497	ds	dachsous [Source:FlyBase gene name;Acc:FBgn0000497]	2L:640021-714968	-	33245	NM_078722	FBgn0000497	1640627_at	microtubule cytoskeleton organization involved in establishment of planar polarity [GO:0090176];regulation of tube length, open tracheal system [GO:0035159];cell-cell adhesion [GO:0016337];establishment of tissue polarity [GO:0007164];ommatidial rotation [GO:0016318];establishment of imaginal disc-derived wing hair orientation [GO:0001737];homophilic cell adhesion [GO:0007156];establishment of ce…
FBgn0022800	2.12	6e-06	1.66	0.001769	1.7	0.001294	1.37	0.103727	75	drosophila_melanogaster	FBgn0022800	Cad96Ca	Cad96Ca [Source:FlyBase gene name;Acc:FBgn0022800]	3R:21023289-21034003	-	43026	NM_143092	FBgn0022800	1623418_at	negative regulation of cell size [GO:0045792];Golgi organization [GO:0007030];homophilic cell adhesion [GO:0007156];calcium-dependent cell-cell adhesion [GO:0016339];protein phosphorylation [GO:0006468];integral to plasma membrane [GO:0005887];membrane [GO:0016020];protein kinase activity [GO:0004672];protein tyrosine kinase activity [GO:0004713];ATP binding [GO:0005524];calcium ion binding [GO:0…
FBgn0038846	-4.49	7e-06	-2.63	0.000455	-1.79	0.113352	-1.08	0.803066	75	drosophila_melanogaster	FBgn0038846	CG5697		3R:16841671-16842842	+	42483	NM_142675;NM_001260289;NM_001260290;NM_001260291	FBgn0038846	1632045_at
FBgn0035300	2.25	7e-06	1.21	0.435454	-1.01	0.966377	1.15	0.441383	75	drosophila_melanogaster	FBgn0035300	CG1139		3L:1971638-1974285	+	38264	NM_139429	FBgn0035300	1636631_at	growth [GO:0040007];amino acid transmembrane transport [GO:0003333];amino acid transmembrane transporter activity [GO:0015171]
FBgn0000395	2.56	7e-06	2.48	3e-06	1.96	0.005137	1.68	0.016864	75	drosophila_melanogaster	FBgn0000395	cv-2	crossveinless 2 [Source:FlyBase gene name;Acc:FBgn0000395]	2R:17242520-17266967	-	45280	NM_080070	FBgn0000395	1635655_at	imaginal disc-derived wing morphogenesis [GO:0007476];imaginal disc-derived wing vein specification [GO:0007474];protein binding [GO:0005515]
FBgn0030605	-2.65	7e-06	-2.94	0	-2.67	6e-06	-1.15	0.649102	75	drosophila_melanogaster	FBgn0030605	CG5548		X:14957945-14958597	+	32434	NM_132765	FBgn0030605	1637018_at	mitochondrial electron transport, NADH to ubiquinone [GO:0006120];mitochondrial respiratory chain complex I [GO:0005747];mitochondrion [GO:0005739];NADH dehydrogenase (ubiquinone) activity [GO:0008137];NADH dehydrogenase activity [GO:0003954]
FBgn0028855	2.02	7e-06	2.11	2e-06	2.35	0	2.01	0.000128	75	drosophila_melanogaster	FBgn0028855	CG15282		2L:14712665-14713266	+	34853	NM_135872;NM_001201882	FBgn0028855	1626910_at
FBgn0010549	3.08	7e-06	1.93	0.000153	-1.62	0.006629	3.55	0	75	drosophila_melanogaster	FBgn0010549	l(2)03659	lethal (2) 03659 [Source:FlyBase gene name;Acc:FBgn0010549]	2R:5277670-5282786	+	47905	NM_136638	FBgn0010549	1637046_at	multicellular organismal development [GO:0007275];transport [GO:0006810];transmembrane transport [GO:0055085];ATP-binding cassette (ABC) transporter complex [GO:0043190];integral to membrane [GO:0016021];transporter activity [GO:0005215];ATPase activity, coupled to transmembrane movement of substances [GO:0042626];ATP binding [GO:0005524];nucleoside-triphosphatase activity [GO:0017111];ATPase act…
FBgn0010042	-3.72	7e-06	-5.24	0	-4.32	0	-1.98	0.005121	75	drosophila_melanogaster	FBgn0010042	GstD6	Glutathione S transferase D6 [Source:FlyBase gene name;Acc:FBgn0010042]	3R:8202894-8203629	+	48339	NM_080176	FBgn0010042	1626136_at	glutathione transferase activity [GO:0004364];protein binding [GO:0005515]
FBgn0029082	2.71	7e-06	1.91	0.002975	1.77	0.037642	1.2	0.47184	75	drosophila_melanogaster	FBgn0029082	hbs	hibris [Source:FlyBase gene name;Acc:FBgn0029082]	2R:10898903-10928901	+	44129	NM_079963;NM_176175	FBgn0029082	1637539_a_at	homophilic cell adhesion [GO:0007156];compound eye morphogenesis [GO:0001745];regulation of striated muscle tissue development [GO:0016202];Malpighian tubule stellate cell differentiation [GO:0061330];myoblast fusion [GO:0007520];plasma membrane [GO:0005886];protein binding [GO:0005515]
FBgn0041711	2.18	8e-06	1.61	0.022684	1.43	0.051847	1.38	0.088334	75	drosophila_melanogaster	FBgn0041711	yellow-e	yellow-e [Source:FlyBase gene name;Acc:FBgn0041711]	3R:9235264-9241006	-	41653	NM_079620	FBgn0041711	1627855_at	biological_process [GO:0008150];cellular_component [GO:0005575];molecular_function [GO:0003674]
FBgn0053648	6.68	8e-06	3.75	0.004016	1.23	0.448115	4.51	4.7e-05	75	drosophila_melanogaster	FBgn0053648	CG33648		2L:14524926-14525625	+	3772188	NM_001032094	FBgn0053648		biological_process [GO:0008150];cellular_component [GO:0005575];molecular_function [GO:0003674]
FBgn0037705	2.3	9e-06	1.19	0.569131	1.33	0.310045	1.07	0.741418	75	drosophila_melanogaster	FBgn0037705	mura	murashka [Source:FlyBase gene name;Acc:FBgn0037705]	3R:5363876-5377528	-	41145	NM_141645;NM_169291;NM_169292	FBgn0037705	1633534_s_at	learning or memory [GO:0007611];olfactory learning [GO:0008355];long-term memory [GO:0007616];cellular_component [GO:0005575];zinc ion binding [GO:0008270];protein binding [GO:0005515]
FBgn0033086	-1.95	9e-06	-1.64	0.000291	-1.55	0.005213	-1.52	0.025375	75	drosophila_melanogaster	FBgn0033086	CG9410		2R:2556529-2557581	+	35568	NM_136377;NM_001144139;NM_206029;NM_165481	FBgn0033086	1627034_a_at
FBgn0040734	6.09	9e-06	2.2	0.059139	3	0.010853	1.46	0.174136	75	drosophila_melanogaster	FBgn0040734	CG15065		2R:14277463-14277752	+	50207	NM_144109	FBgn0040734	1631660_at
FBgn0052194	6.35	1e-05	3.29	0.009284	3.23	0.007026	1.42	0.273522	75	drosophila_melanogaster	FBgn0052194			3L:18078405-18080158	-		NR_048293	FBgn0052194	1628992_at;1626303_s_at;1635180_at
FBgn0025740	2.82	1e-05	1.48	0.171856	1.59	0.070252	-1.18	0.603514	75	drosophila_melanogaster	FBgn0025740	plexB	plexin B [Source:FlyBase gene name;Acc:FBgn0025740]	4:53104-64404	-	43766	NM_001258471;NM_079877	FBgn0025740	1626676_at;1623145_s_at;1623432_s_at	motor neuron axon guidance [GO:0008045];signal transduction [GO:0007165];axon guidance [GO:0007411];positive regulation of Rho protein signal transduction [GO:0035025];negative regulation of Rac protein signal transduction [GO:0035021];intracellular [GO:0005622];membrane [GO:0016020];protein binding [GO:0005515];semaphorin receptor activity [GO:0017154]
FBgn0035006	-3.93	1e-05	-9.89	0	-4.08	6e-06	-3.23	1.6e-05	75	drosophila_melanogaster	FBgn0035006	CG4563		2R:20338605-20340560	-	37901	NM_138069	FBgn0035006	1631496_at	metabolic process [GO:0008152];4-coumarate-CoA ligase activity [GO:0016207];catalytic activity [GO:0003824]
FBgn0035293	-2.27	1.1e-05	-1.46	0.043249	-1.57	0.007458	-1.56	0.027504	75	drosophila_melanogaster	FBgn0035293	CG5687		3L:1933633-1938740	-	38255	NM_139421	FBgn0035293	1631168_at	transmembrane transport [GO:0055085];transport [GO:0006810];membrane [GO:0016020];transporter activity [GO:0005215];sodium:iodide symporter activity [GO:0008507]
FBgn0032049	-4.54	1.1e-05	1.05	0.907182	-1.14	0.761517	1.38	0.372858	75	drosophila_melanogaster	FBgn0032049	Bace	beta-site APP-cleaving enzyme [Source:FlyBase gene name;Acc:FBgn0032049]	2L:8495108-8496307	-	34182	NM_135391	FBgn0032049	1635453_at	proteolysis [GO:0006508];aspartic-type endopeptidase activity [GO:0004190]
FBgn0026189	1.92	1.1e-05	1.73	0.000159	1.69	0.003631	1.39	0.099209	75	drosophila_melanogaster	FBgn0026189	prominin-like	prominin-like [Source:FlyBase gene name;Acc:FBgn0026189]	3L:3114447-3127724	-	38372	NM_001259658;NM_167987;NM_139513;NM_167986	FBgn0026189	1641333_s_at	integral to membrane [GO:0016021];plasma membrane [GO:0005886]
FBgn0026872	-2.5	1.1e-05	-2.08	6.5e-05	-1.99	0.000205	-1.13	0.670171	75	drosophila_melanogaster	FBgn0026872	CG14777		X:1360786-1362725	+	31099	NM_130561;NM_001169163	FBgn0026872	1635661_at	integral to membrane [GO:0016021]
FBgn0042119	-2.65	1.2e-05	-4.78	0	-6.58	0	-2.74	0.004145	75	drosophila_melanogaster	FBgn0042119	Cpr65Au	Cuticular protein 65Au [Source:FlyBase gene name;Acc:FBgn0042119]	3L:6124415-6125209	-	59158	NM_144404	FBgn0042119	1631017_at	structural constituent of chitin-based cuticle [GO:0005214];structural constituent of cuticle [GO:0042302]
FBgn0036196	2.45	1.2e-05	2.09	5.5e-05	1.9	0.000755	2.39	3e-06	75	drosophila_melanogaster	FBgn0036196	CG11658		3L:11692596-11701653	-	39319	NM_206338;NM_140241;NM_206337;NM_206336;NM_206339	FBgn0036196	1640228_at
FBgn0028886	2.16	1.2e-05	1.66	0.000131	1.9	0.000203	1.64	0.003181	75	drosophila_melanogaster	FBgn0028886	CG15279		2L:14844993-14851749	-	34863	NM_165093;NM_001014484;NM_135882	FBgn0028886	1632160_s_at	neurotransmitter transport [GO:0006836];integral to membrane [GO:0016021];neurotransmitter:sodium symporter activity [GO:0005328];neurotransmitter transporter activity [GO:0005326];cation:amino acid symporter activity [GO:0005416]
FBgn0026666	-2.18	1.2e-05	-1.85	8.3e-05	-1.69	0.003504	-1.36	0.17711	75	drosophila_melanogaster	FBgn0026666	l(1)G0136	lethal (1) G0136 [Source:FlyBase gene name;Acc:FBgn0026666]	X:15628303-15629813	+	32513	NM_132834	FBgn0026666	1640339_at	iron-sulfur cluster assembly [GO:0016226];structural molecule activity [GO:0005198];iron-sulfur cluster binding [GO:0051536]
FBgn0264508	-5.8	1.2e-05	-1.52	0.260965	-2.22	0.024163	-2.08	0.037674	75	drosophila_melanogaster	FBgn0264508			2R:7503700-7504199	+			FBgn0264508
FBgn0004607	2.32	1.2e-05	1.99	0.001778	2.02	0.003218	1.04	0.892971	75	drosophila_melanogaster	FBgn0004607	zfh2	Zn finger homeodomain 2 [Source:FlyBase gene name;Acc:FBgn0004607]	4:522436-560418	+	43795	NM_079884;NM_001258496	FBgn0004607	1627320_at	central nervous system development [GO:0007417];imaginal disc-derived wing morphogenesis [GO:0007476];regulation of transcription, DNA-dependent [GO:0006355];nervous system development [GO:0007399];nucleus [GO:0005634];intracellular [GO:0005622];DNA binding [GO:0003677];sequence-specific DNA binding transcription factor activity [GO:0003700];zinc ion binding [GO:0008270];sequence-specific DNA bin…
FBgn0036607	-5.09	1.3e-05	-6.61	0	-3.15	0.001234	-1.53	0.210201	75	drosophila_melanogaster	FBgn0036607	CG13059		3L:16316772-16317408	+	39803	NM_140617	FBgn0036607	1625884_at
FBgn0038056	-2.4	1.3e-05	-1.35	0.07243	-1.23	0.246079	-1.14	0.654634	75	drosophila_melanogaster	FBgn0038056	CG5961		3R:8284143-8286016	-	41541	NM_001202282;NM_141949	FBgn0038056	1639914_at	protein binding [GO:0005515]
FBgn0016930	1.87	1.4e-05	1.94	8e-06	1.93	5e-05	1.46	0.069987	75	drosophila_melanogaster	FBgn0016930	smi35A	smell impaired 35A [Source:FlyBase gene name;Acc:FBgn0016930]	2L:14184478-14234122	-	34831	NM_078840;NM_205989;NM_205988;NM_001038817;NM_001038818	FBgn0016930	1625183_at	olfactory behavior [GO:0042048];protein phosphorylation [GO:0006468];cytosol [GO:0005829];protein kinase activity [GO:0004672];protein serine/threonine kinase activity [GO:0004674];ATP binding [GO:0005524];transferase activity [GO:0016740]
FBgn0038715	6.34	1.4e-05	2.14	0.080048	1.23	0.448115	2.7	0.005627	75	drosophila_melanogaster	FBgn0038715	CG7333		3R:15426357-15428351	+	42334	NM_142557	FBgn0038715	1634138_at	transmembrane transport [GO:0055085];integral to membrane [GO:0016021];transmembrane transporter activity [GO:0022857];secondary active organic cation transmembrane transporter activity [GO:0008513]
FBgn0011556	-2.63	1.4e-05	-2.93	0	-2.5	1e-06	-1.56	0.069399	75	drosophila_melanogaster	FBgn0011556	zetaTry	zetaTrypsin [Source:FlyBase gene name;Acc:FBgn0011556]	2R:7226691-7227637	-	36216	NM_078967	FBgn0011556	1635815_at	proteolysis [GO:0006508];extracellular region [GO:0005576];serine-type endopeptidase activity [GO:0004252]
FBgn0050438	2.58	1.5e-05	1.64	0.032915	1.79	0.004487	1.48	0.159212	75	drosophila_melanogaster	FBgn0050438	CG30438		2R:1384164-1437048	+	246614	NM_165435;NM_165436;NM_165437;NM_165438	FBgn0050438	1639147_s_at	metabolic process [GO:0008152];transferase activity, transferring hexosyl groups [GO:0016758]
FBgn0039000	1.9	1.6e-05	1.42	0.032759	1.46	0.02837	1.15	0.417827	75	drosophila_melanogaster	FBgn0039000	CG6954		3R:18492483-18508401	+	42676	NM_001202337;NM_001260315;NM_001260316;NM_142819;NM_001260314	FBgn0039000	1631608_at	signal transduction [GO:0007165];protein binding [GO:0005515]
FBgn0032615	-2.25	1.6e-05	-2.29	5e-06	-2.62	1e-06	-1.65	0.011989	75	drosophila_melanogaster	FBgn0032615	CG6012		2L:16860029-16861489	-	35022	NM_135973	FBgn0032615	1632808_at	metabolic process [GO:0008152];oxidoreductase activity, acting on the CH-OH group of donors, NAD or NADP as acceptor [GO:0016616];nucleotide binding [GO:0000166];oxidoreductase activity [GO:0016491]
FBgn0262109	2.4	1.6e-05	1.64	0.042929	1.75	0.004759	1.24	0.337243	75	drosophila_melanogaster	FBgn0262109			3L:224106-230964	+		NR_048204;NR_048206;NR_048205;NR_037746;NR_048207	FBgn0262109	1640472_at;1633109_at;1625672_s_at
FBgn0040297	2.05	1.6e-05	1.11	0.633843	1.09	0.678734	-1.24	0.321832	75	drosophila_melanogaster	FBgn0040297	Nhe2	Na[+]/H[+] hydrogen exchanger 2 [Source:FlyBase gene name;Acc:FBgn0040297]	2L:21104599-21134255	+	35376	NM_165355;NM_001144377;NM_001144379;NM_001259188;NM_136244;NM_001144375;NM_001259187;NM_001144376;NM_001144378	FBgn0040297	1635858_s_at	sodium ion transport [GO:0006814];regulation of pH [GO:0006885];transmembrane transport [GO:0055085];cation transport [GO:0006812];cellular ion homeostasis [GO:0006873];integral to membrane [GO:0016021];sodium:hydrogen antiporter activity [GO:0015385];solute:hydrogen antiporter activity [GO:0015299]
FBgn0001085	2.31	1.7e-05	1.62	0.014018	1.52	0.034021	1.3	0.326597	75	drosophila_melanogaster	FBgn0001085	fz	frizzled [Source:FlyBase gene name;Acc:FBgn0001085]	3L:14267443-14361739	+	45307	NM_080073;NM_168587	FBgn0001085	1631231_at;1639883_at	imaginal disc-derived wing hair organization [GO:0035317];R3/R4 cell fate commitment [GO:0007464];imaginal disc-derived wing hair site selection [GO:0035320];regulation of tube length, open tracheal system [GO:0035159];establishment of tissue polarity [GO:0007164];ommatidial rotation [GO:0016318];establishment of imaginal disc-derived wing hair orientation [GO:0001737];homophilic cell adhesion [G…
FBgn0003969	1.84	1.7e-05	1.49	0.003199	1.43	0.010297	1.29	0.104975	75	drosophila_melanogaster	FBgn0003969	vap	vacuolar peduncle [Source:FlyBase gene name;Acc:FBgn0003969]	X:15894167-15899877	-	32569	NM_078637;NM_167481;NM_206759;NM_167480	FBgn0003969	1629859_s_at	regulation of small GTPase mediated signal transduction [GO:0051056];behavioral response to ethanol [GO:0048149];regulation of growth [GO:0040008];mushroom body development [GO:0016319];positive regulation of Ras GTPase activity [GO:0032320];cytoplasm [GO:0005737];intrinsic to cytoplasmic side of plasma membrane [GO:0031235];intracellular [GO:0005622];phospholipid binding [GO:0005543];GTPase acti…
FBgn0029851	-2.96	1.7e-05	-4.11	0	-3.59	0	-1.48	0.136968	75	drosophila_melanogaster	FBgn0029851	CG14445		X:6131350-6134591	+	31556	NM_132073;NM_001103420	FBgn0029851	1631403_at
FBgn0262730	2.63	1.8e-05	1.52	0.135384	1.55	0.10719	-1.13	0.647246	75	drosophila_melanogaster	FBgn0262730	CG14446		X:6119680-6127199	+	31555	NM_001258618;NM_132072	FBgn0262730	1624925_at;1629325_at
FBgn0036563	2.33	1.8e-05	3.21	0	3.11	0	3.88	0	75	drosophila_melanogaster	FBgn0036563	CG13075		3L:16077093-16078364	+	39756	NM_140574	FBgn0036563	1627771_at	chitin metabolic process [GO:0006030];extracellular region [GO:0005576];chitin binding [GO:0008061]
FBgn0085453	-2.22	1.8e-05	-1.97	0.000263	-1.28	0.172658	-1.32	0.307865	75	drosophila_melanogaster	FBgn0085453	CG34424		2R:19246742-19247789	+	37699	NM_001103962	FBgn0085453	1640379_s_at	folic acid-containing compound biosynthetic process [GO:0009396];cytosol [GO:0005829];ATP binding [GO:0005524];5-formyltetrahydrofolate cyclo-ligase activity [GO:0030272]
FBgn0027615	-1.82	1.9e-05	-1.63	0.000111	-1.38	0.034861	-1.38	0.065106	75	drosophila_melanogaster	FBgn0027615	CG6404		3L:10877361-10879571	-	39222	NM_168424;NM_140160	FBgn0027615	1627726_a_at	respiratory chain complex IV assembly [GO:0008535];protein insertion into membrane [GO:0051205];mitochondrial inner membrane [GO:0005743];mitochondrial envelope [GO:0005740];integral to membrane [GO:0016021];protein transporter activity [GO:0008565]
FBgn0264089	2.27	1.9e-05	1.86	0.003355	1.79	0.02281	1.09	0.671229	75	drosophila_melanogaster	FBgn0264089	sli;CG33464	slit [Source:FlyBase gene name;Acc:FBgn0264089]	2R:11757559-11809623	-	2768843;36746	NM_057380;NM_206123;NM_057381;NM_057379;NM_001103864;NM_001103863	FBgn0264089	1631881_a_at	axon midline choice point recognition [GO:0016199];epithelial cell migration, open tracheal system [GO:0007427];outflow tract morphogenesis [GO:0003151];regulation of epithelial cell migration, open tracheal system [GO:2000274];positive regulation of cell-cell adhesion [GO:0022409];embryonic heart tube development [GO:0035050];salivary gland boundary specification [GO:0007432];neuron migration [G…
FBgn0004606	2.28	2e-05	1.61	0.02006	1.34	0.205225	1.06	0.809677	75	drosophila_melanogaster	FBgn0004606	zfh1	Zn finger homeodomain 1 [Source:FlyBase gene name;Acc:FBgn0004606]	3R:26591648-26614205	+	43650	NM_057502;NM_170523	FBgn0004606	1628262_a_at	central nervous system development [GO:0007417];hemocyte development [GO:0007516];muscle organ development [GO:0007517];motor neuron axon guidance [GO:0008045];gonad development [GO:0008406];mesoderm development [GO:0007498];lymph gland development [GO:0048542];heart development [GO:0007507];antimicrobial humoral response [GO:0019730];negative regulation of transcription from RNA polymerase II pr…
FBgn0037176	-2.21	2e-05	-1.33	0.098348	-1.2	0.291067	1.18	0.554512	75	drosophila_melanogaster	FBgn0037176	CG14456		3L:22680322-22681388	+	40481	NM_001144526;NM_141146	FBgn0037176	1636051_at
FBgn0037007	3.4	2e-05	2.83	0.000105	2.42	0.000976	1.97	0.013927	75	drosophila_melanogaster	FBgn0037007	CG5059		3L:20507698-20512493	-	40278	NM_206403;NM_168864;NM_140982;NM_168865	FBgn0037007	1630348_a_at	positive regulation of apoptotic process [GO:0043065];mitochondrial envelope [GO:0005740];integral to membrane [GO:0016021]
FBgn0028550	3.28	2e-05	2.57	0.000369	3.16	0	2.48	0.001801	75	drosophila_melanogaster	FBgn0028550	Atf3	Activating transcription factor 3 [Source:FlyBase gene name;Acc:FBgn0028550]	X:1136773-1168682	-	43867	NM_138988	FBgn0028550	1637792_at	regulation of transcription, DNA-dependent [GO:0006355];nervous system development [GO:0007399];nucleus [GO:0005634];protein dimerization activity [GO:0046983];protein binding [GO:0005515];sequence-specific DNA binding [GO:0043565];sequence-specific DNA binding transcription factor activity [GO:0003700]
FBgn0032713	3.43	2e-05	3.31	2e-06	2.21	0.013772	1.92	0.007304	75	drosophila_melanogaster	FBgn0032713	CG17323		2L:18823574-18826553	+	35138	NM_136066;NM_001259154;NM_001259155;NM_001259153	FBgn0032713	1638051_at	inter-male aggressive behavior [GO:0002121];metabolic process [GO:0008152];transferase activity, transferring hexosyl groups [GO:0016758];glucuronosyltransferase activity [GO:0015020]
FBgn0038719	2.77	2.1e-05	1.24	0.306586	1.06	0.835517	1.19	0.42036	75	drosophila_melanogaster	FBgn0038719	CG16727		3R:15439103-15441506	+	42338	NM_142561	FBgn0038719	1629718_at	transmembrane transport [GO:0055085];integral to membrane [GO:0016021];transmembrane transporter activity [GO:0022857];organic cation transmembrane transporter activity [GO:0015101]
FBgn0038277	-2.66	2.1e-05	-1.86	0.00756	-2.05	0.001105	-1.01	0.971453	75	drosophila_melanogaster	FBgn0038277	RpS5b	Ribosomal protein S5b [Source:FlyBase gene name;Acc:FBgn0038277]	3R:10726154-10727310	-	41807	NM_142150;NM_001260181	FBgn0038277	1640104_at	neurogenesis [GO:0022008];translation [GO:0006412];cytosolic small ribosomal subunit [GO:0022627];microtubule associated complex [GO:0005875];lipid particle [GO:0005811];small ribosomal subunit [GO:0015935];structural constituent of ribosome [GO:0003735];RNA binding [GO:0003723]
FBgn0052072	5.16	2.2e-05	3.35	0.004762	4.68	7.1e-05	3.4	0.00075	75	drosophila_melanogaster	FBgn0052072	Elo68alpha	Elongase 68alpha [Source:FlyBase gene name;Acc:FBgn0052072]	3L:11094975-11096130	-	317841	NM_168440	FBgn0052072	1635229_at	pheromone biosynthetic process [GO:0042811];fatty acid elongation, unsaturated fatty acid [GO:0019368];very long-chain fatty acid metabolic process [GO:0000038];fatty acid biosynthetic process [GO:0006633];endoplasmic reticulum [GO:0005783];integral to membrane [GO:0016021];fatty acid elongase activity [GO:0009922]
FBgn0039257	2.02	2.3e-05	1.26	0.121998	1.6	0.01994	1.16	0.424395	75	drosophila_melanogaster	FBgn0039257	tnc	tenectin [Source:FlyBase gene name;Acc:FBgn0039257]	3R:20810106-20848589	+	42990	NM_001260371;NM_143061	FBgn0039257	1632917_at;1624677_at	imaginal disc-derived male genitalia morphogenesis [GO:0048803];wing disc morphogenesis [GO:0007472];imaginal disc-derived wing morphogenesis [GO:0007476];extracellular matrix [GO:0031012];extracellular matrix structural constituent [GO:0005201];integrin binding [GO:0005178];protein binding [GO:0005515]
FBgn0028703	1.92	2.3e-05	1.53	0.002222	1.59	0.010188	1.75	0.000722	75	drosophila_melanogaster	FBgn0028703	Nhe3	Na[+]/H[+] hydrogen exchanger 3 [Source:FlyBase gene name;Acc:FBgn0028703]	2L:6677835-6684364	-	33939	NM_001103635;NM_164701;NM_135220;NM_001144329	FBgn0028703	1626807_a_at;1624160_at	sodium ion transport [GO:0006814];regulation of pH [GO:0006885];transmembrane transport [GO:0055085];cation transport [GO:0006812];perinuclear region of cytoplasm [GO:0048471];integral to membrane [GO:0016021];sodium:hydrogen antiporter activity [GO:0015385];solute:hydrogen antiporter activity [GO:0015299]
FBgn0028482	-2.83	2.3e-05	-1.91	0.006435	-1.76	0.012316	-1.06	0.845838	75	drosophila_melanogaster	FBgn0028482	CG16857		2L:4324573-4331837	+	33635	NM_134978	FBgn0028482	1624256_at	cell adhesion [GO:0007155];protein binding [GO:0005515]
FBgn0040230	1.79	2.3e-05	1.33	0.034435	1.34	0.051372	1.06	0.781355	75	drosophila_melanogaster	FBgn0040230	dbo	diablo [Source:FlyBase gene name;Acc:FBgn0040230]	3L:15819988-15825104	+	53556	NM_080250	FBgn0040230	1625931_at	cellular_component [GO:0005575];actin binding [GO:0003779];protein binding [GO:0005515]
FBgn0032285	-2.68	2.3e-05	-1.94	0.003545	-1.88	0.006437	-1.44	0.222558	75	drosophila_melanogaster	FBgn0032285	CG17108		2L:10692940-10694103	-	34471	NM_135595	FBgn0032285	1635073_at
FBgn0041183	5.85	2.4e-05	2.72	0.004372	2.33	0.006433	1.46	0.217063	75	drosophila_melanogaster	FBgn0041183	TepI	Thiolester containing protein I [Source:FlyBase gene name;Acc:FBgn0041183]	2L:15888639-15893811	-	34937	NM_078854	FBgn0041183	1637734_at	antibacterial humoral response [GO:0019731];extracellular space [GO:0005615];extracellular region [GO:0005576];endopeptidase inhibitor activity [GO:0004866]
FBgn0030735	1.77	2.4e-05	1.21	0.130222	1.2	0.227572	1.1	0.557894	75	drosophila_melanogaster	FBgn0030735	CG3632		X:16190728-16197341	+	32589	NM_001103528;NM_001103529;NM_001103526;NM_001103527	FBgn0030735	1641147_s_at	protein dephosphorylation [GO:0006470];peptidyl-tyrosine dephosphorylation [GO:0035335];dephosphorylation [GO:0016311];metal ion binding [GO:0046872];protein tyrosine phosphatase activity [GO:0004725];phosphatase activity [GO:0016791];protein tyrosine/serine/threonine phosphatase activity [GO:0008138]
FBgn0036187	-2.26	2.5e-05	-1.44	0.034516	-1.3	0.17459	-1.04	0.860095	75	drosophila_melanogaster	FBgn0036187	CG11660		3L:11639334-11641574	-	39309	NM_140232;NM_168469	FBgn0036187	1623855_s_at	neurogenesis [GO:0022008];protein kinase activity [GO:0004672];protein serine/threonine kinase activity [GO:0004674];ATP binding [GO:0005524];catalytic activity [GO:0003824]
FBgn0034063	1.89	2.5e-05	1.24	0.13209	1.21	0.18385	1.45	0.079123	75	drosophila_melanogaster	FBgn0034063	CG8389		2R:11895877-11901329	+	36764	NM_137232;NM_166132	FBgn0034063	1637774_s_at	transmembrane transport [GO:0055085];integral to membrane [GO:0016021];secondary active monocarboxylate transmembrane transporter activity [GO:0015355]
FBgn0021967	-2.43	2.5e-05	-3.15	0	-2.99	0	-1.32	0.317098	75	drosophila_melanogaster	FBgn0021967	Pdsw	Pdsw [Source:FlyBase gene name;Acc:FBgn0021967]	2L:3466162-3467326	+	44228	NM_143715;NM_164537	FBgn0021967	1634249_s_at	neurogenesis [GO:0022008];mitochondrial electron transport, NADH to ubiquinone [GO:0006120];mitochondrion [GO:0005739];mitochondrial respiratory chain complex I [GO:0005747];NADH dehydrogenase (ubiquinone) activity [GO:0008137];NADH dehydrogenase activity [GO:0003954]
FBgn0013772	-3.3	2.7e-05	-2.89	1e-06	-2.97	4e-06	-2.34	5.3e-05	75	drosophila_melanogaster	FBgn0013772	Cyp6a8	Cytochrome P450-6a8 [Source:FlyBase gene name;Acc:FBgn0013772]	2R:10774676-10776514	-	36666	NM_079025	FBgn0013772	1640755_at	oxidation-reduction process [GO:0055114];lauric acid metabolic process [GO:0048252];insecticide metabolic process [GO:0017143];response to caffeine [GO:0031000];microsome [GO:0005792];membrane [GO:0016020];electron carrier activity [GO:0009055];heme binding [GO:0020037];oxidoreductase activity, acting on paired donors, with incorporation or reduction of molecular oxygen [GO:0016705];iron ion bind…
FBgn0259108	2.06	2.7e-05	1.21	0.551782	1.16	0.497257	-1.32	0.21102	75	drosophila_melanogaster	FBgn0259108	futsch	futsch [Source:FlyBase gene name;Acc:FBgn0259108]	X:1303102-1345400	+	5740544	NM_001103394;NM_001258532;NM_001169161	FBgn0259108	1634163_at;1639652_at;1624600_at;1638205_s_at	microtubule-based process [GO:0007017];axonogenesis [GO:0007409];dendrite morphogenesis [GO:0048813];compound eye development [GO:0048749];olfactory learning [GO:0008355];nervous system development [GO:0007399];neurofilament cytoskeleton organization [GO:0060052];neuromuscular junction development [GO:0007528];axon cargo transport [GO:0008088];negative regulation of neuron apoptotic process [GO:0…
FBgn0001989	-2.25	2.7e-05	-2.75	0	-2.54	0	-1.33	0.298969	75	drosophila_melanogaster	FBgn0001989	l(2)35Di	lethal (2) 35Di [Source:FlyBase gene name;Acc:FBgn0001989]	2L:15749601-15751054	-	34925	NM_135921;NM_165126	FBgn0001989	1630062_a_at;1631318_at	mitochondrial electron transport, NADH to ubiquinone [GO:0006120];mitochondrial respiratory chain complex I [GO:0005747];NADH dehydrogenase activity [GO:0003954]
FBgn0263993	1.75	2.8e-05	1.29	0.105558	1.28	0.190278	1.05	0.765594	75	drosophila_melanogaster	FBgn0263993	CG33691;CG33692		X:6762541-6775258	+	3772679;3771905	NM_001031884;NM_001031888;NM_001031885;NM_001258627;NM_001258626;NM_001031887;NM_001031889;NM_001031886	FBgn0263993	1638165_s_at	imaginal disc-derived wing morphogenesis [GO:0007476]
FBgn0260722	2.31	2.8e-05	1.63	0.002344	1.43	0.058676	1.11	0.63441	75	drosophila_melanogaster	FBgn0260722			3R:5373826-5377528	-		NR_033164;NR_033166;NR_033167;NR_033165	FBgn0260722	1627248_at
FBgn0086910	1.96	2.8e-05	1.82	0.000403	1.78	0.006226	1.02	0.956308	75	drosophila_melanogaster	FBgn0086910	l(3)neo38	lethal (3) neo38 [Source:FlyBase gene name;Acc:FBgn0086910]	3R:7590760-7604886	-	41423	NM_001043243;NM_001043244;NM_001260135;NM_001260132;NM_001260134;NM_001260136;NM_001260131;NM_001260133;NM_001260129;NM_001260130;NM_141856	FBgn0086910	1638533_at;1640598_s_at;1630554_at;1633807_at	imaginal disc-derived wing morphogenesis [GO:0007476];regulation of chromatin silencing [GO:0031935];intracellular [GO:0005622];nucleic acid binding [GO:0003676];zinc ion binding [GO:0008270]
FBgn0040322	2.39	2.9e-05	1.97	0.001379	1.55	0.03645	1.95	0.003917	75	drosophila_melanogaster	FBgn0040322	GNBP2	Gram-negative bacteria binding protein 2 [Source:FlyBase gene name;Acc:FBgn0040322]	3L:18666572-18668526	-	40033	NM_168771;NM_168772;NM_079417;NM_168773	FBgn0040322	1631633_a_at	carbohydrate metabolic process [GO:0005975];defense response [GO:0006952];proteasome complex [GO:0000502];hydrolase activity, hydrolyzing O-glycosyl compounds [GO:0004553];signaling pattern recognition receptor activity [GO:0008329];Gram-negative bacterial cell surface binding [GO:0051636]
FBgn0010044	-3.18	2.9e-05	1.23	0.493531	-1.73	0.021552	1.18	0.547275	75	drosophila_melanogaster	FBgn0010044	GstD8	Glutathione S transferase D8 [Source:FlyBase gene name;Acc:FBgn0010044]	3R:8205745-8206537	+	48341	NM_080177	FBgn0010044	1634554_at	glutathione peroxidase activity [GO:0004602];glutathione transferase activity [GO:0004364];protein binding [GO:0005515]
FBgn0032684	2.19	3e-05	-1.05	0.777859	1.09	0.629787	-1.16	0.466614	75	drosophila_melanogaster	FBgn0032684	CG10178		2L:18509572-18513513	+	35105	NM_001259150;NM_136038	FBgn0032684	1628950_at	metabolic process [GO:0008152];transferase activity, transferring hexosyl groups [GO:0016758];glucuronosyltransferase activity [GO:0015020]
FBgn0010905	1.74	3e-05	1.29	0.083993	1.38	0.050286	1.05	0.81369	75	drosophila_melanogaster	FBgn0010905	Spn	Spinophilin [Source:FlyBase gene name;Acc:FBgn0010905]	3L:2505245-2554292	-	46194	NM_001259642;NM_001259641;NM_001259647;NM_001259648;NM_001259643;NM_001259644;NM_001259645;NM_001259646;NM_001259649;NM_080516	FBgn0010905	1633021_s_at;1630417_at;1624313_at	inter-male aggressive behavior [GO:0002121];olfactory behavior [GO:0042048];protein phosphatase 1 binding [GO:0008157];protein binding [GO:0005515]
FBgn0020880	4.31	3e-05	4.12	2e-06	4.06	5.2e-05	3.76	2.4e-05	75	drosophila_melanogaster	FBgn0020880	CG7179		2L:7775804-7778027	-	34059	NM_164771	FBgn0020880	1623427_at
FBgn0037188	2.06	3e-05	1.53	0.004999	1.4	0.07893	1.12	0.621304	75	drosophila_melanogaster	FBgn0037188	CG7369		3L:22734893-22741714	+	2768961	NM_141158	FBgn0037188		regulation of small GTPase mediated signal transduction [GO:0051056];regulation of cell shape [GO:0008360];small GTPase mediated signal transduction [GO:0007264];intracellular [GO:0005622];guanyl-nucleotide exchange factor activity [GO:0005085];Ras guanyl-nucleotide exchange factor activity [GO:0005088]
FBgn0030610	-2.46	3.1e-05	-2.21	1.2e-05	-2.1	0.000357	-1.18	0.559227	75	drosophila_melanogaster	FBgn0030610	CG9065		X:14978054-14978688	-	32439	NM_132770	FBgn0030610	1637159_at	copper ion transport [GO:0006825];respiratory chain complex IV assembly [GO:0008535];mitochondrial intermembrane space [GO:0005758];copper chaperone activity [GO:0016531];copper ion binding [GO:0005507]
FBgn0001301	2.24	3.1e-05	1.37	0.010771	1.29	0.176054	1.02	0.902725	75	drosophila_melanogaster	FBgn0001301	kel	kelch [Source:FlyBase gene name;Acc:FBgn0001301]	2L:18129330-18138210	-	35084	NM_165242;NM_057241	FBgn0001301	1632448_s_at	female germline ring canal formation [GO:0007301];cellularization [GO:0007349];cytoplasmic transport, nurse cell to oocyte [GO:0007303];oogenesis [GO:0048477];actin cytoskeleton organization [GO:0030036];ovarian fusome organization [GO:0030723];ovarian follicle cell migration [GO:0007297];karyosome formation [GO:0030717];ovarian nurse cell to oocyte transport [GO:0007300];cell cortex [GO:0005938]…
FBgn0263660	-5.72	3.1e-05	-8.89	1e-06	-6.01	1e-05	-3.16	0.001783	75	drosophila_melanogaster	FBgn0263660			2R:5440355-5441330	+		NR_048069	FBgn0263660
FBgn0027932	1.85	3.2e-05	2.43	0	2.76	0	2.13	5.9e-05	75	drosophila_melanogaster	FBgn0027932	Akap200	A kinase anchor protein 200 [Source:FlyBase gene name;Acc:FBgn0027932]	2L:8415690-8430984	+	34170	NM_058112;NM_175984;NM_164820;NM_058111	FBgn0027932	1640838_s_at	type I hypersensitivity [GO:0016068];negative regulation of Ras protein signal transduction [GO:0046580];behavioral response to ethanol [GO:0048149];salivary gland cell autophagic cell death [GO:0035071];autophagic cell death [GO:0048102];protein localization [GO:0008104];lipid particle [GO:0005811];protein kinase A binding [GO:0051018]
FBgn0263081	1.99	3.2e-05	3.62	0	3.75	0	3.7	3e-06	75	drosophila_melanogaster	FBgn0263081	CG43349		2L:1200205-1200580	+	12797873	NM_001258906	FBgn0263081
FBgn0261363	3.9	3.2e-05	-1.47	0.290644	-1.65	0.161365	-1.04	0.912967	75	drosophila_melanogaster	FBgn0261363	CG42640		2R:18952307-18954706	+	44513	NM_080021	FBgn0261363	1628298_at	metabolic process [GO:0008152];oxidoreductase activity [GO:0016491];monophenol monooxygenase activity [GO:0004503]
FBgn0046875	-2.49	3.2e-05	-3.25	0	-2.29	0.000827	-1.41	0.09429	75	drosophila_melanogaster	FBgn0046875	Obp83g	Odorant-binding protein 83g [Source:FlyBase gene name;Acc:FBgn0046875]	3R:1937392-1938019	-	170878	NM_169126	FBgn0046875	1637914_at	sensory perception of chemical stimulus [GO:0007606];cellular_component [GO:0005575];odorant binding [GO:0005549]
FBgn0035931	-3.15	3.3e-05	-2.6	7e-06	-2.01	0.007095	-1.36	0.305007	75	drosophila_melanogaster	FBgn0035931	CG13312		3L:8798911-8800313	-	39010	NM_140003	FBgn0035931	1629935_at	chitin metabolic process [GO:0006030];extracellular region [GO:0005576];chitin binding [GO:0008061]
FBgn0035877	1.91	3.4e-05	1.22	0.190592	1.19	0.306176	1.34	0.080622	75	drosophila_melanogaster	FBgn0035877	CG7083		3L:8333885-8335976	+	38943	NM_139954	FBgn0035877	1634814_at	biological_process [GO:0008150];cellular_component [GO:0005575];molecular_function [GO:0003674]
FBgn0015371	1.91	3.4e-05	1.56	0.00631	1.71	0.000295	1.11	0.624459	75	drosophila_melanogaster	FBgn0015371	chn	charlatan [Source:FlyBase gene name;Acc:FBgn0015371]	2R:11002762-11032288	+	36678	NM_206119;NM_001043082;NM_001259402;NM_001259405;NM_001043081;NM_137169;NM_001259401;NM_001259403;NM_001259404	FBgn0015371	1627614_at	embryonic development via the syncytial blastoderm [GO:0001700];eye development [GO:0001654];positive regulation of transcription from RNA polymerase II promoter [GO:0045944];progression of morphogenetic furrow involved in compound eye morphogenesis [GO:0007458];peripheral nervous system development [GO:0007422];negative regulation of transcription from RNA polymerase II promoter [GO:0000122];sen…
FBgn0062928	-2.57	3.5e-05	-1.04	0.857938	-1.17	0.421024	1.05	0.827427	75	drosophila_melanogaster	FBgn0062928		putative noncoding RNA 009:3L [Source:FlyBase gene name;Acc:FBgn0062928]	3L:19479846-19481539	-		NR_002490	FBgn0062928	1639211_at
FBgn0002571	-2.49	3.5e-05	-4.77	0	-3.08	1e-06	-1.41	0.102528	75	drosophila_melanogaster	FBgn0002571	Mal-A3	Maltase A3 [Source:FlyBase gene name;Acc:FBgn0002571]	2R:4343414-4345390	-	35826	NM_057280	FBgn0002571	1624509_at	carbohydrate metabolic process [GO:0005975];glucose metabolic process [GO:0006006];catalytic activity [GO:0003824];maltose alpha-glucosidase activity [GO:0032450];cation binding [GO:0043169];alpha-glucosidase activity [GO:0004558]
FBgn0086655	1.98	3.5e-05	1.67	0.001158	1.6	0.017507	1.16	0.442147	75	drosophila_melanogaster	FBgn0086655	jing	jing [Source:FlyBase gene name;Acc:FBgn0086655]	2R:2389511-2509297	+	35555	NM_001103730;NM_001103727;NM_001103729;NM_001103728;NM_206027	FBgn0086655	1636066_s_at;1628528_at	central nervous system development [GO:0007417];leg disc proximal/distal pattern formation [GO:0007479];open tracheal system development [GO:0007424];imaginal disc-derived wing morphogenesis [GO:0007476];border follicle cell migration [GO:0007298];glial cell migration [GO:0008347];axon guidance [GO:0007411];negative regulation of transcription from RNA polymerase II promoter [GO:0000122];imaginal…
FBgn0016120	-2.57	3.5e-05	-3.64	0	-3.05	4e-06	-1.45	0.206961	75	drosophila_melanogaster	FBgn0016120	ATPsyn-d	ATP synthase, subunit d [Source:FlyBase gene name;Acc:FBgn0016120]	3R:14920709-14921790	+	42291	NM_169847;NM_079678	FBgn0016120	1627256_s_at	ATP synthesis coupled proton transport [GO:0015986];proton transport [GO:0015992];microtubule associated complex [GO:0005875];mitochondrion [GO:0005739];lipid particle [GO:0005811];mitochondrial proton-transporting ATP synthase complex, coupling factor F(o) [GO:0000276];hydrogen ion transmembrane transporter activity [GO:0015078];hydrogen-exporting ATPase activity, phosphorylative mechanism [GO:0…
FBgn0037336	2.06	3.6e-05	1.4	0.104567	1.43	0.07308	1.01	0.953947	75	drosophila_melanogaster	FBgn0037336	CG2519		3R:1365225-1373490	-	40666	NM_141289;NM_206431	FBgn0037336	1633681_at
FBgn0004430	-3.74	3.7e-05	-2.7	0.001713	-2.36	0.008846	-1.12	0.736013	75	drosophila_melanogaster	FBgn0004430	LysS	Lysozyme S [Source:FlyBase gene name;Acc:FBgn0004430]	3L:1227747-1228238	+	38130	NM_057481	FBgn0004430	1634493_at	antimicrobial humoral response [GO:0019730];cell wall macromolecule catabolic process [GO:0016998];lysozyme activity [GO:0003796]
FBgn0015269	1.77	3.8e-05	1.3	0.251056	1.28	0.157409	-1.1	0.659258	75	drosophila_melanogaster	FBgn0015269	Nf1	Neurofibromin 1 [Source:FlyBase gene name;Acc:FBgn0015269]	3R:21808735-21821459	+	43149	NM_001014668;NM_170252;NM_170253	FBgn0015269	1625048_at;1628651_a_at;1634083_at	Ras protein signal transduction [GO:0007265];perineurial glial growth [GO:0042066];locomotor rhythm [GO:0045475];response to oxidative stress [GO:0006979];determination of adult lifespan [GO:0008340];response to heat [GO:0009408];olfactory learning [GO:0008355];short-term memory [GO:0007614];long-term memory [GO:0007616];positive regulation of Ras GTPase activity [GO:0032320];regulation of small …
FBgn0052266	-3.3	3.9e-05	-4.86	0	-5.81	0	-1.51	0.179307	75	drosophila_melanogaster	FBgn0052266	CG32266		3L:3790804-3791560	+	317945	NM_168040	FBgn0052266	1635413_at	biological_process [GO:0008150];cellular_component [GO:0005575];molecular_function [GO:0003674]
FBgn0032727	1.99	4e-05	1.44	0.021379	1.21	0.195325	1.63	0.004074	75	drosophila_melanogaster	FBgn0032727	CG10623		2L:18955481-18957169	-	35153	NM_136077	FBgn0032727	1637826_at	homocysteine S-methyltransferase activity [GO:0008898];selenocysteine methyltransferase activity [GO:0016205]
FBgn0054034	4.2	4e-05	1.72	0.187026	3.78	0.000201	4.4	9e-06	75	drosophila_melanogaster	FBgn0054034	CG34034		3R:17564067-17564832	-	3885584	NM_001170207	FBgn0054034		multicellular organism reproduction [GO:0032504];extracellular space [GO:0005615];molecular_function [GO:0003674]
FBgn0035404	-2.33	4e-05	-2.7	0	-2.45	4e-06	-1.26	0.407793	75	drosophila_melanogaster	FBgn0035404	CG12079		3L:3158485-3159578	-	38378	NM_139518	FBgn0035404	1629581_at	oxidation-reduction process [GO:0055114];mitochondrion [GO:0005739];mitochondrial respiratory chain complex I [GO:0005747];NADH dehydrogenase (ubiquinone) activity [GO:0008137];NADH dehydrogenase activity [GO:0003954];oxidoreductase activity, acting on NAD(P)H [GO:0016651]
FBgn0031148	-2.04	4.1e-05	-2.11	0	-1.72	0.002004	-1.3	0.318422	75	drosophila_melanogaster	FBgn0031148	CG1753	Cystathionine beta-synthase [Source:FlyBase gene name;Acc:FBgn0031148]	X:20916165-20920127	+	33081	NM_134580;NM_167726	FBgn0031148	1638171_s_at	determination of adult lifespan [GO:0008340];cysteine biosynthetic process via cystathionine [GO:0019343];cysteine biosynthetic process from serine [GO:0006535];cytoplasm [GO:0005737];pyridoxal phosphate binding [GO:0030170];cystathionine beta-synthase activity [GO:0004122];lyase activity [GO:0016829];protein binding [GO:0005515]
FBgn0038107	-2.22	4.1e-05	-2.29	0	-2.15	9.3e-05	-1.66	0.01322	75	drosophila_melanogaster	FBgn0038107	CG17327		3R:8822590-8823404	-	41598	NM_141992;NM_169488	FBgn0038107	1636305_a_at;1626679_at	aminoacyl-tRNA hydrolase activity [GO:0004045]
FBgn0032132	4.84	4.1e-05	9.94	0	5.65	0	4.23	6e-06	75	drosophila_melanogaster	FBgn0032132	CG4382		2L:9598940-9600853	-	34279	NM_135457	FBgn0032132	1641098_at	methyl jasmonate esterase activity [GO:0080032];methyl salicylate esterase activity [GO:0080031];methyl indole-3-acetate esterase activity [GO:0080030];retinyl-palmitate esterase activity [GO:0050253]
FBgn0030598	3.79	4.4e-05	3.18	0.000551	2.77	0.004288	2.76	0.001567	75	drosophila_melanogaster	FBgn0030598	CG9503		X:14813285-14817522	-	32424	NM_132759	FBgn0030598	1637182_at	oxidation-reduction process [GO:0055114];alcohol metabolic process [GO:0006066];flavin adenine dinucleotide binding [GO:0050660];choline dehydrogenase activity [GO:0008812];oxidoreductase activity, acting on CH-OH group of donors [GO:0016614]
FBgn0039239	2.44	4.4e-05	1.84	0.002022	1.7	0.019832	2.08	0.000347	75	drosophila_melanogaster	FBgn0039239	CG13641		3R:20689816-20690502	-	42969	NM_143045	FBgn0039239	1630561_at
FBgn0032018	1.76	4.4e-05	1.34	0.044891	1.45	0.014194	1.39	0.036475	75	drosophila_melanogaster	FBgn0032018	CG7806		2L:8311399-8317011	+	34140	NM_135363	FBgn0032018	1635810_at	transmembrane transport [GO:0055085];transport [GO:0006810];integral to membrane [GO:0016021];ATP binding [GO:0005524];ATPase activity, coupled to transmembrane movement of substances [GO:0042626];nucleoside-triphosphatase activity [GO:0017111];ATPase activity [GO:0016887];xenobiotic-transporting ATPase activity [GO:0008559];nucleotide binding [GO:0000166]
FBgn0085244	-3.3	4.4e-05	-2.37	0.045507	-1.84	0.031911	-2.23	0.005125	75	drosophila_melanogaster	FBgn0085244	CG34215		2R:2718802-2719296	-	5740170	NM_001103734	FBgn0085244
FBgn0261671	2.05	4.6e-05	1.27	0.204845	1.37	0.154629	-1.14	0.483231	75	drosophila_melanogaster	FBgn0261671	tweek	tweek [Source:FlyBase gene name;Acc:FBgn0261671]	2L:16888490-16917052	+	35026	NM_001201896;NM_001201895;NM_001201897;NM_001201898	FBgn0261671	1640750_at;1624822_at;1639590_at	synaptic vesicle endocytosis [GO:0048488];cellular_component [GO:0005575];molecular_function [GO:0003674]
FBgn0039678	-1.71	4.7e-05	-1.06	0.724097	-1.4	0.010001	-1.1	0.63967	75	drosophila_melanogaster	FBgn0039678	Obp99a	Odorant-binding protein 99a [Source:FlyBase gene name;Acc:FBgn0039678]	3R:25497379-25498056	+	43488	NM_143450	FBgn0039678	1633305_at	sensory perception of chemical stimulus [GO:0007606];olfactory behavior [GO:0042048];response to stimulus [GO:0050896];response to pheromone [GO:0019236];extracellular region [GO:0005576];odorant binding [GO:0005549]
FBgn0031468	3.9	4.7e-05	4.05	1e-06	3.28	7.4e-05	2.79	0.000772	75	drosophila_melanogaster	FBgn0031468	CG2975		2L:2840124-2842638	+	33481	NM_134875	FBgn0031468	1633410_at	protein glycosylation [GO:0006486];membrane [GO:0016020];beta-1,3-galactosyltransferase activity [GO:0048531];transferase activity, transferring glycosyl groups [GO:0016757]
FBgn0030079	-1.77	4.8e-05	-2	0	-2.2	0	-1.4	0.169523	75	drosophila_melanogaster	FBgn0030079	CG7267		X:8965481-8972528	-	31831	NM_132290	FBgn0030079	1631121_at
FBgn0035534	-2.45	4.8e-05	-2.13	0.000194	-2.37	0.000188	-1.2	0.516266	75	drosophila_melanogaster	FBgn0035534	mRpS6	mitochondrial ribosomal protein S6 [Source:FlyBase gene name;Acc:FBgn0035534]	3L:4364550-4365243	+	38535	NM_079201;NM_001259694	FBgn0035534	1626497_at	translation [GO:0006412];mitochondrial small ribosomal subunit [GO:0005763];ribosome [GO:0005840];structural constituent of ribosome [GO:0003735];rRNA binding [GO:0019843]
FBgn0011787	-2.17	4.8e-05	-2.24	0	-1.98	0.000697	-1.22	0.463299	75	drosophila_melanogaster	FBgn0011787	mRpL12	mitochondrial ribosomal protein L12 [Source:FlyBase gene name;Acc:FBgn0011787]	3L:8949891-8950684	+	44326	NM_080003;NM_001259759	FBgn0011787	1631718_at	translation [GO:0006412];mitochondrion organization [GO:0007005];cell growth [GO:0016049];mitochondrial small ribosomal subunit [GO:0005763];mitochondrial large ribosomal subunit [GO:0005762];lipid particle [GO:0005811];ribosome [GO:0005840];intracellular [GO:0005622];chromatin binding [GO:0003682];structural constituent of ribosome [GO:0003735]
FBgn0028737	-2	4.9e-05	-1.64	0.000803	-1.64	0.012022	-1.02	0.95385	75	drosophila_melanogaster	FBgn0028737	Ef1beta	Elongation factor 1 beta [Source:FlyBase gene name;Acc:FBgn0028737]	2R:12755727-12756634	+	45249	NM_080069	FBgn0028737	1634095_at	translational elongation [GO:0006414];lipid particle [GO:0005811];cytosol [GO:0005829];eukaryotic translation elongation factor 1 complex [GO:0005853];guanyl-nucleotide exchange factor activity [GO:0005085];translation elongation factor activity [GO:0003746];translation release factor activity [GO:0003747]
FBgn0036638	-2.9	5e-05	-2.68	0.000149	-2.59	0.001613	-1.35	0.326745	75	drosophila_melanogaster	FBgn0036638	CG13033		3L:16537667-16538728	-	39839	NM_140645	FBgn0036638	1630758_at
FBgn0025800	1.77	5e-05	1.08	0.678179	1.13	0.434147	1.05	0.784984	75	drosophila_melanogaster	FBgn0025800	Smox	Smad on X [Source:FlyBase gene name;Acc:FBgn0025800]	X:8032424-8036301	-	31738	NM_078524	FBgn0025800	1628706_at;1629290_at	neuron development [GO:0048666];dendrite morphogenesis [GO:0048813];regulation of mitotic cell cycle [GO:0007346];mushroom body development [GO:0016319];imaginal disc-derived wing morphogenesis [GO:0007476];axon guidance [GO:0007411];regulation of transcription, DNA-dependent [GO:0006355];transforming growth factor beta receptor signaling pathway [GO:0007179];transcription factor complex [GO:0005…
FBgn0010473	1.89	5e-05	1.61	0.005634	1.57	0.050365	-1.01	0.964426	75	drosophila_melanogaster	FBgn0010473	tutl	turtle [Source:FlyBase gene name;Acc:FBgn0010473]	2L:4283148-4323781	+	46015	NM_001169397;NM_164576;NM_080127;NM_164577;NM_164578;NM_001169398	FBgn0010473	1636076_a_at;1627602_at;1641128_a_at;1637631_at;16	axonal defasciculation [GO:0007414];axon midline choice point recognition [GO:0016199];dendrite self-avoidance [GO:0070593];regulation of dendrite morphogenesis [GO:0048814];larval behavior [GO:0030537];adult locomotory behavior [GO:0008344];flight behavior [GO:0007629];lateral inhibition [GO:0046331];peripheral nervous system development [GO:0007422];axon guidance [GO:0007411];cellular_component…
FBgn0011592	1.79	5.1e-05	1.63	0.000316	1.56	0.019239	1.09	0.652836	75	drosophila_melanogaster	FBgn0011592	fra	frazzled [Source:FlyBase gene name;Acc:FBgn0011592]	2R:8416561-8451691	+	36377	NM_165913;NM_078992	FBgn0011592	1623827_a_at	axon midline choice point recognition [GO:0016199];motor neuron axon guidance [GO:0008045];salivary gland boundary specification [GO:0007432];dendrite morphogenesis [GO:0048813];glial cell migration [GO:0008347];axon guidance [GO:0007411];dendrite guidance [GO:0070983];dendrite [GO:0030425];neuronal cell body [GO:0043025];integral to membrane [GO:0016021];plasma membrane [GO:0005886];axon [GO:003…
FBgn0052262	-2.01	5.2e-05	-1.56	0.003696	-1.39	0.027926	-1.06	0.805994	75	drosophila_melanogaster	FBgn0052262	CG32262		3L:3809146-3810196	-	38445	NM_139574	FBgn0052262	1633691_at	biological_process [GO:0008150];integral to membrane [GO:0016021];molecular_function [GO:0003674]
FBgn0038816	1.97	5.3e-05	1.24	0.325412	1.2	0.411891	-1.08	0.715697	75	drosophila_melanogaster	FBgn0038816	Lrrk	Leucine-rich repeat kinase [Source:FlyBase gene name;Acc:FBgn0038816]	3R:16461910-16469856	+	42447	NM_001104377	FBgn0038816	1627684_at	small GTPase mediated signal transduction [GO:0007264];protein phosphorylation [GO:0006468];regulation of synapse maturation [GO:0090128];regulation of microtubule cytoskeleton organization [GO:0070507];synapse organization [GO:0050808];intracellular [GO:0005622];protein kinase activity [GO:0004672];protein serine/threonine kinase activity [GO:0004674];ATP binding [GO:0005524];GTP binding [GO:000…
FBgn0032683	2.16	5.4e-05	1.59	0.027744	1.69	0.016211	1.24	0.393684	75	drosophila_melanogaster	FBgn0032683	kon	kon-tiki [Source:FlyBase gene name;Acc:FBgn0032683]	2L:18487747-18503978	-	35104	NM_136037	FBgn0032683	1625687_at	muscle attachment [GO:0016203];muscle organ development [GO:0007517];neurogenesis [GO:0022008];positive regulation of filopodium assembly [GO:0051491];cell tip [GO:0051286];protein binding [GO:0005515]
FBgn0037468	1.83	5.5e-05	1.56	0.007976	1.45	0.007644	1.3	0.18292	75	drosophila_melanogaster	FBgn0037468	CG1943		3R:2900559-2903509	+	40844	NM_141434;NM_169166;NM_169167	FBgn0037468	1623816_s_at	wing disc dorsal/ventral pattern formation [GO:0048190]
FBgn0035334	-1.83	5.5e-05	-2.15	0	-2.32	0	-1.23	0.396473	75	drosophila_melanogaster	FBgn0035334	CG8993		3L:2372199-2372876	+	38301	NM_139459	FBgn0035334	1641655_at	cellular response to DNA damage stimulus [GO:0006974];cell redox homeostasis [GO:0045454];glycerol ether metabolic process [GO:0006662];mitochondrion [GO:0005739];disulfide oxidoreductase activity [GO:0015036];electron carrier activity [GO:0009055];protein disulfide oxidoreductase activity [GO:0015035]
FBgn0053459	-3.53	5.5e-05	-1.44	0.045767	-1.27	0.167334	-1.43	0.060253	75	drosophila_melanogaster	FBgn0053459	CG33459		2R:12375558-12376687	+	2768847	NM_206133	FBgn0053459	1640410_at	proteolysis [GO:0006508];serine-type endopeptidase activity [GO:0004252]
FBgn0014073	2	5.5e-05	1.88	0.00642	1.84	0.000156	1.71	0.00762	75	drosophila_melanogaster	FBgn0014073	Tie	Tie-like receptor tyrosine kinase [Source:FlyBase gene name;Acc:FBgn0014073]	3L:4510698-4532145	-	38559	NM_079204	FBgn0014073	1629129_at;1632715_at	protein phosphorylation [GO:0006468];protein tyrosine kinase activity [GO:0004713];ATP binding [GO:0005524];protein kinase activity [GO:0004672]
FBgn0003447	1.87	5.5e-05	1.94	0.000101	1.79	0.001035	1.46	0.043173	75	drosophila_melanogaster	FBgn0003447	sn	singed [Source:FlyBase gene name;Acc:FBgn0003447]	X:7858057-7880118	+	31717	NM_078521;NM_167142;NM_167143;NM_001169225;NM_001169226;NM_001169227	FBgn0003447	1622932_s_at	imaginal disc-derived wing hair organization [GO:0035317];actin filament organization [GO:0007015];chaeta morphogenesis [GO:0008407];oogenesis [GO:0048477];wound healing [GO:0042060];antennal morphogenesis [GO:0048800];actin cytoskeleton organization [GO:0030036];microvillar actin bundle assembly [GO:0030034];epidermal cell differentiation [GO:0009913];neuron projection morphogenesis [GO:0048812]…
FBgn0027793	-2.5	5.5e-05	-2.68	8e-06	-2.31	0.001188	-1.82	0.038292	75	drosophila_melanogaster	FBgn0027793	CG14787		X:1354840-1355700	-	31096	NM_130558	FBgn0027793	1637145_at	metabolic process [GO:0008152];catalytic activity [GO:0003824]
FBgn0038720	1.85	5.6e-05	1.3	0.055319	1.27	0.081628	1.48	0.013834	75	drosophila_melanogaster	FBgn0038720	CG6231		3R:15441746-15458440	-	42339	NM_169865;NM_169866;NM_169864;NM_142562	FBgn0038720	1627000_s_at	transmembrane transport [GO:0055085];integral to membrane [GO:0016021];transmembrane transporter activity [GO:0022857];secondary active organic cation transmembrane transporter activity [GO:0008513]
FBgn0031639	-2.22	5.7e-05	-2.28	0	-2.04	1.5e-05	-1.15	0.617595	75	drosophila_melanogaster	FBgn0031639	mRpS2	mitochondrial ribosomal protein S2 [Source:FlyBase gene name;Acc:FBgn0031639]	2L:4849439-4850419	-	33688	NM_078749	FBgn0031639	1629440_at	translation [GO:0006412];mitochondrial small ribosomal subunit [GO:0005763];small ribosomal subunit [GO:0015935];ribosome [GO:0005840];intracellular [GO:0005622];structural constituent of ribosome [GO:0003735]
FBgn0034362	-1.9	5.7e-05	-1.72	0.000356	-1.63	0.012315	-1.42	0.041268	75	drosophila_melanogaster	FBgn0034362	CG5323		2R:14502587-14503504	+	37137	NM_137502	FBgn0034362	1630750_at
FBgn0032824	1.98	5.8e-05	-1.29	0.268773	-1.44	0.065954	-1.18	0.345337	75	drosophila_melanogaster	FBgn0032824	CG13962		2L:19813704-19814532	-	35270	NM_136160	FBgn0032824	1633811_at
FBgn0034554	-2.64	5.9e-05	-1.24	0.240388	-1.26	0.177512	-1.08	0.72028	75	drosophila_melanogaster	FBgn0034554	CG15227		2R:16753606-16754481	+	37359	NM_137675	FBgn0034554	1629952_at	lyase activity [GO:0016829];carbonate dehydratase activity [GO:0004089]
FBgn0035851	1.84	6e-05	1.2	0.260929	1.14	0.415508	1.14	0.470427	75	drosophila_melanogaster	FBgn0035851	MED24	Mediator complex subunit 24 [Source:FlyBase gene name;Acc:FBgn0035851]	3L:8184370-8189673	+	38914	NM_139928	FBgn0035851	1630024_at	muscle organ development [GO:0007517];regulation of programmed cell death [GO:0043067];transcription from RNA polymerase II promoter [GO:0006366];dendrite morphogenesis [GO:0048813];transcription initiation from RNA polymerase II promoter [GO:0006367];salivary gland histolysis [GO:0035070];pupal development [GO:0035209];positive regulation of programmed cell death [GO:0043068];activation of cyste…
FBgn0036419	1.76	6.1e-05	4.43	0	5.28	0	3.63	6e-06	75	drosophila_melanogaster	FBgn0036419	CG13482		3L:14322446-14322985	+	39577	NM_140443	FBgn0036419	1636798_at
FBgn0260479	4.12	6.3e-05	2.11	0.047761	1.76	0.181225	-1.07	0.847164	75	drosophila_melanogaster	FBgn0260479	CG31904		2L:7734411-7738795	-	319016	NM_164768;NM_164769	FBgn0260479	1641474_s_at	neurotransmitter transport [GO:0006836];integral to membrane [GO:0016021];neurotransmitter:sodium symporter activity [GO:0005328];neurotransmitter transporter activity [GO:0005326]
FBgn0034761	2.14	6.3e-05	1.9	0.000514	1.81	0.003903	2.15	0.002746	75	drosophila_melanogaster	FBgn0034761	CG4250		2R:18551193-18551979	+	37599	NM_137859;NM_001259539	FBgn0034761	1623364_at
FBgn0028940	-2.65	6.4e-05	-3.87	0	-4.07	0	-2.9	2e-06	75	drosophila_melanogaster	FBgn0028940	Cyp28a5	Cyp28a5 [Source:FlyBase gene name;Acc:FBgn0028940]	2L:13977303-13979573	+	34817	NM_135850	FBgn0028940	1629009_at	oxidation-reduction process [GO:0055114];microsome [GO:0005792];membrane [GO:0016020];monooxygenase activity [GO:0004497];oxidoreductase activity, acting on paired donors, with incorporation or reduction of molecular oxygen [GO:0016705];electron carrier activity [GO:0009055];heme binding [GO:0020037];iron ion binding [GO:0005506]
FBgn0016917	2.16	6.4e-05	1.23	0.267828	1.25	0.228201	1.15	0.526973	75	drosophila_melanogaster	FBgn0016917	Stat92E	Signal-transducer and activator of transcription protein at 92E [Source:FlyBase gene name;Acc:FBgn0016917]	3R:16361405-16378034	-	42428	NM_206521;NM_206520;NM_169900;NM_169899;NM_001014643	FBgn0016917	1635827_s_at	epithelial cell fate determination, open tracheal system [GO:0007425];stem cell division [GO:0017145];hindgut morphogenesis [GO:0007442];germ-line stem cell maintenance [GO:0030718];germ-line stem cell division [GO:0042078];negative regulation of Wnt signaling pathway [GO:0030178];stem cell maintenance [GO:0019827];oogenesis [GO:0048477];open tracheal system development [GO:0007424];humoral immun…
FBgn0034793	-2.04	6.6e-05	-1.88	5.5e-05	-1.95	0.00038	-1.27	0.344626	75	drosophila_melanogaster	FBgn0034793	asrij	asrij [Source:FlyBase gene name;Acc:FBgn0034793]	2R:18773921-18775101	+	37637	NM_137889	FBgn0034793	1629039_at	embryonic hemopoiesis [GO:0035162];integral to membrane [GO:0016021];molecular_function [GO:0003674]
FBgn0038938	-2.32	6.7e-05	-1.69	0.011101	-1.32	0.178669	-1.36	0.173605	75	drosophila_melanogaster	FBgn0038938	CG7084		3R:18124530-18130142	+	42606	NM_169999;NM_142759;NM_001260306	FBgn0038938	1630335_s_at	neurogenesis [GO:0022008];transmembrane transport [GO:0055085];integral to membrane [GO:0016021];transmembrane transporter activity [GO:0022857];secondary active organic cation transmembrane transporter activity [GO:0008513]
FBgn0261555	1.75	6.7e-05	1.73	0.000267	1.58	0.001073	1.53	0.020553	75	drosophila_melanogaster	FBgn0261555	CG42673		3L:9540320-9589813	+	39111	NM_001202149;NM_168352;NM_168353	FBgn0261555	1627608_s_at;1639285_at;1638703_a_at	biological_process [GO:0008150];cellular_component [GO:0005575];molecular_function [GO:0003674];protein binding [GO:0005515]
FBgn0039466	1.92	6.7e-05	1.15	0.621988	1.31	0.2506	-1.16	0.45476	75	drosophila_melanogaster	FBgn0039466	CG5521		3R:22792652-22802267	+	43242	NM_143259;NM_001170277	FBgn0039466	1623121_at	regulation of small GTPase mediated signal transduction [GO:0051056];intracellular [GO:0005622];GTPase activator activity [GO:0005096]
FBgn0030576	1.92	6.8e-05	1.8	0.000473	1.82	0.001434	2.04	0.000662	75	drosophila_melanogaster	FBgn0030576	CG15890		X:14651560-14659820	-	32401	NM_132740	FBgn0030576	1626901_at	transmembrane transport [GO:0055085];integral to membrane [GO:0016021]
FBgn0033301	3.01	6.8e-05	4.55	0	2.97	0.000168	3.01	3.6e-05	75	drosophila_melanogaster	FBgn0033301	CG12780		2R:4439364-4439758	-	35834	NM_136544	FBgn0033301	1623018_at	Gram-negative bacterial cell surface binding [GO:0051636]
FBgn0039756	-2.96	6.8e-05	-1.04	0.851723	1.03	0.913489	1.51	0.202603	75	drosophila_melanogaster	FBgn0039756	CG9743		3R:26022082-26028715	-	43593	NM_143524	FBgn0039756	1629395_at	lipid metabolic process [GO:0006629];oxidation-reduction process [GO:0055114];oxidoreductase activity, acting on paired donors, with oxidation of a pair of donors resulting in the reduction of molecular oxygen to two molecules of water [GO:0016717];stearoyl-CoA 9-desaturase activity [GO:0004768]
FBgn0052529	1.68	7e-05	1.25	0.248482	1.3	0.108001	1.08	0.617385	75	drosophila_melanogaster	FBgn0052529	CG32529	Histone gene-specific Epigenetic Repressor in late S phase [Source:FlyBase gene name;Acc:FBgn0052529]	X:19760179-19802141	+	33000	NM_134516;NM_001258842;NM_001258843;NM_001038766;NM_001258844;NM_167688;NM_001258845	FBgn0052529	1628469_a_at	chromatin silencing [GO:0006342];imaginal disc-derived wing morphogenesis [GO:0007476];chromatin remodeling [GO:0006338];transcription regulatory region sequence-specific DNA binding [GO:0000976];DNA binding [GO:0003677]
FBgn0033865	-2.33	7e-05	-1.34	0.133287	-1.3	0.178783	-1.12	0.627045	75	drosophila_melanogaster	FBgn0033865	CG6220		2R:9579212-9580874	-	36520	NM_137053	FBgn0033865	1629888_at
FBgn0026566	-1.86	7.1e-05	-1.37	0.02923	-1.43	0.021671	-1.1	0.684702	75	drosophila_melanogaster	FBgn0026566	CG1307		3R:2482012-2483208	-	40814	NM_141418	FBgn0026566	1632689_at	tRNA metabolic process [GO:0006399];mitochondrion [GO:0005739];aminoacyl-tRNA hydrolase activity [GO:0004045]
FBgn0027611	2.25	7.1e-05	-1.18	0.248951	-1.15	0.381475	1.29	0.184513	75	drosophila_melanogaster	FBgn0027611	CG6206		2L:10457656-10462475	+	34437	NM_135564;NM_164929	FBgn0027611	1635125_a_at	mannose metabolic process [GO:0006013];carbohydrate metabolic process [GO:0005975];lysosome [GO:0005764];carbohydrate binding [GO:0030246];zinc ion binding [GO:0008270];mannosidase activity [GO:0015923];alpha-mannosidase activity [GO:0004559];hydrolase activity, hydrolyzing O-glycosyl compounds [GO:0004553]
FBgn0033289	2.34	7.1e-05	2.53	1e-06	2.35	8e-06	2.38	7e-05	75	drosophila_melanogaster	FBgn0033289	CG2121		2R:4283898-4299228	-	35814	NM_001144146;NM_136534	FBgn0033289	1626452_at	skeletal muscle contraction [GO:0003009]
FBgn0032394	-2.45	7.1e-05	-2.32	0.000141	-2.26	0.000248	-1.17	0.59766	75	drosophila_melanogaster	FBgn0032394	CG6746		2L:12001234-12002276	-	34614	NM_135690	FBgn0032394	1630398_at
FBgn0030159	2.29	7.2e-05	2.2	4e-05	2.28	1.2e-05	2.27	0.002376	75	drosophila_melanogaster	FBgn0030159	CG9689		X:9776016-9776992	+	31922	NM_132359	FBgn0030159	1636059_at
FBgn0053012	-2.28	7.4e-05	-1.97	0.015568	-4.27	0	-2.37	5.6e-05	75	drosophila_melanogaster	FBgn0053012			2R:8254858-8258391	+			FBgn0053012	1638879_a_at
FBgn0036787	1.93	7.4e-05	1.27	0.129165	1.54	0.00728	1.19	0.481352	75	drosophila_melanogaster	FBgn0036787	CG4306		3L:18455057-18456263	-	40017	NM_140781	FBgn0036787	1627007_at	gamma-glutamylcyclotransferase activity [GO:0003839]
FBgn0037763	-2.33	7.4e-05	-1.38	0.078931	-1.48	0.036463	-1.21	0.382566	75	drosophila_melanogaster	FBgn0037763	CG16904		3R:5641650-5642708	-	41212	NM_141700	FBgn0037763	1638774_at	integral to membrane [GO:0016021]
FBgn0030034	1.84	7.5e-05	1.34	0.055136	1.34	0.160705	1.06	0.78257	75	drosophila_melanogaster	FBgn0030034	CG10555		X:8292973-8297975	+	31771	NM_132246	FBgn0030034	1638135_at
FBgn0051028	1.84	7.7e-05	1.5	0.006937	1.46	0.012612	1.32	0.191196	75	drosophila_melanogaster	FBgn0051028	CG31028		3R:25992353-25996925	-	43586	NM_170473;NM_170472	FBgn0051028	1629991_a_at	oxidation-reduction process [GO:0055114];superoxide metabolic process [GO:0006801];metal ion binding [GO:0046872]
FBgn0052250	-1.98	7.8e-05	-2.31	0	-2.34	0	-1.62	0.043728	75	drosophila_melanogaster	FBgn0052250	CG32250		3L:4318755-4321109	+	38532	NM_168081;NM_001259686	FBgn0052250	1638224_at	transport [GO:0006810];integral to peroxisomal membrane [GO:0005779];mitochondrial envelope [GO:0005740];transmembrane transporter activity [GO:0022857];transporter activity [GO:0005215]
FBgn0264603	4.03	7.9e-05	1.48	0.327013	-1.1	0.825111	3.62	0.000136	75	drosophila_melanogaster	FBgn0264603			3L:6029590-6030015	+			FBgn0264603
FBgn0034645	-2.19	8.2e-05	-2.78	0	-2.55	1e-06	-1.43	0.130375	75	drosophila_melanogaster	FBgn0034645	CG10320		2R:17545580-17546282	+	37466	NM_001103929;NM_001169770;NM_001103930;NM_001169769;NM_137752	FBgn0034645		mitochondrial electron transport, NADH to ubiquinone [GO:0006120];RNA import into nucleus [GO:0006404];mitochondrial respiratory chain complex I [GO:0005747];mitochondrion [GO:0005739];NADH dehydrogenase (ubiquinone) activity [GO:0008137];NADH dehydrogenase activity [GO:0003954]
FBgn0050288	1.94	8.2e-05	-1.29	0.296726	-1.06	0.796337	-1.03	0.902629	75	drosophila_melanogaster	FBgn0050288	CG30288		2R:17406748-17407898	-	246531	NM_001103928	FBgn0050288	1622958_at	proteolysis [GO:0006508];serine-type endopeptidase activity [GO:0004252]
FBgn0019972	2.12	8.3e-05	1.28	0.183232	1.4	0.105949	1.45	0.046022	75	drosophila_melanogaster	FBgn0019972	Ice	Ice [Source:FlyBase gene name;Acc:FBgn0019972]	3R:25625375-25627307	+	43514	NM_079827	FBgn0019972	1634668_at	regulation of retinal cell programmed cell death [GO:0046668];apoptotic process [GO:0006915];neuron remodeling [GO:0016322];salivary gland histolysis [GO:0035070];proteolysis [GO:0006508];spermatid differentiation [GO:0048515];developmental programmed cell death [GO:0010623];sterol regulatory element binding protein cleavage [GO:0035103];programmed cell death [GO:0012501];response to X-ray [GO:00…
FBgn0005771	1.72	8.3e-05	1.25	0.071025	1.27	0.067156	1.17	0.370637	75	drosophila_melanogaster	FBgn0005771	noc	no ocelli [Source:FlyBase gene name;Acc:FBgn0005771]	2L:14490862-14494019	+	34847	NM_057569	FBgn0005771	1625960_at	inter-male aggressive behavior [GO:0002121];negative regulation of gene expression [GO:0010629];eye-antennal disc development [GO:0035214];open tracheal system development [GO:0007424];regulation of transcription from RNA polymerase II promoter [GO:0006357];cell proliferation [GO:0008283];intracellular [GO:0005622];nucleus [GO:0005634];protein binding [GO:0005515];nucleic acid binding [GO:0003676…
FBgn0029584	2.98	8.4e-05	2.53	0.004437	2.16	0.020061	1.04	0.916177	75	drosophila_melanogaster	FBgn0029584	CG11509		X:1546354-1547095	+	31115	NM_130574	FBgn0029584	1625642_at	proteolysis [GO:0006508];aspartic-type endopeptidase activity [GO:0004190]
FBgn0263934	2.48	8.4e-05	1.77	0.006254	1.72	0.021934	1.23	0.368269	75	drosophila_melanogaster	FBgn0263934	CG12835;esn	espinas [Source:FlyBase gene name;Acc:FBgn0263934]	2R:2973821-3015375	+	53557;35632	NM_080251;NM_165507;NM_136415	FBgn0263934	1632679_s_at;1624486_at	dendrite self-avoidance [GO:0070593];cellular_component [GO:0005575];zinc ion binding [GO:0008270]
FBgn0038966	2.01	8.5e-05	1.37	0.171193	1.32	0.073896	1.49	0.021466	75	drosophila_melanogaster	FBgn0038966	pinta	prolonged depolarization afterpotential (PDA) is not apparent [Source:FlyBase gene name;Acc:FBgn0038966]	3R:18249027-18250447	-	42635	NM_142785	FBgn0038966	1622896_at	phototransduction [GO:0007602];rhodopsin biosynthetic process [GO:0016063];retinoid binding [GO:0005501];vitamin E binding [GO:0008431]
FBgn0085797	2	8.5e-05	1.33	0.060832	1.62	0.001664	-1.94	0.011584	75	drosophila_melanogaster	FBgn0085797			U:8839005-8840283	-		NR_004013	FBgn0085797
FBgn0035203	-1.84	8.6e-05	-2.02	1e-06	-1.89	3e-06	-1.57	0.029519	75	drosophila_melanogaster	FBgn0035203	CG9149		3L:1302944-1304717	+	38147	NM_138250	FBgn0035203	1637190_at	metabolic process [GO:0008152];cytosol [GO:0005829];transferase activity, transferring acyl groups other than amino-acyl groups [GO:0016747];acetyl-CoA C-acetyltransferase activity [GO:0003985]
FBgn0010313	1.84	8.6e-05	1.6	0.001399	1.46	0.011109	1.26	0.238073	75	drosophila_melanogaster	FBgn0010313	corto	corto [Source:FlyBase gene name;Acc:FBgn0010313]	3R:904244-912749	-	40616	NM_001259993;NM_001259992;NM_001259994;NM_079507	FBgn0010313	1636864_at	chromatin silencing [GO:0006342];mitotic chromosome condensation [GO:0007076];centrosome [GO:0005813];polytene chromosome [GO:0005700];nucleus [GO:0005634];PRC1 complex [GO:0035102];ESC/E(Z) complex [GO:0035098];protein homodimerization activity [GO:0042803];chromatin binding [GO:0003682];protein binding [GO:0005515];identical protein binding [GO:0042802]
FBgn0028999	2.7	8.6e-05	2.47	2.7e-05	1.8	0.028029	1.22	0.484279	75	drosophila_melanogaster	FBgn0028999	nerfin-1	nervous fingers 1 [Source:FlyBase gene name;Acc:FBgn0028999]	3L:909112-912319	+	44786	NM_080044	FBgn0028999	1634039_at	neuron development [GO:0048666];dendrite morphogenesis [GO:0048813];regulation of transcription from RNA polymerase II promoter [GO:0006357];axon guidance [GO:0007411];neuron fate commitment [GO:0048663];intracellular [GO:0005622];nucleus [GO:0005634];nucleic acid binding [GO:0003676];zinc ion binding [GO:0008270]
FBgn0085400	2.07	8.6e-05	2.05	5.8e-05	2.15	4.4e-05	1.38	0.173899	75	drosophila_melanogaster	FBgn0085400	CG34371		2R:19050535-19091494	-	37679	NM_137923	FBgn0085400	1624713_at;1634456_at	protein binding [GO:0005515]
FBgn0039323	2.8	8.8e-05	1.64	0.072069	4.39	0	3.01	3.4e-05	75	drosophila_melanogaster	FBgn0039323	CG10559		3R:21140216-21141838	-	43063	NM_143125	FBgn0039323	1638388_at	transferase activity, transferring phosphorus-containing groups [GO:0016772]
FBgn0034507	-3.46	8.9e-05	4.96	0	4.63	0	1.85	0.031027	75	drosophila_melanogaster	FBgn0034507	CG11192		2R:16241610-16242558	-	37309	NM_137635	FBgn0034507	1626013_at	proteolysis [GO:0006508];serine-type endopeptidase activity [GO:0004252]
FBgn0036211	-2.27	8.9e-05	-3.04	0	-2.85	0	-1.57	0.060858	75	drosophila_melanogaster	FBgn0036211	CG5946		3L:11810083-11815375	-	39336	NM_140255;NM_001169950;NM_001169951;NM_168479;NM_001043135;NM_001043136	FBgn0036211	1635137_a_at	inter-male aggressive behavior [GO:0002121];oxidation-reduction process [GO:0055114];oxidoreductase activity [GO:0016491];cytochrome-b5 reductase activity, acting on NAD(P)H [GO:0004128]
FBgn0038358	3.98	9e-05	1.15	0.723268	1.29	0.523232	1.83	0.091557	75	drosophila_melanogaster	FBgn0038358	CG4525		3R:11600097-11603364	+	41905	NM_142229	FBgn0038358	1635131_at	cilium assembly [GO:0042384];identical protein binding [GO:0042802]
FBgn0030932	-1.74	9.1e-05	-2.27	4.6e-05	-1.68	0.000388	-1.45	0.176039	75	drosophila_melanogaster	FBgn0030932	Ggt-1	gamma-glutamyl transpeptidase [Source:FlyBase gene name;Acc:FBgn0030932]	X:18399914-18406392	-	32839	NM_133075	FBgn0030932	1624515_at	multicellular organism reproduction [GO:0032504];glutathione metabolic process [GO:0006749];extracellular space [GO:0005615];gamma-glutamyltransferase activity [GO:0003840]
FBgn0036461	2.01	9.2e-05	1.42	0.033322	1.44	0.03664	1.32	0.184329	75	drosophila_melanogaster	FBgn0036461	CG10006		3L:14985389-14990917	+	39626	NM_001104138	FBgn0036461	1626609_at	transmembrane transport [GO:0055085];metal ion transport [GO:0030001];membrane [GO:0016020];metal ion transmembrane transporter activity [GO:0046873]
FBgn0033734	-2.15	9.2e-05	-2.2	1e-06	-2.11	9.5e-05	-1.63	0.013251	75	drosophila_melanogaster	FBgn0033734	CG8520		2R:8310490-8312964	+	36357	NM_001201982;NM_136936	FBgn0033734	1624157_at	ATPase activity [GO:0016887];ATP binding [GO:0005524]
FBgn0034427	-5.19	9.2e-05	-7.44	1e-06	-6.5	5e-06	-1.6	0.180151	75	drosophila_melanogaster	FBgn0034427	CG10474		2R:15172900-15174235	-	37211	NM_137560	FBgn0034427	1626776_at	N4-(beta-N-acetylglucosaminyl)-L-asparaginase activity [GO:0003948];hydrolase activity [GO:0016787]
FBgn0003048	2.04	9.3e-05	1.46	0.074411	1.53	0.083392	-1.09	0.711438	75	drosophila_melanogaster	FBgn0003048	pcx	pecanex [Source:FlyBase gene name;Acc:FBgn0003048]	X:2119329-2132094	+	31204	NM_080306	FBgn0003048	1638200_at	endoplasmic reticulum organization [GO:0007029];Notch signaling pathway [GO:0007219];lateral inhibition [GO:0046331];integral to plasma membrane [GO:0005887];endoplasmic reticulum [GO:0005783];integral to membrane [GO:0016021];plasma membrane [GO:0005886]
FBgn0027948	1.72	9.5e-05	1.21	0.185592	1.24	0.13694	1.03	0.863425	75	drosophila_melanogaster	FBgn0027948	msps	mini spindles [Source:FlyBase gene name;Acc:FBgn0027948]	3R:11876545-11886397	+	41952	NM_001170156;NM_169698;NM_001260200;NM_001260201;NM_001260202	FBgn0027948	1628172_at	mitotic spindle elongation [GO:0000022];endoplasmic reticulum organization [GO:0007029];microtubule-based process [GO:0007017];oogenesis [GO:0048477];female meiosis [GO:0007143];axon guidance [GO:0007411];mitosis [GO:0007067];oocyte microtubule cytoskeleton organization [GO:0016325];positive regulation of microtubule nucleation [GO:0090063];pronuclear fusion [GO:0007344];bicoid mRNA localization …
FBgn0037989	1.94	9.6e-05	1.41	0.211091	1.57	0.012672	1.16	0.428673	75	drosophila_melanogaster	FBgn0037989	CG14741		3R:7894964-7916334	-	41469	NM_001260138;NM_169450;NM_001260139;NM_001260140	FBgn0037989	1638859_at	phospholipid transport [GO:0015914];cation transport [GO:0006812];integral to membrane [GO:0016021];membrane [GO:0016020];magnesium ion binding [GO:0000287];ATP binding [GO:0005524];ATPase activity, coupled to transmembrane movement of ions, phosphorylative mechanism [GO:0015662];phospholipid-translocating ATPase activity [GO:0004012];metal ion binding [GO:0046872];nucleotide binding [GO:0000166]
FBgn0033639	1.72	9.7e-05	1.39	0.065638	1.25	0.243025	1.31	0.091157	75	drosophila_melanogaster	FBgn0033639	CG9003		2R:7528982-7539127	-	36244	NM_001103801;NM_136845;NM_001103803;NM_001103802	FBgn0033639	1632543_at	protein binding [GO:0005515]
FBgn0041184	1.88	9.8e-05	2.37	3.2e-05	2.25	0	2.06	5.8e-05	75	drosophila_melanogaster	FBgn0041184	Socs36E	Suppressor of cytokine signaling at 36E [Source:FlyBase gene name;Acc:FBgn0041184]	2L:18138675-18152410	-	35085	NM_165243	FBgn0041184	1637703_a_at	negative regulation of epidermal growth factor receptor signaling pathway [GO:0042059];germ-line stem cell maintenance [GO:0030718];imaginal disc-derived wing vein morphogenesis [GO:0008586];long-term memory [GO:0007616];intracellular signal transduction [GO:0035556];negative regulation of R7 cell differentiation [GO:0045677];negative regulation of sevenless signaling pathway [GO:0045873];notum m…
FBgn0051810	4.27	9.9e-05	2.42	0.026386	3.76	0.000721	3.77	0.000256	75	drosophila_melanogaster	FBgn0051810	CG31810		2L:16849018-16852368	-	318955	NM_165198	FBgn0051810	1630359_at;1630244_s_at	steroid metabolic process [GO:0008202];metabolic process [GO:0008152];nucleotide binding [GO:0000166];oxidoreductase activity [GO:0016491];steroid dehydrogenase activity [GO:0016229]
FBgn0037963	1.72	0.000102	1.28	0.072549	1.23	0.163064	1.02	0.914783	75	drosophila_melanogaster	FBgn0037963	Cad87A	Cad87A [Source:FlyBase gene name;Acc:FBgn0037963]	3R:7719234-7774851	-	41441	NM_169440	FBgn0037963	1641575_at	homophilic cell adhesion [GO:0007156];calcium-dependent cell-cell adhesion [GO:0016339];cell adhesion [GO:0007155];integral to plasma membrane [GO:0005887];integral to membrane [GO:0016021];plasma membrane [GO:0005886];membrane [GO:0016020];calcium ion binding [GO:0005509]
FBgn0030572	-2.26	0.000102	-1.98	9e-06	-2.04	0.000264	-1.25	0.34751	75	drosophila_melanogaster	FBgn0030572	mRpS25	mitochondrial ribosomal protein S25 [Source:FlyBase gene name;Acc:FBgn0030572]	X:14476169-14477015	-	32395	NM_078598	FBgn0030572	1634823_at	translation [GO:0006412];mitochondrial small ribosomal subunit [GO:0005763];structural constituent of ribosome [GO:0003735]
FBgn0040309	-2.56	0.000103	-2.96	0	-2.37	0.000165	-1.58	0.070321	75	drosophila_melanogaster	FBgn0040309	Jafrac1	thioredoxin peroxidase 1 [Source:FlyBase gene name;Acc:FBgn0040309]	X:13223881-13226030	+	53578	NM_167359;NM_058162	FBgn0040309	1634219_a_at	cellular response to DNA damage stimulus [GO:0006974];hydrogen peroxide catabolic process [GO:0042744];cell redox homeostasis [GO:0045454];oxidation-reduction process [GO:0055114];microtubule associated complex [GO:0005875];cytosol [GO:0005829];thioredoxin peroxidase activity [GO:0008379];antioxidant activity [GO:0016209];peroxidase activity [GO:0004601];peroxiredoxin activity [GO:0051920];oxidor…
FBgn0042127	-3.36	0.000104	-1.39	0.230192	-1.43	0.1724	-1.1	0.731501	75	drosophila_melanogaster	FBgn0042127	CG18787;CG18789		2L:11993989-11995428	-	317813;59163	NM_144407;NM_164981	FBgn0042127	1637473_s_at	nucleic acid binding [GO:0003676];zinc ion binding [GO:0008270]
FBgn0034139	-2.38	0.000105	1.01	0.966554	-1.03	0.887715	1.18	0.444637	75	drosophila_melanogaster	FBgn0034139	CG4927		2R:12459604-12461659	+	36852	NM_001038864	FBgn0034139	1637794_at	proteolysis [GO:0006508];serine-type endopeptidase activity [GO:0004252]
FBgn0034612	1.77	0.000106	-1.05	0.744412	1.26	0.15611	-1.31	0.117944	75	drosophila_melanogaster	FBgn0034612	CG10505		2R:17173225-17177833	-	37428	NM_137727	FBgn0034612	1639368_at	transmembrane transport [GO:0055085];response to copper ion [GO:0046688];response to zinc ion [GO:0010043];transport [GO:0006810];ATP-binding cassette (ABC) transporter complex [GO:0043190];integral to membrane [GO:0016021];transporter activity [GO:0005215];ATPase activity, coupled to transmembrane movement of substances [GO:0042626];ATP binding [GO:0005524];nucleoside-triphosphatase activity [GO…
FBgn0024556	-2.28	0.000106	-2.51	0	-2.28	5.1e-05	-1.21	0.493524	75	drosophila_melanogaster	FBgn0024556	EfTuM	Elongation factor Tu mitochondrial [Source:FlyBase gene name;Acc:FBgn0024556]	2R:9395063-9396837	+	44438	NM_080013;NM_001169673	FBgn0024556	1623588_at	Golgi organization [GO:0007030];translational elongation [GO:0006414];cell proliferation [GO:0008283];mitotic cell cycle [GO:0000278];mitochondrion [GO:0005739];intracellular [GO:0005622];GTPase activity [GO:0003924];GTP binding [GO:0005525];translation elongation factor activity [GO:0003746]
FBgn0031760	2.53	0.000106	1.4	0.169109	1.35	0.233358	1.29	0.438337	75	drosophila_melanogaster	FBgn0031760	Tsp26A	Tetraspanin 26A [Source:FlyBase gene name;Acc:FBgn0031760]	2L:6000228-6003738	+	33838	NM_001103623;NM_001258982	FBgn0031760	1627225_at	biological_process [GO:0008150];integral to membrane [GO:0016021];molecular_function [GO:0003674]
FBgn0030574	2.09	0.000108	1.23	0.192908	1.65	0.001664	1.7	0.004176	75	drosophila_melanogaster	FBgn0030574	CG9413		X:14478766-14496613	-	32397	NM_132738;NM_167411	FBgn0030574	1634200_a_at	amino acid transmembrane transport [GO:0003333];membrane [GO:0016020];amino acid transmembrane transporter activity [GO:0015171]
FBgn0050269	-2.42	0.000108	-1.4	0.13416	-1.27	0.297058	1.34	0.345178	75	drosophila_melanogaster	FBgn0050269	CG30269		2R:18555447-18556352	+	37600	NM_137860	FBgn0050269	1627958_at
FBgn0040725	5.28	0.000108	12.11	0	1.65	0.178873	1.11	0.513686	75	drosophila_melanogaster	FBgn0040725	CG13946		2L:776536-776892	+	50198	NM_144103	FBgn0040725	1639236_at
FBgn0034408	1.87	0.00011	1.42	0.026611	1.52	0.016827	1.16	0.486222	75	drosophila_melanogaster	FBgn0034408	sano	serrano [Source:FlyBase gene name;Acc:FBgn0034408]	2R:14765899-14847000	+	37185	NM_166315;NM_166314;NM_001144234;NM_166316;NM_079064	FBgn0034408	1633623_s_at;1627971_s_at	regulation of tube length, open tracheal system [GO:0035159];establishment of ommatidial planar polarity [GO:0042067];apical cortex [GO:0045179];molecular_function [GO:0003674]
FBgn0004369	1.7	0.00011	1.21	0.303222	1.24	0.20562	-1.03	0.89817	75	drosophila_melanogaster	FBgn0004369	Ptp99A	Protein tyrosine phosphatase 99A [Source:FlyBase gene name;Acc:FBgn0004369]	3R:25202987-25312426	+	43469	NM_143434;NM_170409;NM_206579;NM_057468;NM_001202380	FBgn0004369	1637204_at;1632003_a_at;1624710_at;1630017_at;1628	axonal defasciculation [GO:0007414];motor neuron axon guidance [GO:0008045];protein dephosphorylation [GO:0006470];peptidyl-tyrosine dephosphorylation [GO:0035335];dephosphorylation [GO:0016311];defasciculation of motor neuron axon [GO:0007415];plasma membrane [GO:0005886];axon [GO:0030424];transmembrane receptor protein tyrosine phosphatase activity [GO:0005001];protein tyrosine phosphatase acti…
FBgn0038482	-2.49	0.000111	-2.93	0	-2.3	0.000248	-1.28	0.351057	75	drosophila_melanogaster	FBgn0038482	CG4053		3R:12957018-12957878	-	42070	NM_142344	FBgn0038482	1634834_at	proteolysis [GO:0006508];serine-type endopeptidase activity [GO:0004252]
FBgn0001257	2	0.000112	1.6	0.001264	1.72	0.000253	1.5	0.016921	75	drosophila_melanogaster	FBgn0001257	ImpL2	Ecdysone-inducible gene L2 [Source:FlyBase gene name;Acc:FBgn0001257]	3L:4224006-4236147	-	38513	NM_168069;NM_079197;NM_168070	FBgn0001257	1636202_s_at	cell adhesion [GO:0007155];negative regulation of insulin receptor signaling pathway [GO:0046627];extracellular space [GO:0005615];extracellular region [GO:0005576];protein binding [GO:0005515]
FBgn0033760	-2.83	0.000112	-2.75	7e-05	-2.08	0.00139	-1.76	0.031042	75	drosophila_melanogaster	FBgn0033760	CG8785		2R:8528195-8535729	-	36391	NM_136960;NM_165932	FBgn0033760	1638240_s_at	amino acid transmembrane transport [GO:0003333];amino acid transmembrane transporter activity [GO:0015171]
FBgn0030347	-1.87	0.000114	-1.47	0.002977	-1.48	0.028141	1.4	0.187921	75	drosophila_melanogaster	FBgn0030347	CG15739		X:11767352-11769379	+	32146	NM_132532	FBgn0030347	1640950_at	metabolic process [GO:0008152];hydrolase activity [GO:0016787]
FBgn0003375	3.65	0.000114	2.92	0.001389	1.47	0.281037	1.41	0.24937	75	drosophila_melanogaster	FBgn0003375	Sgs5	Salivary gland secretion 5 [Source:FlyBase gene name;Acc:FBgn0003375]	3R:13421084-13421834	+	42114	NM_079664	FBgn0003375	1634997_at	puparial adhesion [GO:0007594];extracellular region [GO:0005576];structural molecule activity [GO:0005198]
FBgn0036728	-2.87	0.000114	-4.27	0	-3.71	2e-06	-1.43	0.231845	75	drosophila_melanogaster	FBgn0036728	CG7580		3L:17467861-17469224	+	39950	NM_140728;NM_001202196;NM_001202195	FBgn0036728	1640948_at	mitochondrial electron transport, ubiquinol to cytochrome c [GO:0006122];mitochondrial respiratory chain complex III [GO:0005750];lipid particle [GO:0005811];ubiquinol-cytochrome-c reductase activity [GO:0008121];ubiquinone binding [GO:0048039]
FBgn0020240	1.74	0.000115	1.18	0.243764	1.2	0.294238	-1.04	0.846791	75	drosophila_melanogaster	FBgn0020240	Mcr	Macroglobulin complement-related [Source:FlyBase gene name;Acc:FBgn0020240]	2L:8074117-8082982	-	44071	NM_079949	FBgn0020240	1629779_at	phagocytosis, engulfment [GO:0006911];lateral inhibition [GO:0046331];response to yeast [GO:0001878];extracellular space [GO:0005615];extracellular region [GO:0005576];endopeptidase inhibitor activity [GO:0004866];protein binding [GO:0005515];eukaryotic cell surface binding [GO:0043499]
FBgn0016081	2.11	0.000115	1.54	0.075238	1.53	0.066173	1.33	0.192708	75	drosophila_melanogaster	FBgn0016081	fry	furry [Source:FlyBase gene name;Acc:FBgn0016081]	3L:9624934-9672203	-	39122	NM_168357;NM_168356;NM_001259771;NM_001259772;NM_001259770	FBgn0016081	1633132_a_at;1631579_a_at	imaginal disc-derived wing hair organization [GO:0035317];dendrite self-avoidance [GO:0070593];regulation of dendrite morphogenesis [GO:0048814];chaeta morphogenesis [GO:0008407];rhabdomere development [GO:0042052];antennal morphogenesis [GO:0048800];imaginal disc-derived wing morphogenesis [GO:0007476];oocyte morphogenesis [GO:0048601];non-sensory hair organization [GO:0035316];positive regulati…
FBgn0029888	-2.1	0.000115	-2.87	0	-2.48	4e-06	-1.42	0.155382	75	drosophila_melanogaster	FBgn0029888	CG3192		X:6571294-6573151	-	31604	NM_132110;NM_001031877	FBgn0029888	1630698_at	mitochondrial electron transport, NADH to ubiquinone [GO:0006120];mitochondrial respiratory chain complex I [GO:0005747];mitochondrion [GO:0005739];NADH dehydrogenase (ubiquinone) activity [GO:0008137];NADH dehydrogenase activity [GO:0003954]
FBgn0260795	1.91	0.000116	1.19	0.366114	1.3	0.110306	1.07	0.746457	75	drosophila_melanogaster	FBgn0260795	CG42575		3L:11116448-11127763	+	39255	NM_140184	FBgn0260795	1639799_s_at;1626044_at	phosphate ion transport [GO:0006817];sodium-dependent phosphate transport [GO:0044341];membrane [GO:0016020];sodium-dependent phosphate transmembrane transporter activity [GO:0015321];inorganic phosphate transmembrane transporter activity [GO:0005315];phosphate ion transmembrane transporter activity [GO:0015114]
FBgn0035781	-2.32	0.000117	-3.5	0	-2.89	5e-06	-1.86	0.032697	75	drosophila_melanogaster	FBgn0035781	CG8560		3L:7395432-7397281	-	38830	NM_139863	FBgn0035781	1639641_at	proteolysis [GO:0006508];zinc ion binding [GO:0008270];carboxypeptidase activity [GO:0004180];metallocarboxypeptidase activity [GO:0004181]
FBgn0037356	-2	0.000118	-1.97	8e-06	-1.76	0.001204	-1.24	0.429327	75	drosophila_melanogaster	FBgn0037356	CG12170		3R:1462962-1464379	+	40692	NM_141308	FBgn0037356	1637175_at	fatty acid biosynthetic process [GO:0006633];3-oxoacyl-[acyl-carrier-protein] synthase activity [GO:0004315];transferase activity, transferring acyl groups other than amino-acyl groups [GO:0016747]
FBgn0026175	-2.24	0.000118	-2.01	0.00026	-2.01	0.000461	-1.5	0.071376	75	drosophila_melanogaster	FBgn0026175	skpC	skpC [Source:FlyBase gene name;Acc:FBgn0026175]	X:19710171-19710647	+	32996	NM_134514	FBgn0026175		ubiquitin-dependent protein catabolic process [GO:0006511]
FBgn0085434	2.23	0.00012	1.81	0.018435	1.8	0.009903	1.23	0.457574	75	drosophila_melanogaster	FBgn0085434	NaCP60E	Na channel protein 60E [Source:FlyBase gene name;Acc:FBgn0085434]	2R:20779163-20809200	+	37981	NM_001259579;NM_001202078;NM_166696;NM_001259580;NM_001259581;NM_001259578	FBgn0085434	1637624_a_at;1624241_at	olfactory behavior [GO:0042048];sodium ion transport [GO:0006814];transmembrane transport [GO:0055085];ion transport [GO:0006811];plasma membrane [GO:0005886];voltage-gated sodium channel complex [GO:0001518];membrane [GO:0016020];voltage-gated sodium channel activity [GO:0005248];ion channel activity [GO:0005216];voltage-gated cation channel activity [GO:0022843];protein binding [GO:0005515]
FBgn0030798	2.51	0.000121	1.58	0.05523	1.53	0.125891	1.18	0.518974	75	drosophila_melanogaster	FBgn0030798	CG13003		X:16738840-16768722	-	32675	NM_001169308;NM_132944	FBgn0030798	1630570_at
FBgn0033382	-2.02	0.000124	-1.74	0.000817	-1.57	0.000498	-1.24	0.410144	75	drosophila_melanogaster	FBgn0033382	Hydr1	alpha/beta hydrolase 1 [Source:FlyBase gene name;Acc:FBgn0033382]	2R:5019992-5022958	+	35930	NM_136615;NM_165653;NM_001201963	FBgn0033382	1630623_a_at	lipid metabolic process [GO:0006629];cellular_component [GO:0005575];lipase activity [GO:0016298]
FBgn0014023	-1.97	0.000126	-1.86	1.2e-05	-1.8	0.002167	-1.31	0.227921	75	drosophila_melanogaster	FBgn0014023	Rlc1	Rlc1 [Source:FlyBase gene name;Acc:FBgn0014023]	3R:5340538-5341829	-	41141	NM_176433;NM_057752	FBgn0014023	1640527_at;1639279_a_at	translation [GO:0006412];mitochondrial large ribosomal subunit [GO:0005762];mitochondrial ribosome [GO:0005761];structural constituent of ribosome [GO:0003735]
FBgn0036451	1.86	0.000126	1.22	0.229162	1.3	0.160197	-1.08	0.666705	75	drosophila_melanogaster	FBgn0036451	CG9425		3L:14783035-14794189	+	39613	NM_206362	FBgn0036451	1631942_at	intracellular [GO:0005622];nucleoside-triphosphatase activity [GO:0017111];nucleotide binding [GO:0000166];nucleic acid binding [GO:0003676];zinc ion binding [GO:0008270]
FBgn0025525	1.88	0.000126	1.48	0.032916	1.42	0.036139	1.18	0.414293	75	drosophila_melanogaster	FBgn0025525	bab2	bric a brac 2 [Source:FlyBase gene name;Acc:FBgn0025525]	3L:1140429-1177276	-	44254	NM_079155	FBgn0025525	1624060_at	transcription, DNA-templated [GO:0006351];imaginal disc-derived leg morphogenesis [GO:0007480];eye-antennal disc morphogenesis [GO:0007455];regulation of transcription, DNA-dependent [GO:0006355];female gonad development [GO:0008585];polytene chromosome [GO:0005700];nucleus [GO:0005634];protein binding [GO:0005515];DNA binding [GO:0003677];sequence-specific DNA binding transcription factor activi…
FBgn0259715	-2.54	0.000128	-1.41	0.160632	-1.45	0.121116	2.62	0.002451	75	drosophila_melanogaster	FBgn0259715	CG42369		2L:6395853-6397249	-	33894	NM_135180	FBgn0259715	1631604_at	biological_process [GO:0008150];cellular_component [GO:0005575];molecular_function [GO:0003674]
FBgn0019644	-2.36	0.00013	-3.23	0	-2.97	0	-1.34	0.314223	75	drosophila_melanogaster	FBgn0019644	ATPsyn-b	ATP synthase, subunit b [Source:FlyBase gene name;Acc:FBgn0019644]	3L:9723099-9724324	+	39143	NM_168365;NM_079287	FBgn0019644	1628573_a_at	phagocytosis, engulfment [GO:0006911];ATP synthesis coupled proton transport [GO:0015986];proton transport [GO:0015992];lipid particle [GO:0005811];mitochondrial proton-transporting ATP synthase complex, coupling factor F(o) [GO:0000276];hydrogen ion transmembrane transporter activity [GO:0015078];hydrogen-exporting ATPase activity, phosphorylative mechanism [GO:0008553]
FBgn0035193	3.56	0.00013	7.57	0	6.86	0	4.43	0	75	drosophila_melanogaster	FBgn0035193	CG9192		3L:1237133-1238319	-	38134	NM_138241	FBgn0035193	1640057_at
FBgn0044452	2.08	0.000132	1.4	0.03912	1.43	0.084069	1.22	0.290103	75	drosophila_melanogaster	FBgn0044452	Atg2	Autophagy-specific gene 2 [Source:FlyBase gene name;Acc:FBgn0044452]	3L:2774338-2780677	+	38344	NM_139491	FBgn0044452	1632297_at	wound healing [GO:0042060];larval midgut histolysis [GO:0035069];macroautophagy [GO:0016236];autophagy [GO:0006914]
FBgn0051935	1.86	0.000133	1.3	0.071442	1.23	0.22514	1.3	0.147668	75	drosophila_melanogaster	FBgn0051935	CG31935		2L:1594822-1611125	-	33338	NM_134764	FBgn0051935	1631591_at
FBgn0035522	3.33	0.000133	2.94	0.000326	2.85	0.001715	1.74	0.074638	75	drosophila_melanogaster	FBgn0035522	CG1273		3L:4263719-4277778	+	38522	NM_139626	FBgn0035522	1635514_at
FBgn0036004	1.89	0.000133	1.4	0.062518	1.41	0.061245	1	0.98689	75	drosophila_melanogaster	FBgn0036004	Jarid2	Jumonji, AT rich interactive domain 2 [Source:FlyBase gene name;Acc:FBgn0036004]	3L:9470138-9479630	+	39103	NM_140067	FBgn0036004	1634092_at	nucleus [GO:0005634];intracellular [GO:0005622];nuclear euchromatin [GO:0005719];DNA binding [GO:0003677];protein binding [GO:0005515]
FBgn0015772	1.7	0.000136	1.14	0.345227	1.22	0.142578	1.04	0.838044	75	drosophila_melanogaster	FBgn0015772	Nak	Numb-associated kinase [Source:FlyBase gene name;Acc:FBgn0015772]	2L:18957900-18968721	-	35154	NM_057817;NM_057818;NM_206003	FBgn0015772	1632485_a_at	dendrite morphogenesis [GO:0048813];asymmetric cell division [GO:0008356];protein phosphorylation [GO:0006468];regulation of clathrin-mediated endocytosis [GO:2000369];dendrite [GO:0030425];neuronal cell body [GO:0043025];axon [GO:0030424];protein kinase activity [GO:0004672];protein serine/threonine kinase activity [GO:0004674];protein binding [GO:0005515];ATP binding [GO:0005524];AP-2 adaptor c…
FBgn0036920	-1.72	0.000138	-1.73	7.5e-05	-1.67	0.001421	-1.25	0.216013	75	drosophila_melanogaster	FBgn0036920	CG8004		3L:19920294-19921608	-	40178	NM_140904	FBgn0036920	1634133_at	protein targeting to mitochondrion [GO:0006626];mitochondrial outer membrane [GO:0005741]
FBgn0040236	2.13	0.00014	1.47	0.050267	1.6	0.031927	1.34	0.178534	75	drosophila_melanogaster	FBgn0040236	c11.1	c11.1 [Source:FlyBase gene name;Acc:FBgn0040236]	X:9169681-9177150	-	53436	NM_144349	FBgn0040236	1639771_at	biological_process [GO:0008150];cellular_component [GO:0005575];binding [GO:0005488];molecular_function [GO:0003674]
FBgn0033638	1.79	0.000142	1.28	0.113449	1.19	0.496529	-1.04	0.809303	75	drosophila_melanogaster	FBgn0033638	CG9005		2R:7506984-7528418	-	36243	NM_001259338;NM_001169647;NM_136844	FBgn0033638	1624211_at
FBgn0030412	1.69	0.000143	1.2	0.220238	1.12	0.454081	1.05	0.756375	75	drosophila_melanogaster	FBgn0030412	tomosyn	tomosyn [Source:FlyBase gene name;Acc:FBgn0030412]	X:12525653-12547377	+	32217	NM_001169264;NM_001169265;NM_001258715;NM_167328;NM_132591;NM_167329;NM_167330	FBgn0030412	1635638_s_at	synaptic vesicle exocytosis [GO:0016079];vesicle-mediated transport [GO:0016192];neurogenesis [GO:0022008];long-term memory [GO:0007616];synaptic vesicle priming [GO:0016082];neurotransmitter secretion [GO:0007269];regulation of neuromuscular synaptic transmission [GO:1900073];establishment or maintenance of cell polarity [GO:0007163];neuromuscular junction [GO:0031594];integral to membrane [GO:0…
FBgn0033141	-3.1	0.000145	1	0.991727	1.15	0.44968	-1.27	0.300416	75	drosophila_melanogaster	FBgn0033141	CG12831		2R:2960550-2961621	-	35631	NM_136414	FBgn0033141	1640921_at
FBgn0013308	-2.92	0.000146	-3.34	1e-06	-2.45	0.001837	-2.23	0.002108	75	drosophila_melanogaster	FBgn0013308	Odc2	Ornithine decarboxylase 2 [Source:FlyBase gene name;Acc:FBgn0013308]	2R:3894769-3896567	+	35767	NM_057705	FBgn0013308	1631439_at	putrescine biosynthetic process from ornithine [GO:0033387];polyamine biosynthetic process [GO:0006596];lyase activity [GO:0016829];ornithine decarboxylase activity [GO:0004586];catalytic activity [GO:0003824]
FBgn0060296	1.98	0.000146	1.56	0.002059	1.44	0.050761	1.47	0.027507	75	drosophila_melanogaster	FBgn0060296	pain	painless [Source:FlyBase gene name;Acc:FBgn0060296]	2R:20809028-20815798	-	37985	NM_138135	FBgn0060296	1628875_at	detection of mechanical stimulus involved in sensory perception [GO:0050974];mechanosensory behavior [GO:0007638];calcium ion transport [GO:0006816];regulation of heart contraction [GO:0008016];feeding behavior [GO:0007631];copulation [GO:0007620];ion transport [GO:0006811];response to heat [GO:0009408];transmembrane transport [GO:0055085];detection of mechanical stimulus involved in sensory perc…
FBgn0085335	2.82	0.00015	1.64	0.189042	1.76	0.097186	1.02	0.940921	75	drosophila_melanogaster	FBgn0085335	CG34306		3R:752643-764363	+	5740275	NM_001104215	FBgn0085335
FBgn0004370	1.64	0.00015	1.17	0.294299	1.28	0.123619	-1.11	0.616332	75	drosophila_melanogaster	FBgn0004370	Ptp10D	Protein tyrosine phosphatase 10D [Source:FlyBase gene name;Acc:FBgn0004370]	X:11516048-11571371	+	32115	NM_001144715;NM_167292	FBgn0004370	1624660_at;1634653_a_at	central nervous system development [GO:0007417];motor neuron axon guidance [GO:0008045];protein dephosphorylation [GO:0006470];open tracheal system development [GO:0007424];long-term memory [GO:0007616];peptidyl-tyrosine dephosphorylation [GO:0035335];dephosphorylation [GO:0016311];plasma membrane [GO:0005886];apical part of cell [GO:0045177];axon [GO:0030424];transmembrane receptor protein tyros…
FBgn0034356	1.94	0.00015	1.16	0.392064	1.09	0.613182	1.07	0.769957	75	drosophila_melanogaster	FBgn0034356	CG10924		2R:14414937-14423263	+	37130	NM_137497;NM_001103897	FBgn0034356	1634794_at	gluconeogenesis [GO:0006094];mitochondrion [GO:0005739];GTP binding [GO:0005525];phosphoenolpyruvate carboxykinase (GTP) activity [GO:0004613];phosphoenolpyruvate carboxykinase activity [GO:0004611];lyase activity [GO:0016829]
FBgn0002174	-2.28	0.000151	-1.73	0.007195	-1.37	0.126585	-1.2	0.522584	75	drosophila_melanogaster	FBgn0002174	l(2)tid	lethal (2) tumorous imaginal discs [Source:FlyBase gene name;Acc:FBgn0002174]	2R:19594385-19596549	+	48844	NM_206209;NM_080193;NM_206210;NM_001259554	FBgn0002174	1634944_at	response to heat [GO:0009408];protein folding [GO:0006457];smoothened signaling pathway [GO:0007224];mitochondrion [GO:0005739];cytosol [GO:0005829];heat shock protein binding [GO:0031072];unfolded protein binding [GO:0051082];ATP binding [GO:0005524];patched binding [GO:0005113]
FBgn0004635	2.54	0.000154	2.07	0.002711	1.88	0.007219	1.82	0.039273	75	drosophila_melanogaster	FBgn0004635	rho	rhomboid [Source:FlyBase gene name;Acc:FBgn0004635]	3L:1463811-1468944	+	38168	NM_079159	FBgn0004635	1635462_at	morphogenesis of a branching structure [GO:0001763];learning or memory [GO:0007611];cytokinesis [GO:0000910];negative regulation of gene expression [GO:0010629];leg disc proximal/distal pattern formation [GO:0007479];salivary gland boundary specification [GO:0007432];stem cell fate commitment [GO:0048865];epithelial cell proliferation involved in Malpighian tubule morphogenesis [GO:0061331];behav…
FBgn0037078	4.27	0.000155	11.81	0	11.03	0	9.19	0	75	drosophila_melanogaster	FBgn0037078	CG12971		3L:21348200-21349595	-	40365	NM_141052	FBgn0037078	1635019_at	biological_process [GO:0008150];cellular_component [GO:0005575];molecular_function [GO:0003674]
FBgn0041092	1.64	0.000155	1.04	0.83304	1.17	0.370881	-1.26	0.235851	75	drosophila_melanogaster	FBgn0041092	tai	taiman [Source:FlyBase gene name;Acc:FBgn0041092]	2L:9166778-9250211	+	34242	NM_001259020;NM_078797;NM_001201819;NM_001201817;NM_001201818	FBgn0041092	1632385_at	signal transduction [GO:0007165];border follicle cell migration [GO:0007298];regulation of transcription, DNA-dependent [GO:0006355];germ-line stem-cell niche homeostasis [GO:0060250];nucleus [GO:0005634];ecdysone receptor holocomplex [GO:0008230];signal transducer activity [GO:0004871];protein dimerization activity [GO:0046983];ligand-dependent nuclear receptor transcription coactivator activity…
FBgn0023530	-2.19	0.000155	-2.28	0	-2.2	1.4e-05	-1.17	0.534274	75	drosophila_melanogaster	FBgn0023530	CG3740		X:1562439-1563330	-	31119	NM_130576	FBgn0023530	1624552_at
FBgn0035347	1.8	0.000158	1.52	0.002944	1.69	0.000464	1.65	0.006897	75	drosophila_melanogaster	FBgn0035347	CG33232		3L:2466903-2499226	+	2769004	NM_001031933;NM_206245;NM_206246;NM_206244	FBgn0035347	1631431_at;1627478_at	cytoskeleton organization [GO:0007010];actin binding [GO:0003779]
FBgn0033766	1.74	0.000158	1.21	0.267669	1.22	0.199968	1.05	0.782588	75	drosophila_melanogaster	FBgn0033766	CG8771		2R:8567472-8573670	-	36397	NM_136966;NM_001259354	FBgn0033766	1635778_at
FBgn0033788	2.1	0.00016	3.68	0	4.16	0	6.48	0	75	drosophila_melanogaster	FBgn0033788	CG13323		2R:8934238-8934793	-	36433	NM_136988	FBgn0033788	1624587_at
FBgn0015589	1.68	0.000161	1.26	0.241079	1.3	0.095918	1.02	0.883996	75	drosophila_melanogaster	FBgn0015589	Apc	APC-like [Source:FlyBase gene name;Acc:FBgn0015589]	3R:24658022-24670372	-	44642	NM_057804	FBgn0015589	1628548_at	imaginal disc pattern formation [GO:0007447];negative regulation of Wnt signaling pathway [GO:0030178];microtubule-based process [GO:0007017];cell-cell adhesion [GO:0016337];head involution [GO:0008258];intracellular protein transport [GO:0006886];axon guidance [GO:0007411];chitin-based larval cuticle pattern formation [GO:0035293];Wnt signaling pathway [GO:0016055];medulla oblongata development …
FBgn0036715	1.68	0.000165	1.31	0.058663	1.28	0.116981	-1.07	0.72037	75	drosophila_melanogaster	FBgn0036715	Cad74A	Cad74A [Source:FlyBase gene name;Acc:FBgn0036715]	3L:17360853-17372630	-	39936	NM_168724;NM_140716;NM_001259885	FBgn0036715	1635742_s_at	dorsal appendage formation [GO:0046843];homophilic cell adhesion [GO:0007156];calcium-dependent cell-cell adhesion [GO:0016339];cell adhesion [GO:0007155];integral to plasma membrane [GO:0005887];apical plasma membrane [GO:0016324];microvillus [GO:0005902];membrane [GO:0016020];plasma membrane [GO:0005886];calcium ion binding [GO:0005509]
FBgn0011474	1.75	0.000166	1.3	0.102003	1.24	0.217875	-1.01	0.96734	75	drosophila_melanogaster	FBgn0011474	pr-set7	pr-set7 [Source:FlyBase gene name;Acc:FBgn0011474]	3R:10141710-10146216	+	41743	NM_169578;NM_169577;NM_142097;NM_001260171	FBgn0011474	1624463_s_at	chromosome condensation [GO:0030261];histone H4-K20 methylation [GO:0034770];histone H4-K20 monomethylation [GO:0034771];negative regulation of histone acetylation [GO:0035067];DNA damage checkpoint [GO:0000077];histone methylation [GO:0016571];polytene chromosome [GO:0005700];histone-lysine N-methyltransferase activity [GO:0018024];histone methyltransferase activity (H4-K20 specific) [GO:0042799…
FBgn0030808	1.73	0.000166	1.35	0.066206	1.33	0.082493	1.27	0.250933	75	drosophila_melanogaster	FBgn0030808	RhoGAP15B	RhoGAP15B [Source:FlyBase gene name;Acc:FBgn0030808]	X:16837752-16850028	+	32686	NM_001042817;NM_132955	FBgn0030808	1638940_at	signal transduction [GO:0007165];intracellular [GO:0005622];phospholipid binding [GO:0005543];small GTPase regulator activity [GO:0005083];protein binding [GO:0005515]
FBgn0052685	1.63	0.000167	1.22	0.205884	1.18	0.284967	-1.06	0.711327	75	drosophila_melanogaster	FBgn0052685	CG32685		X:9966179-9976523	-	31942	NM_167218;NM_001258677;NM_001258678;NM_001258679	FBgn0052685	1634003_at	protein phosphatase 1 binding [GO:0008157]
FBgn0262794	5.04	0.000168	6.33	1e-06	1.68	0.150409	10.54	0	75	drosophila_melanogaster	FBgn0262794	CG43175		3R:13470409-13470981	+	12798449	NM_001260225	FBgn0262794
FBgn0023496	-4	0.000171	-1.64	0.14876	-1.55	0.171446	-1.25	0.500878	75	drosophila_melanogaster	FBgn0023496	Lip1	Lipase 1 [Source:FlyBase gene name;Acc:FBgn0023496]	2L:10699408-10701458	-	43973	NM_078816	FBgn0023496	1629710_at	lipid metabolic process [GO:0006629];triglyceride lipase activity [GO:0004806];lipase activity [GO:0016298];hydrolase activity, acting on ester bonds [GO:0016788]
FBgn0033733	-4.56	0.000172	3.18	0.003121	10.28	0	-1.34	0.407979	75	drosophila_melanogaster	FBgn0033733	CG8834		2R:8307316-8310040	-	36356	NM_001103816;NM_136935	FBgn0033733	1629566_at	metabolic process [GO:0008152];4-coumarate-CoA ligase activity [GO:0016207];catalytic activity [GO:0003824]
FBgn0038838	4.97	0.000172	1.52	0.354187	1.08	0.850969	2.03	0.04517	75	drosophila_melanogaster	FBgn0038838	TotB	Turandot B [Source:FlyBase gene name;Acc:FBgn0038838]	3R:16699672-16700259	+	42474	NM_079698	FBgn0038838	1627975_at	cellular response to heat [GO:0034605];response to bacterium [GO:0009617];response to stress [GO:0006950];cellular response to UV [GO:0034644];extracellular space [GO:0005615];extracellular region [GO:0005576];molecular_function [GO:0003674]
FBgn0021795	-2.25	0.000174	-2.4	5e-06	-2.31	3.4e-05	-1.49	0.1343	75	drosophila_melanogaster	FBgn0021795	Tapdelta	Translocon-associated protein delta [Source:FlyBase gene name;Acc:FBgn0021795]	2R:7257805-7258675	-	45680	NM_136835	FBgn0021795	1638890_at	protein retention in ER lumen [GO:0006621];lipid particle [GO:0005811];integral to membrane [GO:0016021];endoplasmic reticulum [GO:0005783];signal recognition particle, endoplasmic reticulum targeting [GO:0005786];Sec61 translocon complex [GO:0005784];signal sequence binding [GO:0005048]
FBgn0036135	-1.81	0.000175	-1.82	7.3e-05	-1.77	0.000231	-1.06	0.82699	75	drosophila_melanogaster	FBgn0036135	mRpL2	mitochondrial ribosomal protein L2 [Source:FlyBase gene name;Acc:FBgn0036135]	3L:11113947-11115141	+	39253	NM_079298	FBgn0036135	1624278_at	translation [GO:0006412];mitochondrial large ribosomal subunit [GO:0005762];ribosome [GO:0005840];intracellular [GO:0005622];structural constituent of ribosome [GO:0003735]
FBgn0020445	3.51	0.000176	3.02	4.8e-05	2.57	0.00576	1.32	0.32577	75	drosophila_melanogaster	FBgn0020445	E23	Early gene at 23 [Source:FlyBase gene name;Acc:FBgn0020445]	2L:3334871-3355000	-	43895	NM_205900;NM_079909;NM_134924	FBgn0020445	1628224_a_at	regulation of circadian rhythm [GO:0042752];ATP-binding cassette (ABC) transporter complex [GO:0043190];membrane [GO:0016020];transporter activity [GO:0005215];ATPase activity, coupled to transmembrane movement of substances [GO:0042626];ATP binding [GO:0005524];nucleoside-triphosphatase activity [GO:0017111];ATPase activity [GO:0016887];nucleotide binding [GO:0000166]
FBgn0264556	4.57	0.000176	2.56	0.040933	2.12	0.084038	1.46	0.266215	75	drosophila_melanogaster	FBgn0264556	Gr39a	Gustatory receptor 39a [Source:FlyBase gene name;Acc:FBgn0264556]	2L:21290734-21297686	+	117346	NM_165370;NM_165371;NM_165372;NM_165373	FBgn0264556	1631508_a_at;1629245_at;1638056_at;1627976_at;1639	male courtship behavior [GO:0008049];sensory perception of taste [GO:0050909];integral to membrane [GO:0016021];taste receptor activity [GO:0008527]
FBgn0033184	-1.96	0.000177	-1.44	0.034104	-1.35	0.065489	-1.15	0.562136	75	drosophila_melanogaster	FBgn0033184	CG12736		2R:3396032-3397959	-	35681	NM_136444	FBgn0033184	1634444_at	translational elongation [GO:0006414];translation [GO:0006412];mitochondrion [GO:0005739];GTPase activity [GO:0003924];GTP binding [GO:0005525];translation elongation factor activity [GO:0003746]
FBgn0264339	3.53	0.000178	1.17	0.652947	1.27	0.468018	1.01	0.984944	75	drosophila_melanogaster	FBgn0264339	CG5357;CG34372		2R:19331660-19379515	+	5740629;37712	NM_001103965	FBgn0264339	1625520_at;1628910_at;1623011_at;1638684_at;162437	G-protein coupled receptor signaling pathway [GO:0007186];translation [GO:0006412];ribosome [GO:0005840];integral to membrane [GO:0016021];G-protein coupled GABA receptor activity [GO:0004965];structural constituent of ribosome [GO:0003735]
FBgn0010825	1.65	0.000178	1.19	0.393524	1.3	0.168864	-1.16	0.420337	75	drosophila_melanogaster	FBgn0010825	Gug	Grunge [Source:FlyBase gene name;Acc:FBgn0010825]	3L:8443022-8465769	+	46156	NM_206303;NM_001259741;NM_001259742;NM_001259743;NM_079249;NM_145106;NM_176300	FBgn0010825	1632497_a_at	eye development [GO:0001654];negative regulation of epidermal growth factor receptor signaling pathway [GO:0042059];imaginal disc-derived leg morphogenesis [GO:0007480];negative regulation of transcription, DNA-dependent [GO:0045892];segment specification [GO:0007379];imaginal disc-derived wing vein morphogenesis [GO:0008586];segmentation [GO:0035282];embryonic pattern specification [GO:0009880];…
FBgn0264672	-2.01	0.00018	-2.64	0	-2.98	0	-2.01	0.002155	75	drosophila_melanogaster	FBgn0264672	CG9867	EGF-domain O-GlcNAc transferase [Source:FlyBase gene name;Acc:FBgn0264672]	2L:2381097-2383073	+	33424	NM_134834	FBgn0264672	1631672_at	larval chitin-based cuticle development [GO:0008363];extracellular matrix [GO:0031012];endoplasmic reticulum lumen [GO:0005788];protein N-acetylglucosaminyltransferase activity [GO:0016262];transferase activity, transferring glycosyl groups [GO:0016757]
FBgn0034330	4.98	0.000181	1.81	0.12511	4.61	0.000446	2.6	0.007148	75	drosophila_melanogaster	FBgn0034330	CG18107		2R:14272070-14272416	+	37101	NM_145336	FBgn0034330	1638772_at
FBgn0036576	1.92	0.000181	1.41	0.021015	1.35	0.126539	1.01	0.954291	75	drosophila_melanogaster	FBgn0036576	CG5151		3L:16130902-16157801	-	39772	NM_001259861;NM_140587;NM_206382;NM_168653	FBgn0036576	1632132_at;1639803_at;1635736_at;1633774_at
FBgn0027785	-2.44	0.000182	-3.13	0	-3.06	1e-06	-1.18	0.606461	75	drosophila_melanogaster	FBgn0027785	NP15.6	NP15.6 [Source:FlyBase gene name;Acc:FBgn0027785]	3R:14853074-14853737	+	42282	NM_142517	FBgn0027785	1623858_at	biological_process [GO:0008150];cellular_component [GO:0005575];molecular_function [GO:0003674]
FBgn0052627	3.03	0.000183	2.85	1e-06	2.38	0.002523	1.38	0.130473	75	drosophila_melanogaster	FBgn0052627	NnaD	Drosophila Nna1 ortholog [Source:FlyBase gene name;Acc:FBgn0052627]	X:13586325-13608468	+	32329	NM_001258726;NM_132686;NM_167379;NM_001258728;NM_001103505;NM_176726;NM_001258727	FBgn0052627	1637246_a_at	proteolysis [GO:0006508];zinc ion binding [GO:0008270];purine nucleotide binding [GO:0017076];metallocarboxypeptidase activity [GO:0004181]
FBgn0019957	-2.26	0.000185	-2.86	0	-2.54	2.1e-05	-1.33	0.296426	75	drosophila_melanogaster	FBgn0019957	ND42	NADH:ubiquinone reductase 42kD subunit precursor [Source:FlyBase gene name;Acc:FBgn0019957]	3R:17853427-17855115	+	42591	NM_079721;NM_169990	FBgn0019957	1639585_a_at	mitochondrial electron transport, NADH to ubiquinone [GO:0006120];nucleobase-containing compound metabolic process [GO:0006139];mitochondrial matrix [GO:0005759];mitochondrion [GO:0005739];lipid particle [GO:0005811];mitochondrial respiratory chain complex I [GO:0005747];respiratory chain [GO:0070469];NADH dehydrogenase (ubiquinone) activity [GO:0008137];phosphotransferase activity, alcohol group…
FBgn0031957	3.49	0.000186	3.38	7.9e-05	2.5	0.005717	1.76	0.110194	75	drosophila_melanogaster	FBgn0031957	TwdlE	TweedleE [Source:FlyBase gene name;Acc:FBgn0031957]	2L:7857957-7860838	-	34075	NM_135313	FBgn0031957	1628835_at	chitin-based cuticle development [GO:0040003];proteinaceous extracellular matrix [GO:0005578];structural constituent of chitin-based cuticle [GO:0005214]
FBgn0000581	1.68	0.000187	1.34	0.119284	1.34	0.08368	-1.06	0.738698	75	drosophila_melanogaster	FBgn0000581	E(Pc)	Enhancer of Polycomb [Source:FlyBase gene name;Acc:FBgn0000581]	2R:7339548-7352775	+	36238	NM_078974;NM_165836	FBgn0000581	1625705_s_at;1635961_at;1628110_s_at;1640694_at	chromatin organization [GO:0006325];dendrite guidance [GO:0070983];histone acetyltransferase complex [GO:0000123];polytene chromosome [GO:0005700];nucleus [GO:0005634];Piccolo NuA4 histone acetyltransferase complex [GO:0032777];intercalary heterochromatin [GO:0005725];NuA4 histone acetyltransferase complex [GO:0035267];chromatin [GO:0000785]
FBgn0031216	2.05	0.000188	1.35	0.124783	1.36	0.111967	-1.01	0.961072	75	drosophila_melanogaster	FBgn0031216	CG11376		2L:94739-102086	+	33165	NM_134645	FBgn0031216	1637327_at	melanotic encapsulation of foreign target [GO:0035011];GTPase binding [GO:0051020];guanyl-nucleotide exchange factor activity [GO:0005085];GTP binding [GO:0005525]
FBgn0250814	-2.77	0.00019	-3.23	2e-06	-2.87	8.6e-05	-1.24	0.527754	75	drosophila_melanogaster	FBgn0250814	CG4169		3L:16577224-16579211	+	39846	NM_140648	FBgn0250814	1624439_at	mitochondrial electron transport, ubiquinol to cytochrome c [GO:0006122];proteolysis [GO:0006508];mitochondrial respiratory chain complex III [GO:0005750];microtubule associated complex [GO:0005875];mitochondrion [GO:0005739];lipid particle [GO:0005811];metalloendopeptidase activity [GO:0004222];ubiquinol-cytochrome-c reductase activity [GO:0008121];zinc ion binding [GO:0008270]
FBgn0034797	1.66	0.000194	1.14	0.394287	1.08	0.628063	-1.01	0.966734	75	drosophila_melanogaster	FBgn0034797	nahoda	nahoda [Source:FlyBase gene name;Acc:FBgn0034797]	2R:18783696-18804242	+	37641	NM_079091;NM_166569;NM_001259545	FBgn0034797	1639489_at;1630476_s_at	biological_process [GO:0008150];cellular_component [GO:0005575];molecular_function [GO:0003674];protein binding [GO:0005515]
FBgn0032935	2.13	0.000194	1.49	0.064474	1.36	0.095373	1.37	0.07664	75	drosophila_melanogaster	FBgn0032935	CG8678		2L:21212322-21220572	-	35396	NM_136256	FBgn0032935	1628475_at	pre-autophagosomal structure membrane [GO:0034045];autophagic vacuole membrane [GO:0000421];phosphatidylinositol-3,5-bisphosphate binding [GO:0080025];protein binding [GO:0005515]
FBgn0052207	-2.61	0.000199	1.2	0.383337	-1.09	0.691568	1.02	0.94733	75	drosophila_melanogaster	FBgn0052207			3L:19468730-19471820	-		NR_037750	FBgn0052207	1632978_at
FBgn0029854	-1.83	0.000207	-2.36	0	-2.02	4.2e-05	-1.57	0.021175	75	drosophila_melanogaster	FBgn0029854	CG3566		X:6169005-6170745	-	31562	NM_206632;NM_132076;NM_001258619	FBgn0029854	1638923_at	electron carrier activity [GO:0009055];heme binding [GO:0020037]
FBgn0029980	-1.81	0.000213	-1.89	5e-06	-1.89	0.000106	-1.22	0.357208	75	drosophila_melanogaster	FBgn0029980	CG10778		X:7825778-7827384	-	31708	NM_132197	FBgn0029980	1630701_at	phagocytosis, engulfment [GO:0006911];transferase activity, transferring alkyl or aryl (other than methyl) groups [GO:0016765]
FBgn0259211	1.91	0.000213	1.24	0.287662	1.38	0.098963	-1.09	0.72716	75	drosophila_melanogaster	FBgn0259211	grh	grainy head [Source:FlyBase gene name;Acc:FBgn0259211]	2R:13690294-13729584	+	37038	NM_057496;NM_057494;NM_057497;NM_057495;NM_166250;NM_166252;NM_001259472;NM_166253	FBgn0259211	1634573_a_at;1635106_at	ganglion mother cell fate determination [GO:0007402];chitin-based embryonic cuticle biosynthetic process [GO:0008362];positive regulation of transcription from RNA polymerase II promoter [GO:0045944];chitin-based cuticle development [GO:0040003];R3/R4 cell fate commitment [GO:0007464];tracheal outgrowth, open tracheal system [GO:0007426];ventral cord development [GO:0007419];regulation of tube le…
FBgn0032422	-1.91	0.000213	-2.41	0	-2.5	2e-06	-1.33	0.275922	75	drosophila_melanogaster	FBgn0032422	atilla	atilla [Source:FlyBase gene name;Acc:FBgn0032422]	2L:12175451-12177886	-	34647	NM_135714	FBgn0032422	1626831_at	biological_process [GO:0008150];cellular_component [GO:0005575];molecular_function [GO:0003674]
FBgn0003165	1.73	0.000221	1.29	0.11218	1.36	0.091802	-1.07	0.801792	75	drosophila_melanogaster	FBgn0003165	pum	pumilio [Source:FlyBase gene name;Acc:FBgn0003165]	3R:4892065-5063404	-	41094	NM_079561;NM_169260;NM_169258;NM_169259;NM_176427;NM_001260073	FBgn0003165	1632418_s_at;1630176_at;1639335_at;1625845_s_at	cell migration [GO:0016477];anterior/posterior axis specification, embryo [GO:0008595];negative regulation of epidermal growth factor receptor signaling pathway [GO:0042059];germ cell development [GO:0007281];germ-line stem cell division [GO:0042078];cell fate determination [GO:0001709];oogenesis [GO:0048477];synaptic transmission [GO:0007268];dendrite morphogenesis [GO:0048813];head involution […
FBgn0085312	-3.28	0.000225	-1.1	0.704513	-1.01	0.95782	1	0.99765	75	drosophila_melanogaster	FBgn0085312	CG34283		3R:14547726-14548244	-	5740817	NM_001104361	FBgn0085312	1640416_at
FBgn0036691	-1.83	0.000226	-1.87	4.7e-05	-1.98	2.9e-05	-1.36	0.18549	75	drosophila_melanogaster	FBgn0036691	beg	bad egg [Source:FlyBase gene name;Acc:FBgn0036691]	3L:17028768-17029965	+	39910	NM_140693	FBgn0036691	1641256_at	fatty acid biosynthetic process [GO:0006633];mitochondrion [GO:0005739];[acyl-carrier-protein] S-malonyltransferase activity [GO:0004314];binding [GO:0005488]
FBgn0003716	1.75	0.000231	1.27	0.060033	1.22	0.275604	1.04	0.806069	75	drosophila_melanogaster	FBgn0003716	tkv	thickveins [Source:FlyBase gene name;Acc:FBgn0003716]	2L:5218996-5271353	-	33753	NM_175975;NM_175976;NM_175977;NM_175978	FBgn0003716	1636221_a_at	cell elongation involved in imaginal disc-derived wing morphogenesis [GO:0090254];regulation of cell-cell adhesion [GO:0022407];transforming growth factor beta receptor complex assembly [GO:0007181];morphogenesis of a branching structure [GO:0001763];dorsal/ventral pattern formation [GO:0009953];neuromuscular synaptic transmission [GO:0007274];cell migration [GO:0016477];histoblast morphogenesis …
FBgn0014870	1.75	0.000234	1.33	0.060702	1.44	0.037833	1.02	0.936033	75	drosophila_melanogaster	FBgn0014870	Psi	P-element somatic inhibitor [Source:FlyBase gene name;Acc:FBgn0014870]	2R:12748826-12755219	-	36889	NM_057775;NM_206140;NM_166200	FBgn0014870	1634021_a_at	spermatogenesis [GO:0007283];regulation of mRNA splicing, via spliceosome [GO:0048024];regulation of alternative mRNA splicing, via spliceosome [GO:0000381];negative regulation of mRNA splicing, via spliceosome [GO:0048025];mRNA processing [GO:0006397];U1 snRNP [GO:0005685];nucleus [GO:0005634];mRNA binding [GO:0003729];RNA binding [GO:0003723]
FBgn0034313	1.71	0.000235	1.46	0.006911	1.38	0.022012	1.3	0.130928	75	drosophila_melanogaster	FBgn0034313	CG5726		2R:14062760-14067702	-	37082	NM_137460	FBgn0034313	1633517_at	RNA metabolic process [GO:0016070];lipid particle [GO:0005811]
FBgn0085412	1.99	0.000237	1.44	0.168549	1.76	0.012372	-1.01	0.964763	75	drosophila_melanogaster	FBgn0085412	CG34383		3R:9540931-9590389	+	5740131	NM_001104308;NM_001104306;NM_001104307;NM_001144575	FBgn0085412	1635294_at;1625511_at;1623585_at;1627413_at	phospholipid binding [GO:0005543];protein binding [GO:0005515]
FBgn0016061	2.7	0.00024	2.52	0.001368	3.03	1.7e-05	2.09	0.017822	75	drosophila_melanogaster	FBgn0016061	side	sidestep [Source:FlyBase gene name;Acc:FBgn0016061]	3R:23201323-23263204	-	43300	NM_079806;NM_001260405;NM_001260406;NM_001144645	FBgn0016061	1623547_at	motor neuron axon guidance [GO:0008045];protein binding [GO:0005515]
FBgn0038035	-1.87	0.000244	-1.63	0.003957	-1.58	0.01728	-1.4	0.079462	75	drosophila_melanogaster	FBgn0038035	lig3	DNA ligase III [Source:FlyBase gene name;Acc:FBgn0038035]	3R:8224733-8227561	-	41518	NM_141930	FBgn0038035	1636131_at	DNA replication [GO:0006260];DNA recombination [GO:0006310];DNA ligation involved in DNA repair [GO:0051103];DNA ligation [GO:0006266];DNA repair [GO:0006281];DNA binding [GO:0003677];ATP binding [GO:0005524];DNA ligase activity [GO:0003909];DNA ligase (ATP) activity [GO:0003910]
FBgn0003525	1.75	0.000251	1.21	0.168208	1.32	0.042519	1.16	0.538299	75	drosophila_melanogaster	FBgn0003525	stg	string [Source:FlyBase gene name;Acc:FBgn0003525]	3R:25077540-25081502	-	43466	NM_079823	FBgn0003525	1635478_at;1633174_at	negative regulation of mitotic cell cycle [GO:0045930];centriole replication [GO:0007099];negative regulation of cell size [GO:0045792];Golgi organization [GO:0007030];cellular process [GO:0009987];mesoderm development [GO:0007498];protein dephosphorylation [GO:0006470];open tracheal system development [GO:0007424];lateral inhibition [GO:0046331];regulation of mitotic cell cycle [GO:0007346];peri…
FBgn0014163	2.22	0.000254	2.01	0.001374	1.88	0.007998	1.18	0.584193	75	drosophila_melanogaster	FBgn0014163	fax	failed axon connections [Source:FlyBase gene name;Acc:FBgn0014163]	3L:16395896-16404939	-	39826	NM_001014587;NM_079382;NM_176336;NM_001014586	FBgn0014163	1624705_a_at	axonogenesis [GO:0007409];neurogenesis [GO:0022008]
FBgn0051272	-1.74	0.000258	-1.95	0	-1.74	0.000157	-1.58	0.004632	75	drosophila_melanogaster	FBgn0051272	CG31272		3R:6582018-6585113	-	326130	NM_141756	FBgn0051272	1639934_at	lipid metabolic process [GO:0006629];transport [GO:0006810];transmembrane transport [GO:0055085];integral to membrane [GO:0016021];synaptic vesicle membrane [GO:0030672];lipase activity [GO:0016298];transporter activity [GO:0005215]
FBgn0052218	2.99	0.000269	1.41	0.286126	1.66	0.084548	1	0.998919	75	drosophila_melanogaster	FBgn0052218			3L:19888316-19889491	-		NR_037751	FBgn0052218
FBgn0032058	4.2	0.000269	2.41	0.045533	3.77	0.000794	3.7	0.000292	75	drosophila_melanogaster	FBgn0032058	CG9289		2L:8681403-8684350	-	34195	NM_135401	FBgn0032058	1627969_at	methyl jasmonate esterase activity [GO:0080032];methyl salicylate esterase activity [GO:0080031];methyl indole-3-acetate esterase activity [GO:0080030];retinyl-palmitate esterase activity [GO:0050253]
FBgn0036367	-1.8	0.000272	-1.53	0.014311	-1.54	0.005665	-1.01	0.955772	75	drosophila_melanogaster	FBgn0036367	CG10116		3L:13449308-13450338	-	39515	NM_140395	FBgn0036367	1630778_at	lipid metabolic process [GO:0006629];lipoprotein lipase activity [GO:0004465]
FBgn0003339	2.77	0.00028	2.39	0.001061	2.11	0.004944	1.4	0.280784	75	drosophila_melanogaster	FBgn0003339	Scr	Sex combs reduced [Source:FlyBase gene name;Acc:FBgn0003339]	3R:2648842-2675703	-	40833	NM_206443;NM_079524	FBgn0003339	1633345_at	positive regulation of transcription from RNA polymerase II promoter [GO:0045944];salivary gland boundary specification [GO:0007432];regulation of transcription from RNA polymerase II promoter [GO:0006357];segment specification [GO:0007379];regulation of transcription, DNA-dependent [GO:0006355];specification of segmental identity, labial segment [GO:0007381];midgut development [GO:0007494];sex d…
FBgn0010909	1.88	0.000281	1.51	0.029513	1.6	0.008249	1.34	0.157758	75	drosophila_melanogaster	FBgn0010909	msn	misshapen [Source:FlyBase gene name;Acc:FBgn0010909]	3L:2554847-2586540	-	44030	NM_079940;NM_206252;NM_206250;NM_206251	FBgn0010909	1632475_at	nuclear migration [GO:0007097];imaginal disc fusion, thorax closure [GO:0046529];negative regulation of Ras protein signal transduction [GO:0046580];oogenesis [GO:0048477];establishment of planar polarity [GO:0001736];JNK cascade [GO:0007254];protein phosphorylation [GO:0006468];imaginal disc-derived wing morphogenesis [GO:0007476];axon guidance [GO:0007411];regulation of cell shape [GO:0008360];…
FBgn0030403	-2.19	0.000282	-2.42	0	-2.04	0.000363	-1.38	0.234909	75	drosophila_melanogaster	FBgn0030403	CG1824		X:12486588-12489668	-	32208	NM_132582	FBgn0030403	1625618_at	transmembrane transport [GO:0055085];transport [GO:0006810];mitochondrial inner membrane [GO:0005743];integral to membrane [GO:0016021];transporter activity [GO:0005215];ATPase activity, coupled to transmembrane movement of substances [GO:0042626];ATP binding [GO:0005524];nucleoside-triphosphatase activity [GO:0017111];ATPase activity [GO:0016887];nucleotide binding [GO:0000166]
FBgn0015031	-2.22	0.000282	-3.43	0	-2.84	4e-06	-1.28	0.393863	75	drosophila_melanogaster	FBgn0015031	cype	cyclope [Source:FlyBase gene name;Acc:FBgn0015031]	2L:5327241-5327969	+	46040	NM_080526;NM_001258957;NM_001258956	FBgn0015031	1638416_at	mitochondrial electron transport, cytochrome c to oxygen [GO:0006123];mitochondrial respiratory chain complex IV [GO:0005751];lipid particle [GO:0005811];cytochrome-c oxidase activity [GO:0004129]
FBgn0040342	-1.95	0.000283	-1.23	0.181339	-1.03	0.900658	1.37	0.28656	75	drosophila_melanogaster	FBgn0040342	CG3706		X:824964-826704	-	53540	NM_144377	FBgn0040342	1631873_at
FBgn0040759	3.11	0.000284	5.2	0	3.45	0	2.74	0.000225	75	drosophila_melanogaster	FBgn0040759	CG13177		2R:8051180-8051941	+	5740215	NM_001103811	FBgn0040759	1628197_at
FBgn0011202	1.68	0.000287	1.21	0.16466	1.31	0.059977	1.31	0.108011	75	drosophila_melanogaster	FBgn0011202	dia	diaphanous [Source:FlyBase gene name;Acc:FBgn0011202]	2L:20758147-20767536	+	35340	NM_057633;NM_165341;NM_001259184;NM_001259183	FBgn0011202	1625942_s_at	spermatogenesis [GO:0007283];actin filament-based process [GO:0030029];cytokinesis, actomyosin contractile ring assembly [GO:0000915];cytokinesis [GO:0000910];cellularization [GO:0007349];protein secretion [GO:0009306];actin filament organization [GO:0007015];sensory perception of sound [GO:0007605];open tracheal system development [GO:0007424];neurogenesis [GO:0022008];melanotic encapsulation of…
FBgn0027616	1.59	0.00029	1.41	0.01044	1.34	0.070605	1.15	0.392748	75	drosophila_melanogaster	FBgn0027616	YT521-B	YT521-B [Source:FlyBase gene name;Acc:FBgn0027616]	3L:3370451-3374170	-	38420	NM_168029;NM_139554	FBgn0027616	1641737_a_at	RNA metabolic process [GO:0016070];nuclear body [GO:0016604];RNA binding [GO:0003723]
FBgn0029911	1.71	0.00029	1.26	0.097168	1.27	0.206804	1.13	0.486572	75	drosophila_melanogaster	FBgn0029911	CG14435		X:6733455-6737953	-	31628	NM_132131;NM_001169211	FBgn0029911	1627565_at	zinc ion binding [GO:0008270];protein binding [GO:0005515]
FBgn0036947	-2.1	0.000291	-1.96	0.000696	-1.94	0.000686	-1.17	0.562969	75	drosophila_melanogaster	FBgn0036947	obst-F	obstructor-F [Source:FlyBase gene name;Acc:FBgn0036947]	3L:20193264-20194738	-	40209	NM_140929	FBgn0036947	1625554_at	chitin metabolic process [GO:0006030];extracellular region [GO:0005576];structural constituent of peritrophic membrane [GO:0016490];chitin binding [GO:0008061]
FBgn0261567	4.15	0.000296	1.37	0.488874	1.76	0.182092	1.21	0.578842	75	drosophila_melanogaster	FBgn0261567	CG42681		2L:14744435-14744817	+	10178949	NM_001201883	FBgn0261567
FBgn0033135	-3.14	0.0003	-4.37	3e-06	-4.53	1e-06	-1.54	0.192207	75	drosophila_melanogaster	FBgn0033135	Tsp42En	Tetraspanin 42En [Source:FlyBase gene name;Acc:FBgn0033135]	2R:2940280-2941904	+	35624	NM_078916	FBgn0033135	1627785_at	biological_process [GO:0008150];integral to membrane [GO:0016021];molecular_function [GO:0003674]
FBgn0033065	-1.9	0.000303	-2.23	0	-2.71	3e-06	-1.53	0.079546	75	drosophila_melanogaster	FBgn0033065	Cyp6w1	Cyp6w1 [Source:FlyBase gene name;Acc:FBgn0033065]	2R:2061189-2062936	+	35543	NM_136362	FBgn0033065	1634143_at	oxidation-reduction process [GO:0055114];microsome [GO:0005792];membrane [GO:0016020];oxidoreductase activity, acting on paired donors, with incorporation or reduction of molecular oxygen [GO:0016705];electron carrier activity [GO:0009055];heme binding [GO:0020037];iron ion binding [GO:0005506]
FBgn0037727	-3.99	0.000306	1.29	0.532705	1.16	0.651404	1.59	0.185896	75	drosophila_melanogaster	FBgn0037727	CG8358		3R:5501245-5503500	+	41172	NM_141667	FBgn0037727	1626377_at	proteolysis [GO:0006508];metalloendopeptidase activity [GO:0004222];metallopeptidase activity [GO:0008237]
FBgn0000053	3.07	0.000307	2.69	8e-06	2.43	0.003676	1.41	0.130966	75	drosophila_melanogaster	FBgn0000053	ade3	adenosine 3 [Source:FlyBase gene name;Acc:FBgn0000053]	2L:7014861-7023940	-	33986	NM_078773;NM_001014477	FBgn0000053	1637037_at	'de novo' IMP biosynthetic process [GO:0006189];biosynthetic process [GO:0009058];purine nucleobase biosynthetic process [GO:0009113];cytoplasm [GO:0005737];methyltransferase activity [GO:0008168];metal ion binding [GO:0046872];ATP binding [GO:0005524];phosphoribosylglycinamide formyltransferase activity [GO:0004644];phosphoribosylformylglycinamidine cyclo-ligase activity [GO:0004641];phosphoribo…
FBgn0263863	-1.83	0.000316	-1.95	1e-06	-1.87	8.4e-05	-1.13	0.611865	75	drosophila_melanogaster	FBgn0263863	mRpL45	mitochondrial ribosomal protein L45 [Source:FlyBase gene name;Acc:FBgn0263863]	3R:18444185-18445548	+	42671	NM_142815	FBgn0263863	1637263_at	intracellular protein transport [GO:0006886];translation [GO:0006412];mitochondrial large ribosomal subunit [GO:0005762];mitochondrion [GO:0005739];mitochondrial inner membrane presequence translocase complex [GO:0005744];structural constituent of ribosome [GO:0003735];P-P-bond-hydrolysis-driven protein transmembrane transporter activity [GO:0015450]
FBgn0005427	1.74	0.000316	1.42	0.02478	1.38	0.078821	1.03	0.876265	75	drosophila_melanogaster	FBgn0005427	ewg	erect wing [Source:FlyBase gene name;Acc:FBgn0005427]	X:162542-173751	-	30975	NM_001014711;NM_001014710;NM_001014709;NM_001014708;NM_001014707;NM_001014712;NM_166836;NM_057544;NM_001258514;NM_001258515	FBgn0005427	1629064_at;1637705_at	central nervous system development [GO:0007417];muscle organ development [GO:0007517];imaginal disc morphogenesis [GO:0007560];negative regulation of synaptic growth at neuromuscular junction [GO:0045886];nucleus [GO:0005634];DNA binding [GO:0003677];sequence-specific DNA binding transcription factor activity [GO:0003700]
FBgn0032292	-2.19	0.000318	-1.66	0.016405	-1.65	0.021968	-1.09	0.743539	75	drosophila_melanogaster	FBgn0032292	CG6750		2L:10731400-10732406	-	34479	NM_135600	FBgn0032292	1634883_at	wound healing [GO:0042060];membrane [GO:0016020];molecular_function [GO:0003674]
FBgn0031357	-2.35	0.000318	-1.84	0.001549	-2.14	8.6e-05	-1.09	0.763638	75	drosophila_melanogaster	FBgn0031357	mRpL48	mitochondrial ribosomal protein L48 [Source:FlyBase gene name;Acc:FBgn0031357]	2L:1710462-1711465	+	33348	NM_134769	FBgn0031357	1638783_at	translation [GO:0006412];mitochondrial large ribosomal subunit [GO:0005762];ribosome [GO:0005840];intracellular [GO:0005622];structural constituent of ribosome [GO:0003735]
FBgn0053301	-2.28	0.000319	-2.33	5e-06	-2	2.9e-05	-1.3	0.102017	75	drosophila_melanogaster	FBgn0053301	CG33301		2L:10049482-10050956	+	2768917		FBgn0053301		biological_process [GO:0008150];cellular_component [GO:0005575];molecular_function [GO:0003674];transferase activity, transferring phosphorus-containing groups [GO:0016772]
FBgn0031681	1.65	0.000319	1.21	0.130877	1.2	0.277789	-1.08	0.714516	75	drosophila_melanogaster	FBgn0031681	pgant5	polypeptide GalNAc transferase 5 [Source:FlyBase gene name;Acc:FBgn0031681]	2L:5072170-5093592	-	326151	NM_135062;NM_001042873	FBgn0031681	1635173_at	oligosaccharide biosynthetic process [GO:0009312];Golgi stack [GO:0005795];polypeptide N-acetylgalactosaminyltransferase activity [GO:0004653]
FBgn0037933	2.37	0.000323	1.61	0.037157	1.59	0.035158	1.2	0.420328	75	drosophila_melanogaster	FBgn0037933	Ho	Heme oxygenase [Source:FlyBase gene name;Acc:FBgn0037933]	3R:7505481-7506698	+	41407	NM_079597	FBgn0037933	1640462_at	heme oxidation [GO:0006788];heme metabolic process [GO:0042168];oxidation-reduction process [GO:0055114];heme oxygenase (decyclizing) activity [GO:0004392]
FBgn0263218	2.33	0.000324	2.09	0.008907	2.11	0.014685	-1.04	0.904315	75	drosophila_melanogaster	FBgn0263218	Dscam2	Down syndrome cell adhesion molecule 2 [Source:FlyBase gene name;Acc:FBgn0263218]	3L:7152415-7183017	-	38788	NM_168196;NM_168194;NM_001169896;NM_001043123;NM_168195;NM_001144424;NM_001169897;NM_001144426;NM_001144425	FBgn0263218	1629284_a_at;1624391_at;1631056_at;1640626_at	homophilic cell adhesion [GO:0007156];neuron projection morphogenesis [GO:0048812];integral to plasma membrane [GO:0005887];identical protein binding [GO:0042802];protein binding [GO:0005515]
FBgn0031747	4.66	0.000326	9.53	1e-06	4.02	0.001342	6.72	0	75	drosophila_melanogaster	FBgn0031747	CG9021		2L:5903359-5904674	-	33818	NM_135123	FBgn0031747	1641070_at
FBgn0031801	-2.5	0.000328	-3.69	0	-2.62	0.000267	-1.84	0.010317	75	drosophila_melanogaster	FBgn0031801	CG9498		2L:6349393-6351034	-	33885	NM_135171	FBgn0031801	1623706_at	transferase activity, transferring phosphorus-containing groups [GO:0016772]
FBgn0030334	2.03	0.000328	1.82	0.004188	1.54	0.049312	2.44	2.5e-05	75	drosophila_melanogaster	FBgn0030334	Karl	Karl [Source:FlyBase gene name;Acc:FBgn0030334]	X:11682877-11686286	+	32131	NM_167303;NM_132520	FBgn0030334	1628715_a_at;1633385_at	imaginal disc-derived wing morphogenesis [GO:0007476];biological_process [GO:0008150];cellular_component [GO:0005575];binding [GO:0005488];molecular_function [GO:0003674]
FBgn0261811	2.07	0.000333	1.49	0.014827	1.6	0.015101	1.05	0.818709	75	drosophila_melanogaster	FBgn0261811	pico	pico [Source:FlyBase gene name;Acc:FBgn0261811]	X:19724248-19746092	-	33003	NM_167686;NM_134519;NM_001201745;NM_001201746	FBgn0261811	1623007_a_at;1640449_s_at	actin filament organization [GO:0007015];imaginal disc development [GO:0007444];positive regulation of growth [GO:0045927];regulation of cell size [GO:0008361];lateral inhibition [GO:0046331];signal transduction [GO:0007165];positive regulation of developmental growth [GO:0048639];positive regulation of cell division [GO:0051781];phospholipid binding [GO:0005543];protein phosphatase 1 binding [GO…
FBgn0030593	-2.26	0.000336	-8.59	0	-5.98	0	-3.42	0	75	drosophila_melanogaster	FBgn0030593	CG9512		X:14795985-14799574	-	32419	NM_132754	FBgn0030593	1631072_at	oxidation-reduction process [GO:0055114];alcohol metabolic process [GO:0006066];flavin adenine dinucleotide binding [GO:0050660];choline dehydrogenase activity [GO:0008812];oxidoreductase activity, acting on CH-OH group of donors [GO:0016614]
FBgn0000578	1.85	0.000337	1.56	0.010956	1.52	0.029617	1.14	0.558781	75	drosophila_melanogaster	FBgn0000578	ena	enabled [Source:FlyBase gene name;Acc:FBgn0000578]	2R:15029140-15050124	+	37201	NM_166330;NM_166329;NM_001014536;NM_001014537;NM_166331;NM_001144237	FBgn0000578	1627191_a_at	cytoskeleton organization [GO:0007010];cytoplasmic transport, nurse cell to oocyte [GO:0007303];actin filament organization [GO:0007015];axonogenesis [GO:0007409];dendrite morphogenesis [GO:0048813];compound eye development [GO:0048749];head involution [GO:0008258];germ-band shortening [GO:0007390];border follicle cell migration [GO:0007298];axon guidance [GO:0007411];actin cytoskeleton organizat…
FBgn0034877	-2.23	0.000341	-2.84	0	-2.59	7e-06	-1.3	0.349481	75	drosophila_melanogaster	FBgn0034877	levy	levy [Source:FlyBase gene name;Acc:FBgn0034877]	2R:19435763-19436505	+	37728	NM_137961	FBgn0034877	1633044_at	mitochondrial electron transport, cytochrome c to oxygen [GO:0006123];determination of adult lifespan [GO:0008340];mitochondrial respiratory chain complex IV [GO:0005751];microsome [GO:0005792];lipid particle [GO:0005811];mitochondrial inner membrane [GO:0005743];cytochrome-c oxidase activity [GO:0004129];enzyme regulator activity [GO:0030234]
FBgn0032938	1.86	0.000345	1.37	0.076626	1.46	0.039872	1.19	0.436295	75	drosophila_melanogaster	FBgn0032938	CG8671		2L:21262963-21282514	+	35400	NM_165365;NM_136259;NM_001144380	FBgn0032938	1636102_at;1632275_a_at	dsRNA transport [GO:0033227]
FBgn0004364	2.09	0.000348	1.91	0.001129	1.87	0.00526	1.47	0.067546	75	drosophila_melanogaster	FBgn0004364	18w	18 wheeler [Source:FlyBase gene name;Acc:FBgn0004364]	2R:15999016-16004437	+	37277	NM_057466	FBgn0004364	1626509_at	multicellular organismal development [GO:0007275];antibacterial humoral response [GO:0019731];innate immune response [GO:0045087];cell adhesion [GO:0007155];immune response [GO:0006955];defense response [GO:0006952];signal transduction [GO:0007165];anatomical structure morphogenesis [GO:0009653];embryonic morphogenesis [GO:0048598];membrane fraction [GO:0005624];integral to membrane [GO:0016021];…
FBgn0037204	-2.82	0.000352	-3.6	0	-3.24	4e-05	-1.03	0.926058	75	drosophila_melanogaster	FBgn0037204	CG11131		3L:22891844-22893362	+	40511	NM_141172	FBgn0037204	1635817_at
FBgn0013770	2.08	0.000357	1.78	0.002539	1.53	0.016588	1.93	0.002584	75	drosophila_melanogaster	FBgn0013770	Cp1	Cysteine proteinase-1 [Source:FlyBase gene name;Acc:FBgn0013770]	2R:9848164-9855486	+	36546	NM_166027;NM_166026;NM_079011;NM_001201992	FBgn0013770	1625264_s_at	salivary gland cell autophagic cell death [GO:0035071];autophagic cell death [GO:0048102];proteolysis [GO:0006508];protein catabolic process [GO:0030163];fusome [GO:0045169];lysosome [GO:0005764];cysteine-type endopeptidase activity [GO:0004197];cysteine-type peptidase activity [GO:0008234]
FBgn0024555	1.79	0.000357	1.27	0.162252	1.3	0.137398	-1.04	0.84442	75	drosophila_melanogaster	FBgn0024555	flfl	falafel [Source:FlyBase gene name;Acc:FBgn0024555]	3R:9509680-9519629	+	41675	NM_169548;NM_142047	FBgn0024555	1637302_s_at;1638710_at	phagocytosis, engulfment [GO:0006911];asymmetric neuroblast division [GO:0055059];dorsal closure [GO:0007391];asymmetric protein localization [GO:0008105];Rac protein signal transduction [GO:0016601];neuroblast proliferation [GO:0007405];nucleus [GO:0005634];cytoplasm [GO:0005737];protein binding [GO:0005515]
FBgn0015380	1.8	0.000359	1.92	0.00014	1.64	0.006093	1.22	0.320518	75	drosophila_melanogaster	FBgn0015380	drl	derailed [Source:FlyBase gene name;Acc:FBgn0015380]	2L:19190346-19208621	+	44355	NM_057791	FBgn0015380	1624297_at	axon midline choice point recognition [GO:0016199];learning or memory [GO:0007611];muscle attachment [GO:0016203];protein phosphorylation [GO:0006468];signal transduction [GO:0007165];olfactory learning [GO:0008355];axon guidance [GO:0007411];determination of muscle attachment site [GO:0016204];haltere development [GO:0007482];memory [GO:0007613];salivary gland morphogenesis [GO:0007435];plasma m…
FBgn0031975	-1.77	0.000364	-2.45	1.7e-05	-2.56	0	-1.47	0.092048	75	drosophila_melanogaster	FBgn0031975	Tg	Transglutaminase [Source:FlyBase gene name;Acc:FBgn0031975]	2L:8011405-8026898	+	34093	NM_135330;NM_164778	FBgn0031975	1624371_a_at	peptide cross-linking [GO:0018149];hemolymph coagulation [GO:0042381];protein-glutamine gamma-glutamyltransferase activity [GO:0003810]
FBgn0030766	1.83	0.000367	1.34	0.095608	1.31	0.247988	-1.02	0.936026	75	drosophila_melanogaster	FBgn0030766	mthl1	methuselah-like 1 [Source:FlyBase gene name;Acc:FBgn0030766]	X:16534938-16543730	+	32637	NM_132912	FBgn0030766	1639752_at	response to stress [GO:0006950];determination of adult lifespan [GO:0008340];G-protein coupled receptor signaling pathway [GO:0007186];cell surface receptor signaling pathway [GO:0007166];integral to membrane [GO:0016021];membrane [GO:0016020];G-protein coupled receptor activity [GO:0004930];transmembrane signaling receptor activity [GO:0004888]
FBgn0262721	3.38	0.000368	1.09	0.821428	1.43	0.315399	1.22	0.577237	75	drosophila_melanogaster	FBgn0262721	CG43165		2L:3694463-3694938	-	12798550	NM_001258929	FBgn0262721		serine-type endopeptidase inhibitor activity [GO:0004867]
FBgn0034489	3.28	0.000373	3.06	0.002172	2.46	0.007832	2.86	0.001777	75	drosophila_melanogaster	FBgn0034489	ppk6	pickpocket 6 [Source:FlyBase gene name;Acc:FBgn0034489]	2R:16133276-16135078	-	37286	NM_137617	FBgn0034489	1627128_at	sodium ion transport [GO:0006814];sodium ion transmembrane transport [GO:0035725];membrane [GO:0016020];sodium channel activity [GO:0005272]
FBgn0040717	-2.39	0.000375	-4.28	0	-3.77	1e-06	-1.24	0.465469	75	drosophila_melanogaster	FBgn0040717	Nplp4	Neuropeptide-like precursor 4 [Source:FlyBase gene name;Acc:FBgn0040717]	2L:2008460-2008966	+	50190	NM_144095	FBgn0040717	1624362_at	neuropeptide signaling pathway [GO:0007218];extracellular region [GO:0005576];neuropeptide hormone activity [GO:0005184]
FBgn0025583	4.59	0.000375	2.98	0.013092	15.28	0	52.65	0	75	drosophila_melanogaster	FBgn0025583	IM2	Immune induced molecule 2 [Source:FlyBase gene name;Acc:FBgn0025583]	2R:14274102-14274535	+	49802	NM_166277	FBgn0025583	1640360_at	defense response [GO:0006952];extracellular region [GO:0005576]
FBgn0035204	-1.77	0.000379	-1.44	0.032359	-1.26	0.156806	-1.5	0.036148	75	drosophila_melanogaster	FBgn0035204	CG2277		3L:1304850-1307418	-	38148	NM_138251	FBgn0035204	1629033_at
FBgn0021873	1.61	0.000381	1.25	0.186093	1.25	0.192218	-1.14	0.517259	75	drosophila_melanogaster	FBgn0021873	Gef26	Gef26 [Source:FlyBase gene name;Acc:FBgn0021873]	2L:6323767-6332789	+	33881	NM_135168;NM_001144325;NM_001144326	FBgn0021873	1631134_at	regulation of small GTPase mediated signal transduction [GO:0051056];germ-line stem cell maintenance [GO:0030718];MAPK cascade [GO:0000165];oogenesis [GO:0048477];compound eye development [GO:0048749];imaginal disc-derived wing morphogenesis [GO:0007476];small GTPase mediated signal transduction [GO:0007264];signal transduction [GO:0007165];regulation of compound eye photoreceptor development [GO…
FBgn0033297	2.22	0.000384	-1.17	0.277544	1.07	0.764219	-1.16	0.39282	75	drosophila_melanogaster	FBgn0033297	Mal-A8	Maltase A8 [Source:FlyBase gene name;Acc:FBgn0033297]	2R:4359488-4361466	+	35830	NM_136540	FBgn0033297	1624914_at	carbohydrate metabolic process [GO:0005975];maltose alpha-glucosidase activity [GO:0032450];cation binding [GO:0043169];alpha-glucosidase activity [GO:0004558];catalytic activity [GO:0003824]
FBgn0030518	-1.74	0.000384	-1.98	0	-1.84	0.000203	-1.29	0.23	75	drosophila_melanogaster	FBgn0030518	CG11134		X:13631975-13633210	+	32334	NM_132688	FBgn0030518	1641025_at	L-methionine salvage [GO:0071267];methionine biosynthetic process [GO:0009086];cellular amino acid biosynthetic process [GO:0008652];cytoplasm [GO:0005737];metal ion binding [GO:0046872];methylthioribulose 1-phosphate dehydratase activity [GO:0046570];ion binding [GO:0043167];lyase activity [GO:0016829]
FBgn0085370	1.64	0.000387	1.22	0.301988	1.32	0.101373	1.02	0.905722	75	drosophila_melanogaster	FBgn0085370	Pde11	Phosphodiesterase 11 [Source:FlyBase gene name;Acc:FBgn0085370]	2L:18532728-18571648	-	35107	NM_001103707;NM_001201909;NM_136041;NM_001201908	FBgn0085370	1639582_at;1628926_at	lateral inhibition [GO:0046331];signal transduction [GO:0007165];cGMP metabolic process [GO:0046068];cAMP metabolic process [GO:0046058];cellular_component [GO:0005575];phosphoric diester hydrolase activity [GO:0008081];3',5'-cyclic-nucleotide phosphodiesterase activity [GO:0004114];3',5'-cyclic-AMP phosphodiesterase activity [GO:0004115];3',5'-cyclic-GMP phosphodiesterase activity [GO:0047555];c…
FBgn0038271	-2.52	0.000389	-3.16	0	-2.77	2e-05	-1.31	0.387561	75	drosophila_melanogaster	FBgn0038271	CG3731		3R:10715800-10718109	+	41800	NM_169607;NM_142144	FBgn0038271	1636813_s_at	protein processing [GO:0016485];mitochondrial electron transport, ubiquinol to cytochrome c [GO:0006122];proteolysis [GO:0006508];cytoplasmic microtubule organization [GO:0031122];mitochondrial respiratory chain complex III [GO:0005750];mitochondrial matrix [GO:0005759];microtubule associated complex [GO:0005875];mitochondrion [GO:0005739];lipid particle [GO:0005811];mitochondrial processing pept…
FBgn0086901	1.61	0.000389	1.29	0.085419	1.27	0.240316	-1.01	0.965779	75	drosophila_melanogaster	FBgn0086901	cv-c	crossveinless c [Source:FlyBase gene name;Acc:FBgn0086901]	3R:10217402-10307410	-	41749	NM_001104318;NM_001104316;NM_169583	FBgn0086901	1641545_at;1638191_at;1625516_at;1624110_at	neuromuscular synaptic transmission [GO:0007274];regulation of dendrite morphogenesis [GO:0048814];Malpighian tubule morphogenesis [GO:0007443];epithelial cell migration, open tracheal system [GO:0007427];open tracheal system development [GO:0007424];head involution [GO:0008258];epidermal growth factor receptor signaling pathway [GO:0007173];imaginal disc-derived wing vein morphogenesis [GO:00085…
FBgn0003016	1.78	0.00039	1.49	0.023137	1.51	0.01609	1.28	0.243408	75	drosophila_melanogaster	FBgn0003016	osp	outspread [Source:FlyBase gene name;Acc:FBgn0003016]	2L:14599776-14689325	-	34850	NM_001144354;NM_165089;NM_078843;NM_001169504	FBgn0003016	1627054_at	biological_process [GO:0008150];cellular_component [GO:0005575];phospholipid binding [GO:0005543];molecular_function [GO:0003674];protein binding [GO:0005515]
FBgn0051021	4.28	0.000392	-1.68	0.21682	-1.53	0.262975	-1.15	0.629003	75	drosophila_melanogaster	FBgn0051021	CG31021		3R:26427928-26429763	+	43638	NM_170513	FBgn0051021	1632982_at	oxidation-reduction process [GO:0055114];endoplasmic reticulum [GO:0005783];oxidoreductase activity, acting on single donors with incorporation of molecular oxygen, incorporation of two atoms of oxygen [GO:0016702];procollagen-proline 4-dioxygenase activity [GO:0004656]
FBgn0085409	2.32	0.000393	2.37	8.7e-05	2.07	0.004704	1.12	0.727932	75	drosophila_melanogaster	FBgn0085409	CG34380		2L:6179133-6211114	+	5740323	NM_001103627	FBgn0085409	1629988_at;1624566_at;1637838_at	cell adhesion [GO:0007155];signal transduction [GO:0007165];receptor signaling protein tyrosine kinase activity [GO:0004716]
FBgn0001337	1.74	0.000395	1.29	0.131115	1.32	0.126688	1.15	0.427353	75	drosophila_melanogaster	FBgn0001337	Exp6	Exportin 6 [Source:FlyBase gene name;Acc:FBgn0001337]	X:365085-370625	-	47141	NM_080140	FBgn0001337	1626208_at	intracellular protein transport [GO:0006886];protein transporter activity [GO:0008565];binding [GO:0005488]
FBgn0036485	2.17	0.000396	1.83	0.003901	1.17	0.512187	1.26	0.43919	75	drosophila_melanogaster	FBgn0036485	FucTA	FucTA [Source:FlyBase gene name;Acc:FBgn0036485]	3L:15140237-15147495	+	39653	NM_140497	FBgn0036485	1629453_at	protein glycosylation [GO:0006486];fucosylation [GO:0036065];Golgi medial cisterna [GO:0005797];membrane [GO:0016020];plasma membrane [GO:0005886];Golgi trans cisterna [GO:0000138];fucosyltransferase activity [GO:0008417];glycoprotein 3-alpha-L-fucosyltransferase activity [GO:0018392];alpha-(1->3)-fucosyltransferase activity [GO:0046920]
FBgn0033570	-2.1	0.000398	-2.98	0	-2.99	0	-1.57	0.024981	75	drosophila_melanogaster	FBgn0033570	CG7712		2R:6784649-6785390	-	36159	NM_136785	FBgn0033570	1626331_at	mitochondrial electron transport, NADH to ubiquinone [GO:0006120];mitochondrial respiratory chain complex I [GO:0005747];NADH dehydrogenase (ubiquinone) activity [GO:0008137];NADH dehydrogenase activity [GO:0003954]
FBgn0025839	-2.2	0.000399	-3.26	0	-2.71	1e-06	-1.36	0.260868	75	drosophila_melanogaster	FBgn0025839	CG3621		X:2066561-2067170	+	31190	NM_130628	FBgn0025839	1641599_at	mitochondrial electron transport, NADH to ubiquinone [GO:0006120];ATP synthesis coupled electron transport [GO:0042773];mitochondrial respiratory chain complex I [GO:0005747];mitochondrial inner membrane [GO:0005743];NADH dehydrogenase (ubiquinone) activity [GO:0008137];NADH dehydrogenase activity [GO:0003954]
FBgn0263911	-2.29	0.000399	-4.11	0	-3.63	0	-1.53	0.109561	75	drosophila_melanogaster	FBgn0263911	CG7181	Cytochrome c oxidase subunit VIII [Source:FlyBase gene name;Acc:FBgn0263911]	3L:21531959-21532547	-	40390	NM_141071	FBgn0263911	1630611_at	mitochondrial electron transport, cytochrome c to oxygen [GO:0006123];mitochondrial respiratory chain complex IV [GO:0005751];cytochrome-c oxidase activity [GO:0004129]
FBgn0039102	-2.38	0.000399	-1.75	0.045757	-3.21	0	-1.49	0.052715	75	drosophila_melanogaster	FBgn0039102	SPE	Spatzle-Processing Enzyme [Source:FlyBase gene name;Acc:FBgn0039102]	3R:19511979-19513869	+	42791	NM_142911	FBgn0039102	1634848_at	defense response to Gram-positive bacterium [GO:0050830];Toll signaling pathway [GO:0008063];defense response to Gram-negative bacterium [GO:0050829];innate immune response [GO:0045087];positive regulation of Toll signaling pathway [GO:0045752];humoral immune response [GO:0006959];defense response [GO:0006952];proteolysis [GO:0006508];zymogen activation [GO:0031638];positive regulation of biosynt…
FBgn0033274	-1.97	0.000403	-1.16	0.370059	-1.08	0.639541	-1.09	0.65806	75	drosophila_melanogaster	FBgn0033274	CG14757		2R:4059869-4061118	-	35797	NM_136519	FBgn0033274	1636564_at	protein-FAD linkage [GO:0018293]
FBgn0039852	3.35	0.000403	2.15	0.014725	1.8	0.073847	1.38	0.283127	75	drosophila_melanogaster	FBgn0039852	nyo	nyobe [Source:FlyBase gene name;Acc:FBgn0039852]	3R:27368754-27391887	+	43716	NM_143614;NM_170552	FBgn0039852	1639776_s_at	apical constriction [GO:0003383];regulation of embryonic cell shape [GO:0016476];integral to membrane [GO:0016021]
FBgn0033096	-3.82	0.000404	-3.14	0.000614	-1.33	0.35835	-1.69	0.107797	75	drosophila_melanogaster	FBgn0033096	ZIP1	Zinc/iron regulated transporter-related protein 1 [Source:FlyBase gene name;Acc:FBgn0033096]	2R:2603847-2605312	-	35579	NM_080368	FBgn0033096	1635384_at	adult locomotory behavior [GO:0008344];determination of adult lifespan [GO:0008340];transmembrane transport [GO:0055085];metal ion transport [GO:0030001];zinc ion homeostasis [GO:0055069];membrane [GO:0016020];metal ion transmembrane transporter activity [GO:0046873]
FBgn0027562	-2.43	0.000405	-1.53	0.134585	-1.36	0.157252	-1.09	0.772871	75	drosophila_melanogaster	FBgn0027562	CG10345		3R:12422795-12430510	-	42017	NM_142306	FBgn0027562	1637198_at	cell adhesion [GO:0007155];defense response [GO:0006952];integral to plasma membrane [GO:0005887];membrane [GO:0016020];scavenger receptor activity [GO:0005044]
FBgn0003997	2.74	0.000407	2.25	0.002142	2.22	0.003158	1.42	0.268369	75	drosophila_melanogaster	FBgn0003997	W	Wrinkled [Source:FlyBase gene name;Acc:FBgn0003997]	3L:18160842-18178741	-	40009	NM_079412	FBgn0003997	1640235_at	entrainment of circadian clock by photoperiod [GO:0043153];embryonic development via the syncytial blastoderm [GO:0001700];regulation of retinal cell programmed cell death [GO:0046668];protein ubiquitination [GO:0016567];positive regulation of apoptotic process [GO:0043065];compound eye retinal cell programmed cell death [GO:0046667];dendrite morphogenesis [GO:0048813];open tracheal system develo…
FBgn0264542	2.18	0.000408	2.25	0.001558	1.9	0.012083	1.71	0.0401	75	drosophila_melanogaster	FBgn0264542	CG42251;CG15729		X:12410667-12462394	-	32204;32202	NM_132578;NM_132580;NM_167324	FBgn0264542	1637245_at;1635357_at	cellular_component [GO:0005575];SH3/SH2 adaptor activity [GO:0005070];protein binding [GO:0005515]
FBgn0037955	-2.01	0.000411	-2.61	0	-2.35	4.9e-05	-1.57	0.040813	75	drosophila_melanogaster	FBgn0037955	CG6950		3R:7646103-7648210	-	41433	NM_169438;NM_169437;NM_176463;NM_141864	FBgn0037955	1633885_s_at	biosynthetic process [GO:0009058];1-aminocyclopropane-1-carboxylate biosynthetic process [GO:0042218];pyridoxal phosphate binding [GO:0030170];transaminase activity [GO:0008483];lyase activity [GO:0016829];1-aminocyclopropane-1-carboxylate synthase activity [GO:0016847];kynurenine-oxoglutarate transaminase activity [GO:0016212]
FBgn0003444	1.89	0.000414	1.17	0.403791	1.2	0.322219	-1.02	0.950637	75	drosophila_melanogaster	FBgn0003444	smo	smoothened [Source:FlyBase gene name;Acc:FBgn0003444]	2L:277587-282167	+	33196	NM_078719	FBgn0003444	1634442_at	negative regulation of S phase of mitotic cell cycle [GO:0045749];somatic stem cell maintenance [GO:0035019];ovarian follicle cell development [GO:0030707];eye morphogenesis [GO:0048592];wing disc anterior/posterior pattern formation [GO:0048100];regulation of mitotic cell cycle [GO:0007346];signal transduction [GO:0007165];Bolwig's organ morphogenesis [GO:0001746];anterior/posterior lineage rest…
FBgn0264449	1.78	0.000415	1.55	0.037696	1.53	0.034887	1	0.986833	75	drosophila_melanogaster	FBgn0264449	CG42248;CG14632		X:702250-822008	-	31035;31031	NM_166864;NM_058041;NM_001103390;NM_001103391	FBgn0264449	1632592_a_at;1630880_at;1634090_at;1630040_at	biological_process [GO:0008150];cytoskeleton [GO:0005856];phospholipid binding [GO:0005543];protein binding [GO:0005515]
FBgn0015568	-1.97	0.000416	-2.27	0	-1.72	0.0035	-1.27	0.30799	75	drosophila_melanogaster	FBgn0015568	alpha-Est1	alpha-Esterase-1 [Source:FlyBase gene name;Acc:FBgn0015568]	3R:3371455-3374844	-	40909	NM_079545	FBgn0015568	1623885_at	methyl jasmonate esterase activity [GO:0080032];methyl salicylate esterase activity [GO:0080031];methyl indole-3-acetate esterase activity [GO:0080030];retinyl-palmitate esterase activity [GO:0050253]
FBgn0025456	2.69	0.000417	3.22	4.5e-05	1.84	0.023869	1.76	0.009194	75	drosophila_melanogaster	FBgn0025456	CREG	Cellular Repressor of E1A-stimulated Genes [Source:FlyBase gene name;Acc:FBgn0025456]	3R:13218994-13220362	-	42092	NM_169756;NM_001260223;NM_169757;NM_079661	FBgn0025456	1633592_a_at	oxidation-reduction process [GO:0055114];negative regulation of transcription from RNA polymerase II promoter [GO:0000122];oxidoreductase activity [GO:0016491];transcription factor binding [GO:0008134];FMN binding [GO:0010181]
FBgn0003285	2.16	0.00042	1.58	0.01162	1.58	0.03755	1.24	0.38808	75	drosophila_melanogaster	FBgn0003285	rst	roughest [Source:FlyBase gene name;Acc:FBgn0003285]	X:2846241-2867867	-	31290	NM_080319	FBgn0003285	1625366_at	compound eye retinal cell programmed cell death [GO:0046667];axonogenesis [GO:0007409];homophilic cell adhesion [GO:0007156];compound eye development [GO:0048749];compound eye morphogenesis [GO:0001745];lateral inhibition [GO:0046331];retinal cell programmed cell death [GO:0046666];regulation of striated muscle tissue development [GO:0016202];myoblast fusion [GO:0007520];integral to membrane [GO:…
FBgn0038878	-2.36	0.000424	-2.62	4e-06	-2.23	0.000387	-1.2	0.429629	75	drosophila_melanogaster	FBgn0038878	CG3301		3R:17099965-17101973	-	42528	NM_169954;NM_142707	FBgn0038878	1637721_at;1627117_a_at;1628931_at	metabolic process [GO:0008152];oxidoreductase activity, acting on the CH-OH group of donors, NAD or NADP as acceptor [GO:0016616];nucleotide binding [GO:0000166];oxidoreductase activity [GO:0016491]
FBgn0259173	1.68	0.000424	-1.07	0.628521	1.34	0.037135	1.41	0.058868	75	drosophila_melanogaster	FBgn0259173	corn	cornetto [Source:FlyBase gene name;Acc:FBgn0259173]	3L:7136091-7150173	-	38786	NM_168193;NM_079230	FBgn0259173	1635475_at;1632199_at	positive regulation of exocytosis [GO:0045921];protein complex [GO:0043234];cytoplasm [GO:0005737];cell cortex [GO:0005938];apical part of cell [GO:0045177];microtubule binding [GO:0008017];protein binding [GO:0005515]
FBgn0032358	1.78	0.000428	1.12	0.508596	-1.06	0.708989	1.15	0.421272	75	drosophila_melanogaster	FBgn0032358	Ppt2	Palmitoyl-protein Thioesterase 2 [Source:FlyBase gene name;Acc:FBgn0032358]	2L:11280314-11281929	+	34564	NM_135656	FBgn0032358	1629195_at	protein depalmitoylation [GO:0002084];cellular protein modification process [GO:0006464];lysosome [GO:0005764];palmitoyl-(protein) hydrolase activity [GO:0008474]
FBgn0029158	-1.7	0.000428	-1.7	0.000267	-1.77	0.000572	-1.34	0.098206	75	drosophila_melanogaster	FBgn0029158	Las	Lipoic acid synthase [Source:FlyBase gene name;Acc:FBgn0029158]	3L:20423705-20425461	-	40259	NM_079459	FBgn0029158	1623470_at;1632225_a_at	lipoate biosynthetic process [GO:0009107];mitochondrion [GO:0005739];4 iron, 4 sulfur cluster binding [GO:0051539];lipoate synthase activity [GO:0016992];iron-sulfur cluster binding [GO:0051536];catalytic activity [GO:0003824]
FBgn0259789	1.86	0.000429	1.49	0.067745	1.5	0.05955	1.15	0.479369	75	drosophila_melanogaster	FBgn0259789	vfl	vielfaltig [Source:FlyBase gene name;Acc:FBgn0259789]	X:19660978-19677682	-	32994	NM_001258840;NM_167685;NM_134512;NM_001258839	FBgn0259789	1638370_s_at	cellularization [GO:0007349];positive regulation of transcription, DNA-dependent [GO:0045893];mitotic cell cycle [GO:0000278];nucleoplasm [GO:0005654];intracellular [GO:0005622];chromatin [GO:0000785];transcription regulatory region sequence-specific DNA binding [GO:0000976];sequence-specific DNA binding [GO:0043565];zinc ion binding [GO:0008270]
FBgn0003462	-1.96	0.00043	-2.29	0	-2.19	3.4e-05	-1.18	0.567198	75	drosophila_melanogaster	FBgn0003462	Sod	Superoxide dismutase [Source:FlyBase gene name;Acc:FBgn0003462]	3L:11105381-11106840	-	39251	NM_057387	FBgn0003462	1630845_at	response to oxidative stress [GO:0006979];determination of adult lifespan [GO:0008340];oxidation-reduction process [GO:0055114];superoxide metabolic process [GO:0006801];removal of superoxide radicals [GO:0019430];aging [GO:0007568];cytoplasm [GO:0005737];antioxidant activity [GO:0016209];metal ion binding [GO:0046872];superoxide dismutase activity [GO:0004784]
FBgn0036058	1.64	0.000434	1.49	0.007382	1.38	0.013965	1.61	0.003031	75	drosophila_melanogaster	FBgn0036058	CG6707		3L:9887907-9891675	-	39168	NM_140115;NM_168388;NM_168389	FBgn0036058	1628980_s_at;1640073_at
FBgn0051314	1.9	0.000436	1.42	0.0618	1.5	0.049498	1.13	0.546713	75	drosophila_melanogaster	FBgn0051314	Neu3	Neu3 [Source:FlyBase gene name;Acc:FBgn0051314]	3R:10491559-10523057	-	3772109	NM_001032403;NM_001032404	FBgn0051314	1635984_at;1627649_at	proteolysis [GO:0006508];metalloendopeptidase activity [GO:0004222];zinc ion binding [GO:0008270];protein binding [GO:0005515]
FBgn0032222	-2.27	0.000437	-2.81	0	-2.16	0.001424	-1.42	0.125893	75	drosophila_melanogaster	FBgn0032222	CG5037		2L:10331471-10333129	+	34394	NM_135538	FBgn0032222	1634270_at	respiratory chain complex IV assembly [GO:0008535];heme O biosynthetic process [GO:0048034];heme biosynthetic process [GO:0006783];mitochondrial membrane [GO:0031966];integral to membrane [GO:0016021];protoheme IX farnesyltransferase activity [GO:0008495];prenyltransferase activity [GO:0004659]
FBgn0033159	1.69	0.000441	1.32	0.167118	1.35	0.082445	-1.05	0.817666	75	drosophila_melanogaster	FBgn0033159	Dscam	Down syndrome cell adhesion molecule [Source:FlyBase gene name;Acc:FBgn0033159]	2R:3207059-3269374	-	35652	NM_165514;NM_165513;NM_078925;NM_206047;NM_001043036;NM_001043050;NM_001043012;NM_001043061;NM_001043064;NM_001043062;NM_001043053;NM_001043048;NM_001	FBgn0033159	1637619_s_at	dendrite self-avoidance [GO:0070593];neuron development [GO:0048666];phagocytosis [GO:0006909];mushroom body development [GO:0016319];peripheral nervous system development [GO:0007422];axon guidance [GO:0007411];axon extension involved in axon guidance [GO:0048846];central nervous system morphogenesis [GO:0021551];axonal fasciculation [GO:0007413];dendrite [GO:0030425];neuronal cell body [GO:0043…
FBgn0025574	2.37	0.000446	1.57	0.036704	1.48	0.056176	1.22	0.394971	75	drosophila_melanogaster	FBgn0025574	Pli	Pellino [Source:FlyBase gene name;Acc:FBgn0025574]	3R:19685884-19715797	-	42821	NM_001104420;NM_001104421;NM_079742	FBgn0025574	1626980_at	Toll signaling pathway [GO:0008063];immune response [GO:0006955];defense response [GO:0006952];signal transduction [GO:0007165];cellular_component [GO:0005575];kinase regulator activity [GO:0019207]
FBgn0030262	1.85	0.000449	2.14	0.002751	1.22	0.295796	2.93	9.7e-05	75	drosophila_melanogaster	FBgn0030262	Vago	Vago [Source:FlyBase gene name;Acc:FBgn0030262]	X:10983323-10984138	+	32040	NM_132452;NM_001038751	FBgn0030262	1639476_at	defense response to virus [GO:0051607];extracellular space [GO:0005615]
FBgn0004373	1.64	0.00045	1.14	0.380969	1.24	0.148144	-1.13	0.591914	75	drosophila_melanogaster	FBgn0004373	fwd	four wheel drive [Source:FlyBase gene name;Acc:FBgn0004373]	3L:305393-319884	-	45374	NM_080083;NM_167826;NM_167827	FBgn0004373	1634509_s_at	spermatogenesis [GO:0007283];determination of adult lifespan [GO:0008340];spermatocyte division [GO:0048137];phosphatidylinositol phosphorylation [GO:0046854];male germline ring canal formation [GO:0030726];phosphatidylinositol-mediated signaling [GO:0048015];meiotic spindle stabilization [GO:0043147];actomyosin contractile ring contraction [GO:0000916];meiosis II cytokinesis [GO:0007111];meiosis…
FBgn0010425	-2.52	0.000451	-2.51	5.7e-05	-1.81	0.030437	-2.05	0.0319	75	drosophila_melanogaster	FBgn0010425	epsilonTry	epsilonTrypsin [Source:FlyBase gene name;Acc:FBgn0010425]	2R:7232742-7233571	-	49080	NM_080373	FBgn0010425	1637492_at	proteolysis [GO:0006508];extracellular region [GO:0005576];serine-type endopeptidase activity [GO:0004252]
FBgn0250867	2.22	0.000452	2.02	0.003574	1.89	0.009365	1.21	0.48515	75	drosophila_melanogaster	FBgn0250867	CG42238		2L:20965520-21052164	-	7354398	NM_001144373;NM_001144374	FBgn0250867	1626120_at
FBgn0085787	-2.56	0.000453	-1.58	0.047173	-1.6	0.033688	-1.5	0.137978	75	drosophila_melanogaster	FBgn0085787	CG41503		YHet:305269-307004	+	8674077	NM_001170392	FBgn0085787
FBgn0039428	-2.91	0.000454	1.29	0.393517	-2.08	0.012586	-1.7	0.070016	75	drosophila_melanogaster	FBgn0039428	CG14237		3R:22282599-22282964	+	43194	NM_143222	FBgn0039428	1627950_at
FBgn0014133	1.74	0.000457	1.6	0.001086	1.92	2.4e-05	1.77	0.001775	75	drosophila_melanogaster	FBgn0014133	bif	bifocal [Source:FlyBase gene name;Acc:FBgn0014133]	X:11573028-11588774	+	32119	NM_078573;NM_167295	FBgn0014133	1626637_a_at	female meiosis chromosome segregation [GO:0016321];imaginal disc-derived wing morphogenesis [GO:0007476];axon guidance [GO:0007411];carbohydrate catabolic process [GO:0016052];negative regulation of axon extension [GO:0030517];cytoplasm [GO:0005737];microtubule binding [GO:0008017];catalytic activity [GO:0003824];actin binding [GO:0003779];protein phosphatase 1 binding [GO:0008157];carbohydrate b…
FBgn0035227	1.65	0.000459	1.46	0.024627	1.22	0.222129	1.14	0.463647	75	drosophila_melanogaster	FBgn0035227	CG12090		3L:1523414-1534034	-	38176	NM_167889;NM_139361;NM_167888	FBgn0035227	1635165_a_at
FBgn0034880	3.32	0.000464	-1.4	0.372326	-1.62	0.17329	-1.42	0.302323	75	drosophila_melanogaster	FBgn0034880	alphaPS5	alphaPS5 [Source:FlyBase gene name;Acc:FBgn0034880]	2R:19444333-19447720	+	37732	NM_137964	FBgn0034880	1630553_at	cell adhesion [GO:0007155];heterophilic cell-cell adhesion [GO:0007157];cell-matrix adhesion [GO:0007160];integrin complex [GO:0008305];receptor activity [GO:0004872];cell adhesion molecule binding [GO:0050839]
FBgn0030853	-2.18	0.000465	-2.93	0	-2.67	1e-05	-1.28	0.385021	75	drosophila_melanogaster	FBgn0030853	CG5703		X:17526122-17527539	+	32740	NM_133000	FBgn0030853	1628014_at	mitochondrial electron transport, NADH to ubiquinone [GO:0006120];oxidation-reduction process [GO:0055114];mitochondrion [GO:0005739];mitochondrial respiratory chain complex I [GO:0005747];NADH dehydrogenase (ubiquinone) activity [GO:0008137];NADH dehydrogenase activity [GO:0003954];oxidoreductase activity [GO:0016491];NAD binding [GO:0051287]
FBgn0015609	1.73	0.000466	1.39	0.106016	1.41	0.071954	-1.21	0.479382	75	drosophila_melanogaster	FBgn0015609	CadN	Cadherin-N [Source:FlyBase gene name;Acc:FBgn0015609]	2L:17647053-17778340	-	35070	NM_165227;NM_165231;NM_001032109;NM_001032107;NM_165229;NM_165228;NM_165226;NM_165230;NM_165224;NM_165225;NM_001032108;NM_001032106	FBgn0015609	1633000_a_at	regulation of dendrite morphogenesis [GO:0048814];R7 cell development [GO:0045467];ommatidial rotation [GO:0016318];homophilic cell adhesion [GO:0007156];calcium-dependent cell-cell adhesion [GO:0016339];cell adhesion [GO:0007155];axon guidance [GO:0007411];R8 cell development [GO:0045463];negative regulation of dendrite morphogenesis [GO:0050774];axon extension involved in axon guidance [GO:0048…
FBgn0263864	1.83	0.000467	1.44	0.010082	1.34	0.081142	1.19	0.323061	75	drosophila_melanogaster	FBgn0263864	Ark	Apaf-1-related-killer [Source:FlyBase gene name;Acc:FBgn0263864]	2R:12907549-12914208	+	36914	NM_166207;NM_166208	FBgn0263864	1638709_at;1624898_a_at	regulation of retinal cell programmed cell death [GO:0046668];positive regulation of apoptotic process [GO:0043065];cellular response to DNA damage stimulus [GO:0006974];dendrite morphogenesis [GO:0048813];salivary gland cell autophagic cell death [GO:0035071];apoptotic process [GO:0006915];salivary gland histolysis [GO:0035070];histolysis [GO:0007559];sensory organ development [GO:0007423];respo…
FBgn0086673	3.91	0.000472	5.09	2.2e-05	3.65	0.000763	2.27	0.02355	75	drosophila_melanogaster	FBgn0086673	CG13272		2L:16804884-16816069	+	35013	NM_135967	FBgn0086673	1640494_at	biological_process [GO:0008150];cellular_component [GO:0005575];molecular_function [GO:0003674]
FBgn0029766	2.09	0.000474	2.71	1e-06	2.98	1e-06	2.86	0.000233	75	drosophila_melanogaster	FBgn0029766	CG15784		X:5324713-5326494	+	31461	NM_131995	FBgn0029766	1640884_at
FBgn0030292	-1.95	0.000474	-2.46	0	-2.38	1e-06	-1.14	0.635433	75	drosophila_melanogaster	FBgn0030292	CG11752		X:11244032-11244527	+	32076	NM_132482	FBgn0030292	1626885_at
FBgn0250904	-1.92	0.000477	-1.14	0.437794	-1.27	0.182078	-1.13	0.524743	75	drosophila_melanogaster	FBgn0250904	CG34434		X:5508587-5510403	-	31472	NM_001103417	FBgn0250904	1635160_at	biological_process [GO:0008150];cellular_component [GO:0005575];molecular_function [GO:0003674]
FBgn0033866	4.48	0.000485	5.33	0.000251	2.97	0.011181	2.16	0.02382	75	drosophila_melanogaster	FBgn0033866	CG6280		2R:9642849-9646362	+	36522	NM_137054	FBgn0033866	1631265_at
FBgn0034736	1.85	0.000487	1.28	0.087272	1.5	0.005038	1.99	0.00105	75	drosophila_melanogaster	FBgn0034736	CG6018		2R:18437599-18439618	+	37572	NM_137834	FBgn0034736	1628645_at	methyl jasmonate esterase activity [GO:0080032];methyl salicylate esterase activity [GO:0080031];methyl indole-3-acetate esterase activity [GO:0080030];retinyl-palmitate esterase activity [GO:0050253]
FBgn0033115	2.82	0.00049	-1.84	0.138774	-1.7	0.118981	2.28	0.011111	75	drosophila_melanogaster	FBgn0033115	Spn42De	Serpin 42De [Source:FlyBase gene name;Acc:FBgn0033115]	2R:2773123-2775767	+	35602	NM_001259226;NM_136402	FBgn0033115	1626851_at	serine-type endopeptidase inhibitor activity [GO:0004867]
FBgn0035696	1.83	0.00049	1.47	0.038157	1.61	0.021497	1.2	0.385215	75	drosophila_melanogaster	FBgn0035696	Best2	Bestrophin 2 [Source:FlyBase gene name;Acc:FBgn0035696]	3L:6239033-6249765	-	38727	NM_168162	FBgn0035696	1634031_at	anion transport [GO:0006820];integral to membrane [GO:0016021];peroxisome [GO:0005777];anion channel activity [GO:0005253]
FBgn0021906	-2.38	0.000493	-2.83	1e-06	-2.92	2e-06	-1.23	0.491502	75	drosophila_melanogaster	FBgn0021906	RFeSP	Rieske iron-sulfur protein [Source:FlyBase gene name;Acc:FBgn0021906]	2L:1612692-1614182	-	44390	NM_080009;NM_164426	FBgn0021906	1631856_a_at;1641174_at	mitochondrial electron transport, ubiquinol to cytochrome c [GO:0006122];oxidation-reduction process [GO:0055114];mitochondrial respiratory chain complex III [GO:0005750];microtubule associated complex [GO:0005875];mitochondrion [GO:0005739];respiratory chain [GO:0070469];2 iron, 2 sulfur cluster binding [GO:0051537];ubiquinol-cytochrome-c reductase activity [GO:0008121];oxidoreductase activity, …
FBgn0032264	1.62	0.000501	1.63	0.000829	1.41	0.01544	1.93	0.001152	75	drosophila_melanogaster	FBgn0032264	Lip4	Lipase 4 [Source:FlyBase gene name;Acc:FBgn0032264]	2L:10527572-10531778	+	34450	NM_001201856;NM_135574	FBgn0032264	1624505_at	lipid metabolic process [GO:0006629];triglyceride lipase activity [GO:0004806];hydrolase activity, acting on ester bonds [GO:0016788]
FBgn0031312	-2.07	0.000506	-1.57	0.016796	-1.59	0.036829	1.16	0.639394	75	drosophila_melanogaster	FBgn0031312	Tango14	Transport and Golgi organization 14 [Source:FlyBase gene name;Acc:FBgn0031312]	2L:1158661-1160220	+	33298	NM_134733	FBgn0031312	1634419_at	protein secretion [GO:0009306];wing disc development [GO:0035220];endoplasmic reticulum [GO:0005783];transferase activity, transferring alkyl or aryl (other than methyl) groups [GO:0016765]
FBgn0033075	1.63	0.000508	1.1	0.438367	1.34	0.031221	1.26	0.147184	75	drosophila_melanogaster	FBgn0033075	Pld	Phospholipase D [Source:FlyBase gene name;Acc:FBgn0033075]	2R:2129529-2142771	+	35554	NM_165470;NM_165471;NM_165469;NM_165472;NM_078903;NM_001144138	FBgn0033075	1627315_s_at	cellularization [GO:0007349];Golgi organization [GO:0007030];metabolic process [GO:0008152];phototransduction [GO:0007602];cell communication [GO:0007154];positive regulation of Golgi vesicle fusion to target membrane [GO:0048215];gastrulation involving germ band extension [GO:0010004];cytoplasmic vesicle [GO:0031410];phosphatidylinositol binding [GO:0035091];NAPE-specific phospholipase D activit…
FBgn0031466	-3.1	0.000509	-4.47	0	-4.39	1e-06	-2.26	0.002261	75	drosophila_melanogaster	FBgn0031466	CG3119		2L:2834887-2837831	-	33479	NM_134873;NM_164504	FBgn0031466	1638081_at;1635783_a_at	membrane [GO:0016020];transferase activity, transferring glycosyl groups [GO:0016757]
FBgn0030479	2.12	0.00051	1.64	0.01813	1.65	0.0205	1.16	0.579494	75	drosophila_melanogaster	FBgn0030479	Rbp1-like	Rbp1-like [Source:FlyBase gene name;Acc:FBgn0030479]	X:13274738-13278906	-	32293	NM_132652;NM_001201656	FBgn0030479	1626413_at;1633451_at	RNA splicing [GO:0008380];mRNA splicing, via spliceosome [GO:0000398];mRNA splice site selection [GO:0006376];spliceosomal complex [GO:0005681];precatalytic spliceosome [GO:0071011];nucleotide binding [GO:0000166];nucleic acid binding [GO:0003676]
FBgn0263110	1.75	0.000511	1.21	0.433124	1.31	0.094269	1.09	0.609562	75	drosophila_melanogaster	FBgn0263110	CG43367		3L:4193993-4224003	+	38505	NM_001202119;NM_139612;NM_001259684;NM_001259685	FBgn0263110	1636011_at;1631596_at;1626200_s_at	sphingomyelin phosphodiesterase activator activity [GO:0016230];protein binding [GO:0005515]
FBgn0039768	-2.73	0.000515	-2.48	0.031351	-1.25	0.414655	-1.1	0.745375	75	drosophila_melanogaster	FBgn0039768	CG15533		3R:26254548-26257091	+	43612	NM_143534	FBgn0039768	1632120_at	sphingomyelin catabolic process [GO:0006685];sphingomyelin metabolic process [GO:0006684];sphingomyelin phosphodiesterase activity [GO:0004767];hydrolase activity [GO:0016787]
FBgn0033742	-1.79	0.000518	-2.63	0	-2.05	1e-06	-1.78	0.003716	75	drosophila_melanogaster	FBgn0033742	CG8550		2R:8359420-8361321	+	36366	NM_136943	FBgn0033742	1636258_at	proteolysis [GO:0006508];metalloendopeptidase activity [GO:0004222]
FBgn0036990	-1.75	0.000518	-1.76	6.5e-05	-1.78	0.002601	-1.24	0.254342	75	drosophila_melanogaster	FBgn0036990	mRpL15	mitochondrial ribosomal protein L15 [Source:FlyBase gene name;Acc:FBgn0036990]	3L:20428210-20429309	-	40261	NM_079461	FBgn0036990	1629432_at	translation [GO:0006412];mitochondrial large ribosomal subunit [GO:0005762];structural constituent of ribosome [GO:0003735]
FBgn0038511	2.5	0.000519	2.37	0.004072	2.54	0.000426	1.31	0.325866	75	drosophila_melanogaster	FBgn0038511	CG5873		3R:13251494-13272215	+	42100	NM_142370	FBgn0038511	1623372_at	response to oxidative stress [GO:0006979];oxidation-reduction process [GO:0055114];peroxidase activity [GO:0004601];heme binding [GO:0020037]
FBgn0011555	-2.45	0.000527	-4.65	0	-3.68	0	-2.9	1.3e-05	75	drosophila_melanogaster	FBgn0011555	thetaTry	thetaTrypsin [Source:FlyBase gene name;Acc:FBgn0011555]	2R:7229219-7230265	-	36218	NM_078969	FBgn0011555	1623165_at	proteolysis [GO:0006508];extracellular region [GO:0005576];serine-type endopeptidase activity [GO:0004252]
FBgn0004577	2.76	0.000527	1.52	0.166926	1.28	0.386083	1.07	0.78443	75	drosophila_melanogaster	FBgn0004577	Pxd	Peroxidase [Source:FlyBase gene name;Acc:FBgn0004577]	3R:12840340-12853760	+	2768671	NM_206501;NM_001170162	FBgn0004577	1630927_x_at;1623410_at	eggshell chorion assembly [GO:0007306];response to oxidative stress [GO:0006979];phagocytosis, engulfment [GO:0006911];oxidation-reduction process [GO:0055114];neurogenesis [GO:0022008];chorion [GO:0042600];extracellular region [GO:0005576];peroxidase activity [GO:0004601];heme binding [GO:0020037];iron ion binding [GO:0005506]
FBgn0030847	1.6	0.000532	1.37	0.019415	1.54	0.001237	1.42	0.048146	75	drosophila_melanogaster	FBgn0030847	CG12991		X:17473891-17492995	+	32734	NM_132995;NM_167571	FBgn0030847	1635980_s_at
FBgn0086377	1.58	0.000536	1.42	0.010889	1.41	0.011359	1.58	0.005021	75	drosophila_melanogaster	FBgn0086377	Syx7	Syntaxin 7 [Source:FlyBase gene name;Acc:FBgn0086377]	3L:21438934-21441228	+	36173	NM_168905;NM_168906	FBgn0086377	1636575_s_at	synaptic vesicle docking involved in exocytosis [GO:0016081];endosomal vesicle fusion [GO:0034058];establishment or maintenance of apical/basal cell polarity [GO:0035088];positive regulation of endocytosis [GO:0045807];vesicle-mediated transport [GO:0016192];negative regulation of cell proliferation [GO:0008285];establishment or maintenance of polarity of follicular epithelium [GO:0016334];neurot…
FBgn0031118	1.82	0.000539	1.21	0.369421	1.26	0.249151	-1.11	0.617804	75	drosophila_melanogaster	FBgn0031118	RhoGAP19D	RhoGAP19D [Source:FlyBase gene name;Acc:FBgn0031118]	X:20340982-20381721	-	33048	NM_134552;NM_001169338;NM_001258851	FBgn0031118	1624541_at	signal transduction [GO:0007165];intracellular [GO:0005622];protein binding [GO:0005515]
FBgn0040364	-2.24	0.000541	-3	0	-2.39	1.4e-05	-1.43	0.208959	75	drosophila_melanogaster	FBgn0040364	CG11378		X:1064861-1066773	+	31060	NM_130530	FBgn0040364	1634165_at
FBgn0263830	-1.89	0.000541	-2.02	3e-06	-1.29	0.239498	1.22	0.448856	75	drosophila_melanogaster	FBgn0263830	CG40486		X:22360712-22361912	-	3355162	NM_001042846;NM_001042847	FBgn0263830	1628272_a_at;1626794_at	metabolic process [GO:0008152];oxidoreductase activity [GO:0016491];oxidoreductase activity, acting on the CH-OH group of donors, NAD or NADP as acceptor [GO:0016616];nucleotide binding [GO:0000166]
FBgn0031981	1.8	0.000542	1.12	0.651965	1.11	0.689093	-1.25	0.325072	75	drosophila_melanogaster	FBgn0031981	CG7466		2L:8043471-8054326	+	34099	NM_135336	FBgn0031981	1625740_at	membrane [GO:0016020];calcium ion binding [GO:0005509];protein binding [GO:0005515]
FBgn0039555	-1.85	0.000544	-1.72	0.001902	-1.69	0.00297	-1.1	0.714322	75	drosophila_melanogaster	FBgn0039555	mRpS22	mitochondrial ribosomal protein S22 [Source:FlyBase gene name;Acc:FBgn0039555]	3R:23742631-23743970	+	43345	NM_079813	FBgn0039555	1628169_at	translation [GO:0006412];mitochondrial small ribosomal subunit [GO:0005763];structural constituent of ribosome [GO:0003735]
FBgn0037811	-2.55	0.000558	1	0.993747	-1	0.995864	-1.33	0.376392	75	drosophila_melanogaster	FBgn0037811	CG12592		3R:6164125-6166594	+	41263	NM_169340	FBgn0037811	1624252_s_at	biological_process [GO:0008150];cellular_component [GO:0005575];molecular_function [GO:0003674]
FBgn0004656	1.69	0.000563	1.2	0.341056	1.24	0.296751	-1.21	0.380505	75	drosophila_melanogaster	FBgn0004656	fs(1)h	female sterile (1) homeotic [Source:FlyBase gene name;Acc:FBgn0004656]	X:7931969-7955469	-	31722	NM_078523;NM_167144;NM_206647;NM_206646;NM_206645;NM_001169228	FBgn0004656	1629106_at;1625127_at;1635367_at	terminal region determination [GO:0007362];regulation of transcription from RNA polymerase II promoter [GO:0006357];negative regulation of transcription, DNA-dependent [GO:0045892];imaginal disc-derived wing morphogenesis [GO:0007476];protein kinase activity [GO:0004672];DNA binding [GO:0003677];protein binding [GO:0005515]
FBgn0035844	1.67	0.000563	1.03	0.824947	1.03	0.821166	1.13	0.553952	75	drosophila_melanogaster	FBgn0035844	CG13676		3L:8134968-8144913	-	38906	NM_139922	FBgn0035844	1632155_at	chitin metabolic process [GO:0006030];extracellular region [GO:0005576];chitin binding [GO:0008061]
FBgn0037847	-2.06	0.000565	-2.09	3e-06	-1.9	0.000281	-1.35	0.191033	75	drosophila_melanogaster	FBgn0037847	SelR	SelR [Source:FlyBase gene name;Acc:FBgn0037847]	3R:6689077-6694379	-	41309	NM_169370;NM_141773;NM_206473;NM_169368;NM_169369;NM_001144564;NM_169371;NM_001260107	FBgn0037847	1635788_a_at;1630886_at	oxidation-reduction process [GO:0055114];peptidyl-methionine modification [GO:0018206];zinc ion binding [GO:0008270];oxidoreductase activity, acting on a sulfur group of donors, disulfide as acceptor [GO:0016671];peptide-methionine (S)-S-oxide reductase activity [GO:0008113]
FBgn0030776	-2.08	0.000565	-2.11	7.6e-05	-1.79	0.0029	-1.03	0.914453	75	drosophila_melanogaster	FBgn0030776	CG4653		X:16598114-16599311	+	32650	NM_132922	FBgn0030776	1625212_at	proteolysis [GO:0006508];serine-type endopeptidase activity [GO:0004252]
FBgn0038523	2.91	0.000566	1.51	0.365656	1.82	0.034166	1.28	0.510106	75	drosophila_melanogaster	FBgn0038523	CG7587		3R:13420108-13420783	+	42113	NM_169764	FBgn0038523	1639249_at
FBgn0053093	-2.75	0.000566	-1.35	0.290074	-1.59	0.100458	-1.06	0.829789	75	drosophila_melanogaster	FBgn0053093	CG33093		3R:18356416-18357644	-	42654	NM_176538	FBgn0053093	1623000_at	oxidation-reduction process [GO:0055114];oxidoreductase activity, acting on paired donors, with incorporation or reduction of molecular oxygen, 2-oxoglutarate as one donor, and incorporation of one atom each of oxygen into both donors [GO:0016706];oxidoreductase activity [GO:0016491]
FBgn0031119	1.68	0.000574	1.47	0.009263	1.49	0.007868	1.3	0.194914	75	drosophila_melanogaster	FBgn0031119	CG1812		X:20382574-20386859	+	33049	NM_134553;NM_167707	FBgn0031119	1640796_a_at	actin binding [GO:0003779];protein binding [GO:0005515]
FBgn0033808	-2.1	0.000575	-1.9	0.000403	-1.61	0.025875	-1.39	0.126969	75	drosophila_melanogaster	FBgn0033808	CG4627		2R:9102211-9103265	+	36457	NM_137002	FBgn0033808	1633025_at
FBgn0035244	-2	0.00058	-1.83	0.000931	-2.06	1.5e-05	-1.26	0.355534	75	drosophila_melanogaster	FBgn0035244	ABCB7		3L:1618414-1623413	+	38193	NM_167902;NM_167903	FBgn0035244	1638547_s_at	transmembrane transport [GO:0055085];heme transport [GO:0015886];iron-sulfur cluster assembly [GO:0016226];transport [GO:0006810];mitochondrial inner membrane [GO:0005743];ATP-binding cassette (ABC) transporter complex [GO:0043190];integral to membrane [GO:0016021];transporter activity [GO:0005215];ATPase activity, coupled to transmembrane movement of substances [GO:0042626];ATP binding [GO:00055…
FBgn0040395	1.75	0.000587	1.23	0.241811	1.18	0.338334	1.13	0.539021	75	drosophila_melanogaster	FBgn0040395	Unc-76	Unc-76 [Source:FlyBase gene name;Acc:FBgn0040395]	X:1974643-1987981	+	31179	NM_130625;NM_166927	FBgn0040395	1636598_s_at	phagocytosis, engulfment [GO:0006911];neurogenesis [GO:0022008];axon cargo transport [GO:0008088];kinesin binding [GO:0019894]
FBgn0036024	-2.64	0.000588	-4.09	0	-2.1	0.012361	-1.27	0.449681	75	drosophila_melanogaster	FBgn0036024	CG18180		3L:9634113-9635013	+	39125	NM_140084	FBgn0036024	1638413_at	proteolysis [GO:0006508];serine-type endopeptidase activity [GO:0004252]
FBgn0243486	2.86	0.000588	3.15	0	2.26	0.00402	1.6	0.081684	75	drosophila_melanogaster	FBgn0243486	rdo	reduced ocelli [Source:FlyBase gene name;Acc:FBgn0243486]	2L:18012407-18070249	+	35077	NM_136017	FBgn0243486	1637869_at	ocellus development [GO:0008056];protein binding [GO:0005515]
FBgn0042112	-2.03	0.000589	-1.93	6.3e-05	-1.69	0.002692	-1.19	0.512103	75	drosophila_melanogaster	FBgn0042112	mRpL36	mitochondrial ribosomal protein L36 [Source:FlyBase gene name;Acc:FBgn0042112]	3L:8117684-8118232	-	59151	NM_144401	FBgn0042112	1624765_at	translation [GO:0006412];mitochondrial large ribosomal subunit [GO:0005762];ribosome [GO:0005840];intracellular [GO:0005622];structural constituent of ribosome [GO:0003735]
FBgn0010786	-1.89	0.00059	-1.7	0.008403	-1.85	0.00052	-1.14	0.586216	75	drosophila_melanogaster	FBgn0010786	l(3)02640	lethal (3) 02640 [Source:FlyBase gene name;Acc:FBgn0010786]	3L:1334889-1339415	+	46140	NM_138259	FBgn0010786	1635542_at	peptidyl-pyrromethane cofactor linkage [GO:0018160];tetrapyrrole biosynthetic process [GO:0033014];hydroxymethylbilane synthase activity [GO:0004418]
FBgn0032475	1.58	0.000601	1.18	0.215634	1.16	0.333242	-1.06	0.768157	75	drosophila_melanogaster	FBgn0032475	Sfmbt	Scm-related gene containing four mbt domains [Source:FlyBase gene name;Acc:FBgn0032475]	2L:13169649-13176785	-	34709	NM_165026;NM_135762;NM_001144349	FBgn0032475	1636691_a_at	chromatin silencing [GO:0006342];negative regulation of gene expression [GO:0010629];imaginal disc growth [GO:0007446];oogenesis [GO:0048477];regulation of transcription, DNA-dependent [GO:0006355];nucleus [GO:0005634];chromatin binding [GO:0003682];protein binding [GO:0005515];zinc ion binding [GO:0008270];methylated histone residue binding [GO:0035064]
FBgn0028336	-2.05	0.000602	-3.19	0	-2.7	0	-1.54	0.099995	75	drosophila_melanogaster	FBgn0028336	l(1)G0255	lethal (1) G0255 [Source:FlyBase gene name;Acc:FBgn0028336]	X:6572499-6575887	+	31605	NM_132111;NM_167081	FBgn0028336	1635025_a_at	fumarate metabolic process [GO:0006106];tricarboxylic acid cycle [GO:0006099];mitochondrion [GO:0005739];cytoplasm [GO:0005737];tricarboxylic acid cycle enzyme complex [GO:0045239];fumarate hydratase activity [GO:0004333];lyase activity [GO:0016829];catalytic activity [GO:0003824]
FBgn0030431	-2.23	0.000605	-2.56	0	-2.29	7.6e-05	-1.32	0.259673	75	drosophila_melanogaster	FBgn0030431	CG4407		X:12795386-12797550	-	32240	NM_132609;NM_167342	FBgn0030431	1637973_a_at	metabolic process [GO:0008152];FMN adenylyltransferase activity [GO:0003919];catalytic activity [GO:0003824]
FBgn0085428	2.2	0.000606	2.2	1.2e-05	1.86	0.004448	1.52	0.027898	75	drosophila_melanogaster	FBgn0085428	Nox	NADPH oxidase [Source:FlyBase gene name;Acc:FBgn0085428]	2R:12197072-12203725	+	5740310	NM_001103866	FBgn0085428	1630014_at;1634345_at	oxidation-reduction process [GO:0055114];oxidoreductase activity [GO:0016491];calcium ion binding [GO:0005509]
FBgn0039777	-3	0.000606	-5.26	3e-06	-2.8	0.001039	-3.96	1e-05	75	drosophila_melanogaster	FBgn0039777	Jon99Fii	Jonah 99Fii [Source:FlyBase gene name;Acc:FBgn0039777]	3R:26312738-26313650	-	43621	NM_143542	FBgn0039777		proteolysis [GO:0006508];endopeptidase activity [GO:0004175];serine-type endopeptidase activity [GO:0004252]
FBgn0020378	2.1	0.000609	1.8	0.003961	1.71	0.017978	1.16	0.610371	75	drosophila_melanogaster	FBgn0020378	Sp1	Sp1 [Source:FlyBase gene name;Acc:FBgn0020378]	X:9623681-9650237	+	31913	NM_167200;NM_001103457	FBgn0020378	1629785_a_at	imaginal disc-derived leg morphogenesis [GO:0007480];regulation of transcription, DNA-dependent [GO:0006355];nucleus [GO:0005634];intracellular [GO:0005622];sequence-specific DNA binding [GO:0043565];sequence-specific DNA binding transcription factor activity [GO:0003700];zinc ion binding [GO:0008270]
FBgn0042138	-1.79	0.000614	-1.86	0	-1.83	0.000264	-1.31	0.181565	75	drosophila_melanogaster	FBgn0042138	CG18815		3L:11621137-11623849	+	59176	NM_144417;NM_206334;NM_206333	FBgn0042138	1629759_at	cytoplasm [GO:0005737];hydrolase activity [GO:0016787]
FBgn0051229	-1.78	0.00062	-1.48	0.009255	-1.34	0.098483	-1.2	0.370667	75	drosophila_melanogaster	FBgn0051229	CG31229		3R:14493595-14494805	+	318636	NM_169828	FBgn0051229	1630351_at	protein targeting to mitochondrion [GO:0006626];mitochondrial inner membrane protein insertion complex [GO:0042721];mitochondrial inner membrane presequence translocase complex [GO:0005744];protein channel activity [GO:0015266];P-P-bond-hydrolysis-driven protein transmembrane transporter activity [GO:0015450]
FBgn0033051	1.62	0.000627	1.29	0.068344	1.47	0.014289	1.53	0.011254	75	drosophila_melanogaster	FBgn0033051	dream	dream [Source:FlyBase gene name;Acc:FBgn0033051]	2R:1908372-1910711	-	35528	NM_136349	FBgn0033051	1632790_at	apoptotic process [GO:0006915];salivary gland histolysis [GO:0035070];proteolysis [GO:0006508];programmed cell death [GO:0012501];positive regulation of compound eye retinal cell programmed cell death [GO:0046672];cytoplasm [GO:0005737];cysteine-type endopeptidase activity [GO:0004197]
FBgn0002931	1.87	0.000633	1.35	0.123052	1.3	0.151056	-1.01	0.964589	75	drosophila_melanogaster	FBgn0002931	net	net [Source:FlyBase gene name;Acc:FBgn0002931]	2L:82421-87387	-	45339	NM_080081	FBgn0002931	1627446_at	negative regulation of transcription from RNA polymerase II promoter [GO:0000122];imaginal disc-derived wing vein specification [GO:0007474];regulation of transcription, DNA-dependent [GO:0006355];imaginal disc-derived wing vein morphogenesis [GO:0008586];nucleus [GO:0005634];sequence-specific DNA binding transcription factor activity [GO:0003700];protein dimerization activity [GO:0046983]
FBgn0025640	-2.12	0.000636	-1.92	2.8e-05	-1.41	0.081673	1.11	0.7037	75	drosophila_melanogaster	FBgn0025640	CG13369		X:517500-518798	+	31007	NM_130494	FBgn0025640	1624518_at	D-ribose metabolic process [GO:0006014];phosphotransferase activity, alcohol group as acceptor [GO:0016773];ribokinase activity [GO:0004747]
FBgn0046689	2.2	0.00064	1.38	0.265569	1.72	0.006829	1.41	0.189759	75	drosophila_melanogaster	FBgn0046689	Takl1	Tak1-like 1 [Source:FlyBase gene name;Acc:FBgn0046689]	3R:16596549-16598323	-	318725	NM_169924	FBgn0046689	1628541_at	protein phosphorylation [GO:0006468];ATP binding [GO:0005524];protein serine/threonine kinase activity [GO:0004674];protein kinase activity [GO:0004672];MAP kinase kinase kinase activity [GO:0004709]
FBgn0262733	1.81	0.000648	1.38	0.05868	1.22	0.33073	-1	0.99223	75	drosophila_melanogaster	FBgn0262733	Src64B	Src oncogene at 64B [Source:FlyBase gene name;Acc:FBgn0262733]	3L:4592447-4626196	-	48973	NM_001014564;NM_001259699;NM_001259700;NM_001202121;NM_001014561;NM_080195;NM_001014562;NM_001014563;NM_001202122	FBgn0262733	1634871_s_at;1641253_at	female germline ring canal formation [GO:0007301];female germline ring canal stabilization [GO:0008335];germarium-derived egg chamber formation [GO:0007293];learning or memory [GO:0007611];cellularization [GO:0007349];oogenesis [GO:0048477];open tracheal system development [GO:0007424];JNK cascade [GO:0007254];protein phosphorylation [GO:0006468];olfactory learning [GO:0008355];mushroom body deve…
FBgn0038923	-1.83	0.000649	-1.89	2.6e-05	-1.84	0.002969	-1.27	0.354542	75	drosophila_melanogaster	FBgn0038923	mRpL35	mitochondrial ribosomal protein L35 [Source:FlyBase gene name;Acc:FBgn0038923]	3R:17849266-17850063	+	42588	NM_142744	FBgn0038923	1627823_at	translation [GO:0006412];mitochondrial large ribosomal subunit [GO:0005762];mitochondrion [GO:0005739];ribosome [GO:0005840];intracellular [GO:0005622];structural constituent of ribosome [GO:0003735]
FBgn0001224	3.06	0.000661	2.4	0.04889	1.6	0.08178	1.21	0.516949	75	drosophila_melanogaster	FBgn0001224	Hsp23	Heat shock protein 23 [Source:FlyBase gene name;Acc:FBgn0001224]	3L:9374982-9375865	+	39077	NM_079275;NM_001259765	FBgn0001224	1641055_at	response to heat [GO:0009408];response to hypoxia [GO:0001666];microtubule associated complex [GO:0005875];actin binding [GO:0003779];protein binding [GO:0005515]
FBgn0030552	-1.75	0.000662	-1.65	0.001054	-1.79	0.000279	-1.15	0.579216	75	drosophila_melanogaster	FBgn0030552	mRpL38	mitochondrial ribosomal protein L38 [Source:FlyBase gene name;Acc:FBgn0030552]	X:14120324-14121983	+	32375	NM_078597	FBgn0030552	1638073_at	translation [GO:0006412];mitochondrial large ribosomal subunit [GO:0005762];phosphatidylethanolamine binding [GO:0008429];structural constituent of ribosome [GO:0003735]
FBgn0031268	1.7	0.000663	1.18	0.299086	1.14	0.412025	1.22	0.32223	75	drosophila_melanogaster	FBgn0031268	cold	coiled [Source:FlyBase gene name;Acc:FBgn0031268]	2L:574291-575734	+	33237	NM_134692	FBgn0031268	1639768_at	wound healing [GO:0042060];establishment of blood-brain barrier [GO:0060856];maintenance of blood-brain barrier [GO:0035633];regulation of tube size, open tracheal system [GO:0035151];septate junction assembly [GO:0019991];cytoplasm [GO:0005737]
FBgn0052667	-2.42	0.000672	-5.7	0	-3.25	5e-06	-1.74	0.037661	75	drosophila_melanogaster	FBgn0052667	CG32667		X:11033795-11034296	-	318146	NM_167271	FBgn0052667	1634697_at	multicellular organism reproduction [GO:0032504];extracellular space [GO:0005615];molecular_function [GO:0003674];protein binding [GO:0005515]
FBgn0036835	-2.31	0.000675	-2.14	0.00064	-2.26	0.001907	-1.01	0.969378	75	drosophila_melanogaster	FBgn0036835	CG14075		3L:18978061-18978734	+	40071	NM_140823	FBgn0036835	1626605_at
FBgn0029944	1.89	0.00068	1.33	0.137661	1.38	0.11554	1.06	0.822145	75	drosophila_melanogaster	FBgn0029944	Dok	Downstream of kinase [Source:FlyBase gene name;Acc:FBgn0029944]	X:7218251-7222839	+	31667	NM_132163	FBgn0029944	1635618_at	imaginal disc fusion, thorax closure [GO:0046529];imaginal disc-derived wing morphogenesis [GO:0007476];dorsal closure [GO:0007391];stress-activated protein kinase signaling cascade [GO:0031098];dorsal closure, elongation of leading edge cells [GO:0007394];cell cortex [GO:0005938];phospholipid binding [GO:0005543];insulin receptor binding [GO:0005158];protein binding [GO:0005515]
FBgn0045064	2.29	0.000682	1.67	0.041531	1.83	0.006503	1.47	0.020063	75	drosophila_melanogaster	FBgn0045064	bwa	brain washing [Source:FlyBase gene name;Acc:FBgn0045064]	2L:20066370-20073719	+	250736	NM_136176	FBgn0045064	1625491_at	ceramide metabolic process [GO:0006672];regulation of lipid metabolic process [GO:0019216];sphingolipid metabolic process [GO:0006665];ceramide catabolic process [GO:0046514];brain development [GO:0007420];endoplasmic reticulum [GO:0005783];integral to membrane [GO:0016021];hydrolase activity, acting on carbon-nitrogen (but not peptide) bonds, in linear amides [GO:0016811];ceramidase activity [GO…
FBgn0035032	-2.37	0.000691	-3.52	0	-3.14	1e-06	-1.4	0.262128	75	drosophila_melanogaster	FBgn0035032	CG4692		2R:20486611-20487344	-	37931	NM_138096;NM_166678	FBgn0035032	1638109_s_at	lateral inhibition [GO:0046331];proton transport [GO:0015992];lipid particle [GO:0005811];mitochondrial proton-transporting ATP synthase complex, coupling factor F(o) [GO:0000276];hydrogen-exporting ATPase activity, phosphorylative mechanism [GO:0008553]
FBgn0033095	1.66	0.0007	1.01	0.942098	-1.08	0.658006	-1.17	0.328528	75	drosophila_melanogaster	FBgn0033095	CG3409		2R:2587200-2603370	-	35578	NM_001169592;NM_136386	FBgn0033095	1623039_at;1628622_s_at;1635384_at	transmembrane transport [GO:0055085];integral to membrane [GO:0016021];monocarboxylic acid transmembrane transporter activity [GO:0008028]
FBgn0015336	2.06	0.0007	2.09	0.000605	2.21	9.8e-05	1.96	0.007583	75	drosophila_melanogaster	FBgn0015336	CG15865		X:16554926-16558488	-	32641	NM_132915	FBgn0015336	1634892_at
FBgn0015039	-2.07	0.000701	-2.8	6e-06	-2.11	2.6e-05	-1.71	0.014486	75	drosophila_melanogaster	FBgn0015039	Cyp9b2	Cytochrome P450-9b2 [Source:FlyBase gene name;Acc:FBgn0015039]	2R:3017782-3019640	-	35635	NM_078922	FBgn0015039	1635008_at	oxidation-reduction process [GO:0055114];microsome [GO:0005792];membrane [GO:0016020];monooxygenase activity [GO:0004497];oxidoreductase activity, acting on paired donors, with incorporation or reduction of molecular oxygen [GO:0016705];electron carrier activity [GO:0009055];heme binding [GO:0020037];iron ion binding [GO:0005506]
FBgn0031002	-2.05	0.000702	-1.93	0.000329	-1.85	0.000657	-1.47	0.136376	75	drosophila_melanogaster	FBgn0031002	CG14196		X:19130092-19135873	-	32915	NM_133139	FBgn0031002	1638282_at	transmembrane transport [GO:0055085];integral to membrane [GO:0016021];secondary active monocarboxylate transmembrane transporter activity [GO:0015355]
FBgn0034476	1.9	0.000704	1.73	0.001962	1.66	0.02471	1.04	0.822529	75	drosophila_melanogaster	FBgn0034476	Toll-7	Toll-7 [Source:FlyBase gene name;Acc:FBgn0034476]	2R:15714410-15720473	+	37272	NM_079073	FBgn0034476	1639160_at	defense response [GO:0006952];signal transduction [GO:0007165];cell surface pattern recognition receptor signaling pathway [GO:0002752];positive regulation of autophagy [GO:0010508];defense response to virus [GO:0051607];intracellular [GO:0005622];integral to membrane [GO:0016021];plasma membrane [GO:0005886];external side of plasma membrane [GO:0009897];transmembrane signaling receptor activity …
FBgn0040899	-2.13	0.000706	-2	0.000241	-2.07	0.000406	-1.09	0.757514	75	drosophila_melanogaster	FBgn0040899	CG17776		X:2078973-2079291	+	50373	NM_144252	FBgn0040899	1631915_at
FBgn0037956	2.01	0.000707	1.3	0.181695	1.37	0.141597	1.05	0.832339	75	drosophila_melanogaster	FBgn0037956	CG6959		3R:7648424-7695183	-	41434	NM_141865;NM_001144565	FBgn0037956	1633407_at
FBgn0032600	1.6	0.000708	1.18	0.282464	1.27	0.138032	-1.02	0.919626	75	drosophila_melanogaster	FBgn0032600	CG17912		2L:16743404-16753704	+	35004	NM_001103697;NM_001259118;NM_135964	FBgn0032600	1628927_at;1636978_at	intracellular [GO:0005622];DNA binding [GO:0003677];zinc ion binding [GO:0008270]
FBgn0041712	-1.91	0.000709	-2.14	1.2e-05	-2.47	0	-1.04	0.886072	75	drosophila_melanogaster	FBgn0041712	yellow-d	yellow-d [Source:FlyBase gene name;Acc:FBgn0041712]	2R:19266056-19267961	+	37703	NM_079096	FBgn0041712	1625058_at	biological_process [GO:0008150];cellular_component [GO:0005575];molecular_function [GO:0003674]
FBgn0032287	-1.71	0.000717	-2.47	0	-1.71	0.00455	-2.39	1.1e-05	75	drosophila_melanogaster	FBgn0032287	CG6415		2L:10703621-10704935	+	34474	NM_135597	FBgn0032287	1623839_at	glycine catabolic process [GO:0006546];lipid particle [GO:0005811];glycine cleavage complex [GO:0005960];cytoplasm [GO:0005737];aminomethyltransferase activity [GO:0004047];transaminase activity [GO:0008483]
FBgn0021765	-2.24	0.000718	-2.92	1e-06	-2.49	0.000141	-1.34	0.347855	75	drosophila_melanogaster	FBgn0021765	scu	scully [Source:FlyBase gene name;Acc:FBgn0021765]	X:17985281-17986889	+	32789	NM_001258800;NM_078672	FBgn0021765	1634433_at	estrogen metabolic process [GO:0008210];androgen metabolic process [GO:0008209];acyl-CoA metabolic process [GO:0006637];ecdysone metabolic process [GO:0008205];fatty acid metabolic process [GO:0006631];steroid metabolic process [GO:0008202];metabolic process [GO:0008152];microtubule associated complex [GO:0005875];mitochondrion [GO:0005739];lipid particle [GO:0005811];cytosol [GO:0005829];nucleot…
FBgn0052767	1.65	0.000724	1.2	0.283154	1.29	0.191622	-1.24	0.437143	75	drosophila_melanogaster	FBgn0052767	CG32767		X:4965060-4978801	-	31430	NM_206628;NM_131975;NM_001169204;NM_001169203	FBgn0052767	1633444_s_at;1627122_at	intracellular [GO:0005622];nucleic acid binding [GO:0003676];zinc ion binding [GO:0008270]
FBgn0016687	-2.07	0.00073	-2.73	0	-2.31	0.000255	-1.27	0.369008	75	drosophila_melanogaster	FBgn0016687	Nurf-38	Nucleosome remodeling factor - 38kD [Source:FlyBase gene name;Acc:FBgn0016687]	2R:20446490-20448610	-	37922	NM_079125;NM_001144286;NM_001259565	FBgn0016687	1637982_at	transcription, DNA-templated [GO:0006351];positive regulation of Notch signaling pathway [GO:0045747];phosphate-containing compound metabolic process [GO:0006796];chromatin remodeling [GO:0006338];ecdysone receptor-mediated signaling pathway [GO:0035076];nucleosome mobilization [GO:0042766];nucleus [GO:0005634];cytoplasm [GO:0005737];NURF complex [GO:0016589];magnesium ion binding [GO:0000287];in…
FBgn0015801	2.18	0.000736	2.19	8e-06	2.02	0.000764	2.1	0.002087	75	drosophila_melanogaster	FBgn0015801	Reg-5	Rhythmically expressed gene 5 [Source:FlyBase gene name;Acc:FBgn0015801]	2R:20675531-20680929	-	37968	NM_057825;NM_001259575	FBgn0015801	1627005_at	circadian rhythm [GO:0007623];rhythmic process [GO:0048511]
FBgn0003057	-4.26	0.000737	-5.58	0.000183	-5.48	9.2e-05	-2.31	0.022283	75	drosophila_melanogaster	FBgn0003057	CG10598		X:17119744-17120474	-	32713	NM_132978	FBgn0003057	1633409_a_at
FBgn0029971	-2.18	0.000738	-3.2	0	-2.73	2e-05	-1.41	0.156965	75	drosophila_melanogaster	FBgn0029971	CG18624		X:7787086-7787829	-	31697	NM_132188;NM_001169222;NM_001169223;NM_167134	FBgn0029971	1638721_s_at	mitochondrial electron transport, NADH to ubiquinone [GO:0006120];mitochondrial respiratory chain complex I [GO:0005747];mitochondrion [GO:0005739];NADH dehydrogenase activity [GO:0003954]
FBgn0037808	1.83	0.000742	1.13	0.594091	1.22	0.333187	-1.09	0.629467	75	drosophila_melanogaster	FBgn0037808	Bruce	Bruce [Source:FlyBase gene name;Acc:FBgn0037808]	3R:6137757-6157075	-	41260	NM_141738	FBgn0037808	1634454_at	negative regulation of apoptotic process [GO:0043066];spermatid development [GO:0007286];programmed cell death [GO:0012501];sperm individualization [GO:0007291];intracellular [GO:0005622];small conjugating protein ligase activity [GO:0019787];ubiquitin-protein ligase activity [GO:0004842];acid-amino acid ligase activity [GO:0016881]
FBgn0263776	-2.13	0.000757	-2.18	1e-06	-1.56	0.055655	-1.05	0.840169	75	drosophila_melanogaster	FBgn0263776	CG6327		3L:11029458-11044471	-	39231	NM_206319;NM_001259781;NM_001259782;NM_140167;NM_168431;NM_168432	FBgn0263776	1623632_s_at
FBgn0034742	1.83	0.000758	1.43	0.056386	1.47	0.030652	1.06	0.827328	75	drosophila_melanogaster	FBgn0034742	CG4294		2R:18487910-18493140	-	37579	NM_137840;NM_001259533	FBgn0034742	1629510_at
FBgn0031879	1.92	0.000758	1.29	0.225735	1.54	0.049838	1.25	0.268495	75	drosophila_melanogaster	FBgn0031879	uif	uninflatable [Source:FlyBase gene name;Acc:FBgn0031879]	2L:6972828-7010312	-	33983	NM_001258993;NM_001258995;NM_135247;NM_001144332;NM_001169428;NM_001258994	FBgn0031879	1638227_at;1623259_at	cell adhesion [GO:0007155];negative regulation of Notch signaling pathway [GO:0045746];regulation of tube architecture, open tracheal system [GO:0035152];apical plasma membrane [GO:0016324];carbohydrate binding [GO:0030246];Notch binding [GO:0005112];calcium ion binding [GO:0005509];protein binding [GO:0005515]
FBgn0037897	2.04	0.000759	1.24	0.285367	1.32	0.250262	1	0.999049	75	drosophila_melanogaster	FBgn0037897	CG5270		3R:7247814-7255691	+	41370	NM_169389	FBgn0037897	1640131_a_at	metal ion binding [GO:0046872]
FBgn0035934	1.94	0.000759	-1.15	0.571933	1.31	0.118485	1.01	0.960201	75	drosophila_melanogaster	FBgn0035934	TrpA1	Transient receptor potential A1 [Source:FlyBase gene name;Acc:FBgn0035934]	3L:8887504-8897890	-	39015	NM_140006;NM_001104084	FBgn0035934	1622904_at;1639767_at	mechanosensory behavior [GO:0007638];calcium ion transport [GO:0006816];cellular response to heat [GO:0034605];ion transport [GO:0006811];response to heat [GO:0009408];transmembrane transport [GO:0055085];response to stimulus [GO:0050896];detection of chemical stimulus involved in sensory perception of bitter taste [GO:0001580];response to temperature stimulus [GO:0009266];circadian sleep/wake cy…
FBgn0015774	2.27	0.000766	1.6	0.090884	1.78	0.03235	-1	0.99557	75	drosophila_melanogaster	FBgn0015774	NetB	Netrin-B [Source:FlyBase gene name;Acc:FBgn0015774]	X:14580071-14643409	-	32400	NM_001169284;NM_078600;NM_001169283;NM_001258739;NM_001258740;NM_001169282	FBgn0015774	1636954_at	motor neuron axon guidance [GO:0008045];salivary gland boundary specification [GO:0007432];glial cell migration [GO:0008347];axon guidance [GO:0007411];dendrite guidance [GO:0070983];synaptic target attraction [GO:0016200];extracellular region [GO:0005576];proteinaceous extracellular matrix [GO:0005578];protein binding [GO:0005515]
FBgn0051998	2.12	0.000775	1.44	0.147801	1.48	0.094294	-1.11	0.733632	75	drosophila_melanogaster	FBgn0051998	CG31998		4:217301-226564	-	43774	NM_001258481;NM_166742	FBgn0051998	1629851_at
FBgn0030026	-2.1	0.000775	-2.3	0	-2.13	0.000245	-1.18	0.541708	75	drosophila_melanogaster	FBgn0030026	sni	sniffer [Source:FlyBase gene name;Acc:FBgn0030026]	X:8135534-8137393	-	31761	NM_132238	FBgn0030026	1627015_at	metabolic process [GO:0008152];nucleotide binding [GO:0000166];oxidoreductase activity [GO:0016491];carbonyl reductase (NADPH) activity [GO:0004090]
FBgn0034032	1.88	0.000781	1.3	0.085647	1.24	0.163438	1.18	0.439075	75	drosophila_melanogaster	FBgn0034032	CG8195		2R:11450201-11453291	-	36725	NM_137205	FBgn0034032	1638782_at	membrane [GO:0016020]
FBgn0030148	-2.98	0.000782	-6.92	0	-3.01	0.000312	-2.19	0.007538	75	drosophila_melanogaster	FBgn0030148	CG3106		X:9553129-9556791	-	31909	NM_132349	FBgn0030148	1624662_at	transferase activity, transferring acyl groups other than amino-acyl groups [GO:0016747]
FBgn0033875	2.82	0.000784	7.4	0	6.42	0	2.93	0.000837	75	drosophila_melanogaster	FBgn0033875	CG6357		2R:9727581-9729248	+	36532	NM_137063	FBgn0033875	1633059_at	cysteine-type endopeptidase activity [GO:0004197]
FBgn0264374	4.23	0.000784	2.96	0.017252	2.98	0.011066	1.81	0.065694	75	drosophila_melanogaster	FBgn0264374			2L:16003905-16004292	-			FBgn0264374
FBgn0004780	-3	0.000785	-4.29	5.9e-05	-3.95	0.00012	-1.49	0.258535	75	drosophila_melanogaster	FBgn0004780	Ccp84Ad	Ccp84Ad [Source:FlyBase gene name;Acc:FBgn0004780]	3R:2518454-2519239	+	40822	NM_141423	FBgn0004780		multicellular organism reproduction [GO:0032504];extracellular space [GO:0005615];structural constituent of chitin-based cuticle [GO:0005214];structural constituent of cuticle [GO:0042302];structural constituent of chitin-based larval cuticle [GO:0008010]
FBgn0034919	-2.06	0.000788	-1.66	0.001988	-1.52	0.042398	-1.26	0.319123	75	drosophila_melanogaster	FBgn0034919	CG5569		2R:19752937-19754177	+	37783	NM_137996	FBgn0034919	1640713_at	neurogenesis [GO:0022008]
FBgn0028406	2.05	0.000791	1.5	0.045068	1.44	0.054147	1.28	0.315562	75	drosophila_melanogaster	FBgn0028406	Drep-4	DNA fragmentation factor-related protein 4 [Source:FlyBase gene name;Acc:FBgn0028406]	2L:13283893-13286409	-	34734	NM_135787	FBgn0028406	1624326_at	apoptotic DNA fragmentation [GO:0006309];apoptotic process [GO:0006915];nucleus [GO:0005634];cytoplasm [GO:0005737];intracellular [GO:0005622];deoxyribonuclease activity [GO:0004536];hydrolase activity [GO:0016787]
FBgn0260393	-1.65	0.000793	-2.42	0	-1.27	0.090783	1.12	0.722712	75	drosophila_melanogaster	FBgn0260393	CG17147		3L:20217032-20218424	+	40216	NM_140936	FBgn0260393	1631668_at	chitin metabolic process [GO:0006030];extracellular region [GO:0005576];structural constituent of peritrophic membrane [GO:0016490];chitin binding [GO:0008061]
FBgn0032656	1.64	0.000801	1.25	0.095269	1.3	0.075118	-1.03	0.903268	75	drosophila_melanogaster	FBgn0032656	CG5674		2L:17963338-17974870	+	35072	NM_136012;NM_165232;NM_165233	FBgn0032656	1630550_a_at	lateral inhibition [GO:0046331]
FBgn0035574	1.9	0.000802	1.47	0.040687	1.44	0.105664	1.07	0.761358	75	drosophila_melanogaster	FBgn0035574	Gef64C	Guanine nucleotide exchange factor GEF64C [Source:FlyBase gene name;Acc:FBgn0035574]	3L:4692783-4796253	+	38578	NM_168102	FBgn0035574	1623087_at	regulation of Rho protein signal transduction [GO:0035023];inter-male aggressive behavior [GO:0002121];axon guidance [GO:0007411];spiracle morphogenesis, open tracheal system [GO:0035277];intracellular [GO:0005622];Rho guanyl-nucleotide exchange factor activity [GO:0005089];phospholipid binding [GO:0005543];guanyl-nucleotide exchange factor activity [GO:0005085];protein binding [GO:0005515]
FBgn0014018	1.63	0.000803	-1.14	0.447527	1.48	0.006136	1.76	0.000978	75	drosophila_melanogaster	FBgn0014018	Rel	Relish [Source:FlyBase gene name;Acc:FBgn0014018]	3R:4869900-4873699	-	41087	NM_057746;NM_206467;NM_206466;NM_206465	FBgn0014018	1627376_at	Toll signaling pathway [GO:0008063];defense response to Gram-negative bacterium [GO:0050829];response to bacterium [GO:0009617];innate immune response [GO:0045087];positive regulation of transcription from RNA polymerase II promoter [GO:0045944];immune response [GO:0006955];signal transduction [GO:0007165];regulation of transcription, DNA-dependent [GO:0006355];positive regulation of nitric oxide…
FBgn0026374	1.82	0.00081	1.71	0.001953	1.79	0.000406	1.6	0.026858	75	drosophila_melanogaster	FBgn0026374	Rhp	Rhophilin [Source:FlyBase gene name;Acc:FBgn0026374]	X:15682926-15687780	+	32531	NM_078613;NM_206724	FBgn0026374	1634557_at	signal transduction [GO:0007165];intracellular [GO:0005622];GTP-Rho binding [GO:0017049];protein binding [GO:0005515]
FBgn0039669	-2.92	0.00081	1.02	0.941571	1.11	0.697334	-1.16	0.615509	75	drosophila_melanogaster	FBgn0039669	CG2014		3R:25341535-25342249	+	43477	NM_143441	FBgn0039669	1633748_at	mitochondrial electron transport, NADH to ubiquinone [GO:0006120];oxidation-reduction process [GO:0055114];mitochondrial respiratory chain complex I [GO:0005747];4 iron, 4 sulfur cluster binding [GO:0051539];NADH dehydrogenase (ubiquinone) activity [GO:0008137];NADH dehydrogenase activity [GO:0003954];quinone binding [GO:0048038]
FBgn0037001	-2.15	0.000813	-2.83	0	-2.74	3e-06	-1.35	0.305289	75	drosophila_melanogaster	FBgn0037001	CG6020		3L:20485182-20490184	+	40272	NM_140977	FBgn0037001	1633965_at	mitochondrial electron transport, NADH to ubiquinone [GO:0006120];cellular metabolic process [GO:0044237];mitochondrial respiratory chain complex I [GO:0005747];coenzyme binding [GO:0050662];NADH dehydrogenase (ubiquinone) activity [GO:0008137];nucleotide binding [GO:0000166];NADH dehydrogenase activity [GO:0003954];catalytic activity [GO:0003824]
FBgn0085450	2.05	0.000814	1.13	0.620099	1.36	0.173832	-1.11	0.740382	75	drosophila_melanogaster	FBgn0085450	Snoo	Sno oncogene [Source:FlyBase gene name;Acc:FBgn0085450]	2L:7891310-7984196	-	5740414	NM_001103646;NM_001103647;NM_001103645;NM_001103648	FBgn0085450	1639414_at;1631727_at;1641036_at;1637449_at	neuron development [GO:0048666];negative regulation of decapentaplegic signaling pathway [GO:0090099];negative regulation of transforming growth factor beta receptor signaling pathway [GO:0030512];nucleus [GO:0005634];cytoplasm [GO:0005737];nucleotide binding [GO:0000166];SMAD binding [GO:0046332]
FBgn0004893	1.69	0.000814	1.28	0.053534	1.23	0.187208	1	0.989232	75	drosophila_melanogaster	FBgn0004893	bowl	brother of odd with entrails limited [Source:FlyBase gene name;Acc:FBgn0004893]	2L:3771198-3784121	+	33602	NM_001258931;NM_164557;NM_057535;NM_001258932;NM_001258933;NM_001258934;NM_164558;NM_164556	FBgn0004893	1635803_s_at	hindgut morphogenesis [GO:0007442];imaginal disc-derived leg joint morphogenesis [GO:0016348];imaginal disc-derived leg morphogenesis [GO:0007480];lateral inhibition [GO:0046331];wing disc development [GO:0035220];embryonic foregut morphogenesis [GO:0048617];nucleus [GO:0005634];intracellular [GO:0005622];sequence-specific DNA binding RNA polymerase II transcription factor activity [GO:0000981];n…
FBgn0034711	4.05	0.00082	-1.05	0.91444	-1.26	0.54106	1.43	0.288433	75	drosophila_melanogaster	FBgn0034711	CG3290		2R:18093510-18095492	-	37539	NM_137810	FBgn0034711	1634529_at	metabolic process [GO:0008152];phosphatase activity [GO:0016791];alkaline phosphatase activity [GO:0004035]
FBgn0052666	1.72	0.00083	1.24	0.207284	1.41	0.025797	1.27	0.233187	75	drosophila_melanogaster	FBgn0052666	Drak	Death-associated protein kinase related [Source:FlyBase gene name;Acc:FBgn0052666]	X:11387203-11449079	+	32097	NM_167288;NM_206688;NM_001169252;NM_001169253	FBgn0052666	1629741_at	cell adhesion [GO:0007155];imaginal disc-derived leg morphogenesis [GO:0007480];protein phosphorylation [GO:0006468];imaginal disc-derived wing morphogenesis [GO:0007476];regulation of cell shape [GO:0008360];morphogenesis of an epithelium [GO:0002009];cellular_component [GO:0005575];protein serine/threonine kinase activity [GO:0004674];ATP binding [GO:0005524];protein kinase activity [GO:0004672]
FBgn0033755	1.6	0.000831	1.07	0.61409	1.01	0.940771	1.13	0.453788	75	drosophila_melanogaster	FBgn0033755	ClC-b	Chloride channel-b [Source:FlyBase gene name;Acc:FBgn0033755]	2R:8459617-8462801	+	36381	NM_136954	FBgn0033755	1637558_at	transmembrane transport [GO:0055085];chloride transport [GO:0006821];membrane [GO:0016020];voltage-gated chloride channel activity [GO:0005247];chloride channel activity [GO:0005254];protein binding [GO:0005515]
FBgn0032229	-1.63	0.000835	-1.57	0.000732	-1.46	0.009833	-1.23	0.309846	75	drosophila_melanogaster	FBgn0032229	CG5045		2L:10356795-10358078	+	34402	NM_135544	FBgn0032229	1633579_at	proteolysis [GO:0006508];mitochondrion [GO:0005739];serine-type endopeptidase activity [GO:0004252]
FBgn0262740	1.65	0.000837	1.32	0.063637	1.39	0.054988	1.09	0.730852	75	drosophila_melanogaster	FBgn0262740	CG11727		X:11324556-11348371	-	32088	NM_167285;NM_001169251;NM_001169250;NM_132488	FBgn0262740	1638996_at;1633370_s_at;1626533_a_at;1630827_s_at	regulation of Rab GTPase activity [GO:0032313];intracellular [GO:0005622];Rab GTPase activator activity [GO:0005097]
FBgn0039635	-2.29	0.000847	-2.66	1.1e-05	-2.54	6.4e-05	-1.23	0.497965	75	drosophila_melanogaster	FBgn0039635	CG11876		3R:24938793-24941919	+	43437	NM_170386;NM_170388;NM_143411;NM_170387	FBgn0039635	1639252_s_at;1636677_s_at	cytoplasmic microtubule organization [GO:0031122];pyruvate metabolic process [GO:0006090];metabolic process [GO:0008152];microtubule associated complex [GO:0005875];mitochondrion [GO:0005739];lipid particle [GO:0005811];pyruvate dehydrogenase complex [GO:0045254];pyruvate dehydrogenase (acetyl-transferring) activity [GO:0004739];catalytic activity [GO:0003824]
FBgn0051635	1.55	0.000849	1.09	0.661851	1.07	0.69697	-1.24	0.257371	75	drosophila_melanogaster	FBgn0051635	CG31635		2L:6632798-6649114	-	33928	NM_001103632;NM_164696	FBgn0051635	1634458_at;1634884_s_at
FBgn0031412	2.17	0.000849	3.43	0	3.18	0	3.29	1e-06	75	drosophila_melanogaster	FBgn0031412	CG16995		2L:2307948-2308872	+	33413	NM_134824	FBgn0031412	1636233_at	extracellular region [GO:0005576]
FBgn0085414	2.19	0.000861	1.19	0.580587	1.21	0.481796	1.04	0.902754	75	drosophila_melanogaster	FBgn0085414	dpr12	dpr12 [Source:FlyBase gene name;Acc:FBgn0085414]	2R:1692219-1747693	+	50320	NM_144205	FBgn0085414	1639348_at;1630281_at	sensory perception of chemical stimulus [GO:0007606];protein binding [GO:0005515]
FBgn0003255	3.78	0.000862	4.28	0.000129	3.66	0.000559	1.53	0.232782	75	drosophila_melanogaster	FBgn0003255	rk	rickets [Source:FlyBase gene name;Acc:FBgn0003255]	2L:13982726-14001252	-	34819	NM_057354;NM_176034	FBgn0003255	1629172_s_at	G-protein coupled receptor signaling pathway [GO:0007186];epithelial to mesenchymal transition [GO:0001837];regulation of chitin-based cuticle tanning [GO:0007564];integral to membrane [GO:0016021];plasma membrane [GO:0005886];neuropeptide receptor activity [GO:0008188];G-protein coupled receptor activity [GO:0004930];protein-hormone receptor activity [GO:0016500];protein binding [GO:0005515]
FBgn0034636	2.71	0.000865	2.6	0.000179	2.04	0.02356	1.79	0.023955	75	drosophila_melanogaster	FBgn0034636	CG10440		2R:17447751-17463540	-	37456	NM_001259520;NM_137744	FBgn0034636	1626470_at	protein homooligomerization [GO:0051260];protein binding [GO:0005515]
FBgn0017567	-2.18	0.000867	-3	0	-2.42	0.000149	-1.34	0.25591	75	drosophila_melanogaster	FBgn0017567	ND23	NADH:ubiquinone reductase 23kD subunit precursor [Source:FlyBase gene name;Acc:FBgn0017567]	3R:11661770-11662839	-	44207	NM_079980	FBgn0017567	1627220_at	mitochondrial electron transport, NADH to ubiquinone [GO:0006120];oxidation-reduction process [GO:0055114];mitochondrion [GO:0005739];mitochondrial respiratory chain complex I [GO:0005747];membrane [GO:0016020];4 iron, 4 sulfur cluster binding [GO:0051539];NADH dehydrogenase (ubiquinone) activity [GO:0008137];electron carrier activity [GO:0009055];NADH dehydrogenase activity [GO:0003954];oxidored…
FBgn0042174	1.82	0.000883	1.16	0.295684	1.09	0.642041	-1.3	0.135921	75	drosophila_melanogaster	FBgn0042174			2L:9787279-9790745	-		NR_037730;NR_037731	FBgn0042174	1633135_s_at
FBgn0053087	1.63	0.000886	-1.02	0.93066	1.03	0.874239	-1.35	0.09527	75	drosophila_melanogaster	FBgn0053087	LRP1	LDL receptor protein 1 [Source:FlyBase gene name;Acc:FBgn0053087]	2R:4061670-4113943	+	35799	NM_176104	FBgn0053087	1626160_s_at;1624650_at	calcium ion binding [GO:0005509];low-density lipoprotein receptor activity [GO:0005041]
FBgn0031817	-1.78	0.000889	-1.39	0.027577	-1.43	0.023209	-1.18	0.374247	75	drosophila_melanogaster	FBgn0031817	CG9531		2L:6466217-6467700	-	33902	NM_135187	FBgn0031817	1632421_at	protein methylation [GO:0006479];methylation [GO:0032259];nucleic acid binding [GO:0003676];protein methyltransferase activity [GO:0008276];oxygen-dependent protoporphyrinogen oxidase activity [GO:0004729];methyltransferase activity [GO:0008168]
FBgn0031250	1.68	0.000891	1.21	0.155827	1.17	0.399472	1.07	0.675837	75	drosophila_melanogaster	FBgn0031250	Ent1	Equilibrative nucleoside transporter 1 [Source:FlyBase gene name;Acc:FBgn0031250]	2L:355565-357874	-	33207	NM_164381;NM_134675	FBgn0031250	1623516_s_at	nucleoside transport [GO:0015858];transport [GO:0006810];integral to membrane [GO:0016021];nucleoside transmembrane transporter activity [GO:0005337]
FBgn0040529	-2.12	0.000905	-2.72	0	-2.75	6e-06	-1.59	0.043916	75	drosophila_melanogaster	FBgn0040529	CG9603		3R:4165666-4166763	-	50002	NM_143927;NM_001260057	FBgn0040529	1635947_at	mitochondrial electron transport, cytochrome c to oxygen [GO:0006123];mitochondrial respiratory chain complex IV [GO:0005751];mitochondrial respiratory chain [GO:0005746];cytochrome-c oxidase activity [GO:0004129];electron carrier activity [GO:0009055]
FBgn0053508	3.09	0.000913	-1.08	0.855285	2.04	0.048407	-1.72	0.14028	75	drosophila_melanogaster	FBgn0053508	ppk13	pickpocket 13 [Source:FlyBase gene name;Acc:FBgn0053508]	2L:21086790-21088751	-	3346226	NM_001014495	FBgn0053508		sodium ion transport [GO:0006814];sodium ion transmembrane transport [GO:0035725];membrane [GO:0016020];sodium channel activity [GO:0005272]
FBgn0034387	1.95	0.000915	1.13	0.645477	-1.03	0.859614	1.23	0.336523	75	drosophila_melanogaster	FBgn0034387	Cyp12b2	Cyp12b2 [Source:FlyBase gene name;Acc:FBgn0034387]	2R:14642500-14644588	+	37163	NM_137526	FBgn0034387	1630170_at	oxidation-reduction process [GO:0055114];mitochondrion [GO:0005739];oxidoreductase activity, acting on paired donors, with incorporation or reduction of molecular oxygen [GO:0016705];electron carrier activity [GO:0009055];heme binding [GO:0020037];iron ion binding [GO:0005506]
FBgn0024320	1.65	0.000928	1.12	0.36588	1.06	0.725373	-1.08	0.665745	75	drosophila_melanogaster	FBgn0024320	Npc1a	Niemann-Pick type C-1a [Source:FlyBase gene name;Acc:FBgn0024320]	2L:10213892-10220957	-	34358	NM_135513;NM_001201840;NM_001201841;NM_001201842	FBgn0024320	1640496_at	ecdysteroid biosynthetic process [GO:0045456];cholesterol transport [GO:0030301];sterol metabolic process [GO:0016125];molting cycle, chitin-based cuticle [GO:0007591];regulation of cholesterol transport [GO:0032374];sperm individualization [GO:0007291];integral to membrane [GO:0016021];lysosomal membrane [GO:0005765];membrane [GO:0016020];hedgehog receptor activity [GO:0008158]
FBgn0261983	1.69	0.000928	1.46	0.011476	1.4	0.024754	1.52	0.022625	75	drosophila_melanogaster	FBgn0261983	l(2)gd1	lethal (2) giant discs 1 [Source:FlyBase gene name;Acc:FBgn0261983]	2L:11106912-11110851	+	34543	NM_135644;NM_001259047	FBgn0261983	1635818_at	endosomal transport [GO:0016197];wing disc morphogenesis [GO:0007472];compound eye development [GO:0048749];intracellular protein transport [GO:0006886];regulation of endocytosis [GO:0030100];imaginal disc-derived wing vein morphogenesis [GO:0008586];sensory organ development [GO:0007423];negative regulation of Notch signaling pathway [GO:0045746];regulation of Notch signaling pathway [GO:0008593…
FBgn0034052	-1.99	0.000933	-2.43	0.000357	-2.71	0	-1.38	0.277573	75	drosophila_melanogaster	FBgn0034052	CG8299		2R:11828206-11828988	-	36751	NM_137222	FBgn0034052	1633031_at	proteolysis [GO:0006508];serine-type endopeptidase activity [GO:0004252]
FBgn0034011	3.77	0.000936	6.02	0	4.58	0	6.75	0	75	drosophila_melanogaster	FBgn0034011	CG8160		2R:11214638-11215770	-	36701	NM_137187	FBgn0034011	1638648_at
FBgn0263929	1.64	0.000938	1.2	0.250044	1.33	0.062514	1.09	0.661914	75	drosophila_melanogaster	FBgn0263929	CG43162	javelin-like [Source:FlyBase gene name;Acc:FBgn0263929]	3R:10567309-10621590	+	41788	NM_142132;NM_001260176;NM_001260178;NM_001260177;NM_001260179;NM_001104323;NM_206488	FBgn0263929	1639504_at;1630365_at;1625008_at	dorsal appendage formation [GO:0046843];chaeta morphogenesis [GO:0008407];oocyte microtubule cytoskeleton organization [GO:0016325];oocyte growth in germarium-derived egg chamber [GO:0030715];RNA localization [GO:0006403];oocyte localization involved in germarium-derived egg chamber formation [GO:0030720];oocyte nucleus localization involved in oocyte dorsal/ventral axis specification [GO:0051663…
FBgn0052672	2.21	0.000939	1.72	0.017977	1.48	0.087833	1.55	0.111714	75	drosophila_melanogaster	FBgn0052672	Atg8a	Autophagy-specific gene 8a [Source:FlyBase gene name;Acc:FBgn0052672]	X:10658911-10662368	-	32001	NM_167245	FBgn0052672	1639467_at	determination of adult lifespan [GO:0008340];macroautophagy [GO:0016236];regulation of protein ubiquitination [GO:0031396];autophagic vacuole [GO:0005776]
FBgn0032689	1.61	0.000941	1.19	0.184361	1.46	0.006156	1.59	0.007399	75	drosophila_melanogaster	FBgn0032689	CG10413		2L:18599749-18605021	-	35111	NM_136043	FBgn0032689	1635914_at	transmembrane transport [GO:0055085];transport [GO:0006810];membrane [GO:0016020];sodium:potassium:chloride symporter activity [GO:0008511]
FBgn0050345	1.95	0.000944	2.04	0.001747	1.94	0.001674	2.02	0.00187	75	drosophila_melanogaster	FBgn0050345	CG30345		2R:5036190-5039397	+	246553	NM_165656	FBgn0050345	1627500_at	transmembrane transport [GO:0055085];transport [GO:0006810];integral to membrane [GO:0016021];membrane [GO:0016020];transporter activity [GO:0005215]
FBgn0002643	1.75	0.000945	1.55	0.038419	1.45	0.14304	-1.02	0.914277	75	drosophila_melanogaster	FBgn0002643	mam	mastermind [Source:FlyBase gene name;Acc:FBgn0002643]	2R:9878686-9947861	+	36555	NM_080376;NM_166030;NM_206109	FBgn0002643	1632457_s_at;1624960_at	apposition of dorsal and ventral imaginal disc-derived wing surfaces [GO:0007475];positive regulation of transcription from RNA polymerase II promoter [GO:0045944];germ-line stem cell maintenance [GO:0030718];imaginal disc-derived wing margin morphogenesis [GO:0008587];chaeta morphogenesis [GO:0008407];compound eye development [GO:0048749];ectoderm development [GO:0007398];Notch signaling pathway…
FBgn0039112	-2.14	0.000946	-3.15	0	-2.95	0	-1.39	0.227428	75	drosophila_melanogaster	FBgn0039112	CG10219		3R:19585207-19586318	-	42808	NM_142924	FBgn0039112	1627518_at	mitochondrial electron transport, succinate to ubiquinone [GO:0006121];tricarboxylic acid cycle [GO:0006099];mitochondrial inner membrane [GO:0005743];integral to membrane [GO:0016021];mitochondrial envelope [GO:0005740];mitochondrial respiratory chain complex II [GO:0005749];heme binding [GO:0020037];iron ion binding [GO:0005506];succinate dehydrogenase activity [GO:0000104];succinate dehydrogen…
FBgn0034083	1.61	0.000953	1.14	0.338353	1.1	0.55952	1.11	0.527038	75	drosophila_melanogaster	FBgn0034083	lbk	lambik [Source:FlyBase gene name;Acc:FBgn0034083]	2R:12037628-12057024	+	36788	NM_137247	FBgn0034083	1632672_at	chaeta morphogenesis [GO:0008407];oogenesis [GO:0048477];protein binding [GO:0005515]
FBgn0050414	1.73	0.000955	-1.62	0.012904	-2.1	1e-05	-1.26	0.206927	75	drosophila_melanogaster	FBgn0050414	CG30414		2R:19271166-19272978	-	37705	NM_137945;NM_001169793	FBgn0050414	1631415_at;1626735_at	proteolysis [GO:0006508];serine-type endopeptidase activity [GO:0004252]
FBgn0037445	1.86	0.000957	1.13	0.640472	1.23	0.351111	-1.13	0.56482	75	drosophila_melanogaster	FBgn0037445	CG9727		3R:2277275-2282371	-	40794	NM_141399	FBgn0037445	1635001_at	regulation of transcription, DNA-dependent [GO:0006355];DNA binding [GO:0003677]
FBgn0031436	-1.98	0.000957	-3.06	0	-2.72	1e-06	-1.43	0.118039	75	drosophila_melanogaster	FBgn0031436	CG3214		2L:2579217-2580056	-	33443	NM_001144298;NM_134848	FBgn0031436	1625655_at	mitochondrial electron transport, NADH to ubiquinone [GO:0006120];mitochondrial respiratory chain complex I [GO:0005747];membrane [GO:0016020];NADH dehydrogenase (ubiquinone) activity [GO:0008137];electron carrier activity [GO:0009055];NADH dehydrogenase activity [GO:0003954]
FBgn0036824	-2.51	0.000958	-5.56	0	-2.87	0.000307	-2.39	0.000818	75	drosophila_melanogaster	FBgn0036824	CG3902		3L:18886220-18891393	-	40059	NM_140812	FBgn0036824	1632980_at	oxidation-reduction process [GO:0055114];mitochondrion [GO:0005739];flavin adenine dinucleotide binding [GO:0050660];oxidoreductase activity, acting on the CH-CH group of donors [GO:0016627];acyl-CoA dehydrogenase activity [GO:0003995];short-branched-chain-acyl-CoA dehydrogenase activity [GO:0016937]
FBgn0034301	3.67	0.000967	2.34	0.026129	1.7	0.169346	1.45	0.279043	75	drosophila_melanogaster	FBgn0034301	CG5756		2R:13988566-13995891	-	37064	NM_166262	FBgn0034301	1638287_a_at	chitin metabolic process [GO:0006030];extracellular region [GO:0005576];chitin binding [GO:0008061]
FBgn0029878	1.62	0.00097	1.13	0.380287	1.11	0.499564	1.05	0.7972	75	drosophila_melanogaster	FBgn0029878	Pat1	Protein interacting with APP tail-1 [Source:FlyBase gene name;Acc:FBgn0029878]	X:6484809-6490989	+	31593	NM_132100	FBgn0029878	1631412_at	pole plasm oskar mRNA localization [GO:0045451];microtubule-based movement [GO:0007018];phagocytosis, engulfment [GO:0006911];regulation of microtubule-based movement [GO:0060632];kinesin complex [GO:0005871];binding [GO:0005488];microtubule motor activity [GO:0003777];protein binding [GO:0005515]
FBgn0020764	-1.82	0.000976	-1.91	0.000462	-1.87	0.000594	-1.1	0.687254	75	drosophila_melanogaster	FBgn0020764	Alas	Aminolevulinate synthase [Source:FlyBase gene name;Acc:FBgn0020764]	2R:19852290-19854280	+	37815	NM_057933	FBgn0020764	1632343_at	chitin-based cuticle development [GO:0040003];tetrapyrrole biosynthetic process [GO:0033014];biosynthetic process [GO:0009058];heme biosynthetic process [GO:0006783];mitochondrial matrix [GO:0005759];mitochondrion [GO:0005739];pyridoxal phosphate binding [GO:0030170];5-aminolevulinate synthase activity [GO:0003870]
FBgn0010051	1.74	0.000979	-1.04	0.876869	1.06	0.769885	-1.41	0.059284	75	drosophila_melanogaster	FBgn0010051	Itp-r83A	Inositol 1,4,5,-tris-phosphate receptor [Source:FlyBase gene name;Acc:FBgn0010051]	3R:1342862-1364584	+	40664	NM_169061;NM_169060	FBgn0010051	1639461_a_at	calcium ion transmembrane transport [GO:0070588];larval feeding behavior [GO:0030536];response to oxidative stress [GO:0006979];sensory perception of taste [GO:0050909];flight behavior [GO:0007629];mushroom body development [GO:0016319];inositol phosphate-mediated signaling [GO:0048016];response to stimulus [GO:0050896];ion transport [GO:0006811];transmembrane transport [GO:0055085];release of se…
FBgn0043471	-2.35	0.000981	-2.23	0.000112	-1.74	0.009049	-1.17	0.562238	75	drosophila_melanogaster	FBgn0043471	kappaTry	kappaTry [Source:FlyBase gene name;Acc:FBgn0043471]	2R:7225300-7226238	-	36215	NM_136830	FBgn0043471	1632055_at	proteolysis [GO:0006508];serine-type endopeptidase activity [GO:0004252]
FBgn0263232	2.67	0.000986	1.09	0.809416	1.57	0.15676	-1.37	0.388586	75	drosophila_melanogaster	FBgn0263232	Nxf3	Nuclear export factor 3 [Source:FlyBase gene name;Acc:FBgn0263232]	3L:13958303-13965106	+	317878	NM_168566	FBgn0263232	1634047_a_at;1636956_at;1641155_at;1632670_at;1636	mRNA export from nucleus [GO:0006406];protein binding [GO:0005515]
FBgn0029783	-1.8	0.000987	-1.62	0.0034	-1.65	0.007551	-1.16	0.553895	75	drosophila_melanogaster	FBgn0029783	Sirt4	Sirt4 [Source:FlyBase gene name;Acc:FBgn0029783]	X:5558661-5560002	-	31480	NM_167042;NM_167041;NM_132013	FBgn0029783	1623881_s_at	protein deacetylation [GO:0006476];zinc ion binding [GO:0008270];NAD+ binding [GO:0070403]
FBgn0037240	1.6	0.00099	1.25	0.069358	1.23	0.145809	1.09	0.631726	75	drosophila_melanogaster	FBgn0037240	Cont	Contactin [Source:FlyBase gene name;Acc:FBgn0037240]	3R:207032-212741	+	40553	NM_141204	FBgn0037240	1637017_at	cell adhesion [GO:0007155];septate junction assembly [GO:0019991];establishment or maintenance of epithelial cell apical/basal polarity [GO:0045197];nerve maturation [GO:0021682];axon ensheathment [GO:0008366];establishment of glial blood-brain barrier [GO:0060857];septate junction [GO:0005918];plasma membrane [GO:0005886];anchored to membrane [GO:0031225];pleated septate junction [GO:0005919];ca…
FBgn0001987	1.65	0.000991	1.34	0.069976	1.5	0.012234	1.39	0.07002	75	drosophila_melanogaster	FBgn0001987	Gli	Gliotactin [Source:FlyBase gene name;Acc:FBgn0001987]	2L:15756001-15762755	-	34927	NM_057254;NM_165130;NM_165127;NM_165128;NM_165129	FBgn0001987	1624203_s_at	regulation of tube size, open tracheal system [GO:0035151];female meiosis chromosome segregation [GO:0016321];maintenance of imaginal disc-derived wing hair orientation [GO:0035321];septate junction assembly [GO:0019991];establishment of blood-nerve barrier [GO:0008065];septate junction [GO:0005918];plasma membrane [GO:0005886];methyl jasmonate esterase activity [GO:0080032];methyl salicylate est…
FBgn0053229	1.77	0.000994	1.52	0.009052	1.31	0.168807	1.06	0.738005	75	drosophila_melanogaster	FBgn0053229	CG33229		3L:224106-225605	+	2768996	NM_206223	FBgn0053229	1633109_at;1624535_at	biological_process [GO:0008150];cellular_component [GO:0005575];molecular_function [GO:0003674]
FBgn0032008	-2	0.000997	-1.92	0.00057	-1.62	0.031299	1.05	0.862696	75	drosophila_melanogaster	FBgn0032008	CG14277		2L:8242632-8243426	+	34129	NM_135356	FBgn0032008	1630815_at
FBgn0031505	-2.09	0.001021	-2.94	0	-2.53	0.000107	-1.58	0.037656	75	drosophila_melanogaster	FBgn0031505	CG12400		2L:3144953-3145848	-	33528	NM_134906	FBgn0031505	1641506_at	mitochondrial electron transport, NADH to ubiquinone [GO:0006120];mitochondrial respiratory chain complex I [GO:0005747];respiratory chain [GO:0070469];mitochondrial inner membrane [GO:0005743];NADH dehydrogenase (ubiquinone) activity [GO:0008137];NADH dehydrogenase activity [GO:0003954]
FBgn0051548	-2.05	0.001029	-3.2	0	-2.44	0.000146	-1.33	0.273222	75	drosophila_melanogaster	FBgn0051548	CG31548		3R:1461623-1462567	-	318794	NM_169085	FBgn0051548	1634041_at	metabolic process [GO:0008152];oxidoreductase activity [GO:0016491];nucleotide binding [GO:0000166]
FBgn0085282	3.25	0.001034	2.33	0.015228	1.41	0.315813	1.46	0.265017	75	drosophila_melanogaster	FBgn0085282	CG34253		3L:18079774-18080420	-	5740501	NM_001104166	FBgn0085282	1628992_at;1626303_s_at
FBgn0031560	2.62	0.001035	1.46	0.186509	-1.15	0.619748	1.06	0.840656	75	drosophila_melanogaster	FBgn0031560	CG16713		2L:3695032-3695406	-	33591	NM_134955	FBgn0031560	1624057_at	lateral inhibition [GO:0046331];serine-type endopeptidase inhibitor activity [GO:0004867]
FBgn0030774	-2.26	0.001036	-2.35	0	-1.61	0.036643	1.12	0.720821	75	drosophila_melanogaster	FBgn0030774	spheroide	spheroide [Source:FlyBase gene name;Acc:FBgn0030774]	X:16594479-16595978	-	32648	NM_132920	FBgn0030774	1624578_at	defense response to Gram-positive bacterium [GO:0050830];innate immune response [GO:0045087];positive regulation of Toll signaling pathway [GO:0045752];proteolysis [GO:0006508];defense response to fungus [GO:0050832];serine-type endopeptidase activity [GO:0004252]
FBgn0031313	-1.82	0.001043	-1.37	0.073105	-1.34	0.112889	1.05	0.861889	75	drosophila_melanogaster	FBgn0031313	CG5080		2L:1160290-1163886	-	33299	NM_134734;NM_164406	FBgn0031313	1624982_s_at	biological_process [GO:0008150];cellular_component [GO:0005575];molecular_function [GO:0003674]
FBgn0053180	1.69	0.001049	1.42	0.025454	1.45	0.025468	-1.01	0.956085	75	drosophila_melanogaster	FBgn0053180	Ranbp16	Ranbp16 [Source:FlyBase gene name;Acc:FBgn0053180]	X:15821218-15827707	-	118436	NM_001201666;NM_176740;NM_001201665;NM_001201667;NM_001201668	FBgn0053180	1623857_at	intracellular protein transport [GO:0006886];protein export from nucleus [GO:0006611];nucleus [GO:0005634];cytoplasm [GO:0005737];nuclear pore [GO:0005643];protein transporter activity [GO:0008565];binding [GO:0005488];Ran GTPase binding [GO:0008536];nuclear export signal receptor activity [GO:0005049]
FBgn0038499	1.67	0.00105	1.62	0.001249	1.4	0.039586	1.25	0.278423	75	drosophila_melanogaster	FBgn0038499	Brf	Brf [Source:FlyBase gene name;Acc:FBgn0038499]	3R:13200555-13217054	-	42087	NM_142359;NM_001170165	FBgn0038499	1626187_at	transcription from RNA polymerase III promoter [GO:0006383];translational initiation [GO:0006413];positive regulation of transcription, DNA-dependent [GO:0045893];regulation of transcription, DNA-dependent [GO:0006355];DNA-dependent transcription, initiation [GO:0006352];regulation of transcription from RNA polymerase III promoter [GO:0006359];transcription factor complex [GO:0005667];nucleus [GO…
FBgn0033691	-1.68	0.001052	-1.92	1.8e-05	-1.83	0.000419	-1.29	0.188007	75	drosophila_melanogaster	FBgn0033691	CG8860		2R:8066988-8067392	-	36310	NM_136894	FBgn0033691	1639419_at	protein transport [GO:0015031];neurogenesis [GO:0022008];protein targeting [GO:0006605];intracellular protein transport [GO:0006886];SRP-dependent cotranslational protein targeting to membrane, translocation [GO:0006616];integral to endoplasmic reticulum membrane [GO:0030176];Sec61 translocon complex [GO:0005784];membrane [GO:0016020];protein transporter activity [GO:0008565];P-P-bond-hydrolysis-…
FBgn0038224	-1.99	0.001056	-2.9	0	-2.57	3.6e-05	-1.65	0.021142	75	drosophila_melanogaster	FBgn0038224	CG3321		3R:10152669-10153457	+	41745	NM_142099;NM_001202292;NM_169579	FBgn0038224	1639477_s_at	ATP synthesis coupled proton transport [GO:0015986];proton transport [GO:0015992];lipid particle [GO:0005811];mitochondrial proton-transporting ATP synthase complex, coupling factor F(o) [GO:0000276];hydrogen ion transmembrane transporter activity [GO:0015078];hydrogen-exporting ATPase activity, phosphorylative mechanism [GO:0008553]
FBgn0040069	-2.28	0.001066	-1.81	0.003849	-2.09	0.000122	-1.14	0.642802	75	drosophila_melanogaster	FBgn0040069	vanin-like	vanin-like [Source:FlyBase gene name;Acc:FBgn0040069]	X:6094221-6096592	-	31551	NM_132069	FBgn0040069	1636507_at	nitrogen compound metabolic process [GO:0006807];extrinsic to membrane [GO:0019898];hydrolase activity, acting on carbon-nitrogen (but not peptide) bonds, in linear amides [GO:0016811];hydrolase activity, acting on carbon-nitrogen (but not peptide) bonds [GO:0016810];pantetheine hydrolase activity [GO:0017159]
FBgn0031913	-1.71	0.001071	-2.32	0.00014	-2.12	3e-06	-1.92	0.000959	75	drosophila_melanogaster	FBgn0031913	CG5958		2L:7430530-7433516	-	34022	NM_135275	FBgn0031913	1627493_at	transport [GO:0006810];lipid particle [GO:0005811];transporter activity [GO:0005215];retinal binding [GO:0016918]
FBgn0034072	1.81	0.001071	1.42	0.054828	1.36	0.127258	1.14	0.547877	75	drosophila_melanogaster	FBgn0034072	Dg	Dystroglycan [Source:FlyBase gene name;Acc:FBgn0034072]	2R:11968681-11986045	-	36773	NM_176183;NM_079032;NM_166138;NM_176184	FBgn0034072	1641448_a_at	regulation of synaptic activity [GO:0060025];cytoskeletal anchoring at plasma membrane [GO:0007016];establishment or maintenance of apical/basal cell polarity [GO:0035088];muscle attachment [GO:0016203];establishment of cell polarity [GO:0030010];axon guidance [GO:0007411];imaginal disc-derived wing vein specification [GO:0007474];oocyte anterior/posterior axis specification [GO:0007314];establis…
FBgn0033049	2.21	0.001072	1.61	0.133803	1.44	0.213099	1.14	0.647624	75	drosophila_melanogaster	FBgn0033049	CG14471		2R:1885303-1888932	+	35525	NM_136347	FBgn0033049	1637305_a_at;1631232_at
FBgn0032407	-1.95	0.001092	-2.21	1.6e-05	-2.02	0.000303	-1.49	0.086571	75	drosophila_melanogaster	FBgn0032407	CG5325	Peroxin 19 [Source:FlyBase gene name;Acc:FBgn0032407]	2L:12093771-12095250	+	34630	NM_135703;NM_164991	FBgn0032407	1626588_a_at;1639148_at	peroxisome organization [GO:0007031];nervous system development [GO:0007399];peroxisome [GO:0005777]
FBgn0038435	3.3	0.001097	1.11	0.810935	1.7	0.18876	1.03	0.929806	75	drosophila_melanogaster	FBgn0038435	Gyc-89Da	Guanylyl cyclase at 89Da [Source:FlyBase gene name;Acc:FBgn0038435]	3R:12298435-12301199	+	42001	NM_001043254;NM_001043253	FBgn0038435	1628585_at	intracellular signal transduction [GO:0035556];cyclic nucleotide biosynthetic process [GO:0009190];cGMP biosynthetic process [GO:0006182];response to hypoxia [GO:0001666];guanylate cyclase complex, soluble [GO:0008074];heme binding [GO:0020037];phosphorus-oxygen lyase activity [GO:0016849];guanylate cyclase activity [GO:0004383];lyase activity [GO:0016829]
FBgn0028506	2.01	0.001101	1.86	0.002253	1.68	0.011686	1.34	0.26508	75	drosophila_melanogaster	FBgn0028506	CG4455		2L:16352920-16354539	+	34975	NM_135947	FBgn0028506	1637414_at
FBgn0000099	1.61	0.001107	1.17	0.214277	1.15	0.398142	-1.22	0.378824	75	drosophila_melanogaster	FBgn0000099	ap	apterous [Source:FlyBase gene name;Acc:FBgn0000099]	2R:1593707-1614335	-	35509	NM_165445;NM_001169588;NM_078897;NM_001169587	FBgn0000099	1639498_a_at;1624412_at	positive regulation of transcription from RNA polymerase II promoter [GO:0045944];leg disc proximal/distal pattern formation [GO:0007479];dorsal/ventral pattern formation, imaginal disc [GO:0007450];muscle organ development [GO:0007517];larval somatic muscle development [GO:0007526];transcription, DNA-templated [GO:0006351];wing disc morphogenesis [GO:0007472];wing disc dorsal/ventral pattern for…
FBgn0259896	1.6	0.001107	-1.32	0.258191	-1.26	0.356224	1.62	0.003512	75	drosophila_melanogaster	FBgn0259896	nimC1	nimrod C1 [Source:FlyBase gene name;Acc:FBgn0259896]	2L:13974119-13976753	-	34816	NM_135849	FBgn0259896	1639502_at	phagocytosis [GO:0006909];Wnt signaling pathway [GO:0016055];integral to membrane [GO:0016021];plasma membrane [GO:0005886];Wnt-protein binding [GO:0017147];protein binding [GO:0005515]
FBgn0033961	-2.02	0.00111	-2.72	0	-2.4	4.1e-05	-1.46	0.092009	75	drosophila_melanogaster	FBgn0033961	CG12859		2R:10644020-10644577	+	36640	NM_137141	FBgn0033961	1630156_at	mitochondrial electron transport, NADH to ubiquinone [GO:0006120];mitochondrion [GO:0005739];mitochondrial respiratory chain complex I [GO:0005747];NADH dehydrogenase (ubiquinone) activity [GO:0008137];NADH dehydrogenase activity [GO:0003954]
FBgn0039045	-2.2	0.001113	-1.5	0.099905	-1.34	0.184239	-1.02	0.95551	75	drosophila_melanogaster	FBgn0039045	CG17119		3R:18880132-18883268	-	42723	NM_142859;NM_176543	FBgn0039045	1634186_a_at;1640630_at	L-cystine transport [GO:0015811];amino acid transmembrane transport [GO:0003333];lysosomal membrane [GO:0005765];L-cystine transmembrane transporter activity [GO:0015184];amino acid transmembrane transporter activity [GO:0015171]
FBgn0023535	-2.08	0.001114	-2.71	9e-06	-2.53	0.000101	-1.21	0.496192	75	drosophila_melanogaster	FBgn0023535	arg	arginase [Source:FlyBase gene name;Acc:FBgn0023535]	X:403451-422067	+	46717	NM_080136	FBgn0023535	1637548_at	arginine metabolic process [GO:0006525];arginine catabolic process to ornithine [GO:0019547];mitochondrion [GO:0005739];metal ion binding [GO:0046872];hydrolase activity, acting on carbon-nitrogen (but not peptide) bonds, in linear amidines [GO:0016813];arginase activity [GO:0004053]
FBgn0015245	-2.02	0.001114	-2.34	0	-2	0.000212	-1.35	0.275942	75	drosophila_melanogaster	FBgn0015245	Hsp60	Heat shock protein 60 [Source:FlyBase gene name;Acc:FBgn0015245]	X:11002515-11006341	+	32045	NM_078560;NM_167266	FBgn0015245	1641286_s_at	cellular response to heat [GO:0034605];protein targeting to mitochondrion [GO:0006626];'de novo' protein folding [GO:0006458];protein refolding [GO:0042026];response to heat [GO:0009408];protein folding [GO:0006457];mitochondrion organization [GO:0007005];cellular protein metabolic process [GO:0044267];mitochondrial inner membrane [GO:0005743];mitochondrial matrix [GO:0005759];microtubule associa…
FBgn0035720	1.62	0.001117	1.17	0.348417	1.19	0.246789	-1.03	0.865754	75	drosophila_melanogaster	FBgn0035720	CG10077		3L:6942591-6949004	-	38756	NM_139805;NM_168182	FBgn0035720	1629250_at;1638060_at	microtubule associated complex [GO:0005875];RNA helicase activity [GO:0003724];ATP-dependent helicase activity [GO:0008026];nucleic acid binding [GO:0003676];ATP binding [GO:0005524];helicase activity [GO:0004386]
FBgn0025726	2.1	0.00112	2.1	0.003389	2.3	0.000298	1.17	0.606754	75	drosophila_melanogaster	FBgn0025726	unc-13	unc-13 [Source:FlyBase gene name;Acc:FBgn0025726]	4:889296-925419	-	43841	NM_001258497;NM_143692;NM_001258498;NM_166793;NM_166794	FBgn0025726	1635684_a_at	synaptic vesicle exocytosis [GO:0016079];synaptic transmission [GO:0007268];intracellular signal transduction [GO:0035556];synaptic vesicle priming [GO:0016082];neurotransmitter secretion [GO:0007269];terminal bouton [GO:0043195];postsynaptic membrane [GO:0045211];synaptic vesicle [GO:0008021];diacylglycerol binding [GO:0019992];calmodulin binding [GO:0005516];protein binding [GO:0005515]
FBgn0039873	-2.62	0.00113	-4.74	0	-5.37	0	-2.45	4.8e-05	75	drosophila_melanogaster	FBgn0039873	Smvt	Sodium-dependent multivitamin transporter [Source:FlyBase gene name;Acc:FBgn0039873]	3R:27585126-27587299	-	43744	NM_143634	FBgn0039873	1633425_at	transmembrane transport [GO:0055085];transport [GO:0006810];membrane [GO:0016020];transporter activity [GO:0005215];sodium-dependent multivitamin transmembrane transporter activity [GO:0008523]
FBgn0026562	-2.04	0.00114	-2.31	1e-06	-2.01	0.000633	1.02	0.957702	75	drosophila_melanogaster	FBgn0026562	BM-40-SPARC	BM-40-SPARC [Source:FlyBase gene name;Acc:FBgn0026562]	3R:22694960-22697738	-	43230	NM_143252	FBgn0026562	1625825_at	anterior Malpighian tubule development [GO:0061327];Malpighian tubule morphogenesis [GO:0007443];ventral cord development [GO:0007419];mesoderm development [GO:0007498];cell adhesion [GO:0007155];signal transduction [GO:0007165];trachea development [GO:0060438];extracellular matrix constituent secretion [GO:0070278];basement membrane [GO:0005604];extracellular space [GO:0005615];proteinaceous ext…
FBgn0263117	3.4	0.001144	2.79	0.003372	2.09	0.068047	1.15	0.695546	75	drosophila_melanogaster	FBgn0263117	CG34377		3R:18135203-18149816	-	42608	NM_142761;NM_001260307	FBgn0263117	1629892_at;1625709_at;1633871_at;1629997_at	protein binding [GO:0005515]
FBgn0026181	1.76	0.001144	1.16	0.452083	1.21	0.347694	-1.02	0.928379	75	drosophila_melanogaster	FBgn0026181	rok	Rho-kinase [Source:FlyBase gene name;Acc:FBgn0026181]	X:16519142-16531452	-	43916	NM_080535	FBgn0026181	1626306_at	imaginal disc-derived wing hair organization [GO:0035317];female germline ring canal stabilization [GO:0008335];mitotic spindle elongation [GO:0000022];regulation of actin cytoskeleton organization [GO:0032956];oocyte development [GO:0048599];cytokinesis [GO:0000910];regulation of phosphorylation [GO:0042325];ommatidial rotation [GO:0016318];establishment of imaginal disc-derived wing hair orient…
FBgn0039186	1.56	0.001156	1.02	0.895226	1.14	0.359342	-1.08	0.662861	75	drosophila_melanogaster	FBgn0039186	CG5746		3R:20171507-20174509	-	42903	NM_170140;NM_001144634;NM_142991;NM_001144635	FBgn0039186	1627245_s_at
FBgn0039486	-2.12	0.001159	-2.89	0	-2.5	2e-05	-1.39	0.20855	75	drosophila_melanogaster	FBgn0039486	CG6074		3R:22928710-22931906	-	43264	NM_143278	FBgn0039486	1637067_at	one-carbon metabolic process [GO:0006730];zinc ion binding [GO:0008270];carbonate dehydratase activity [GO:0004089];lyase activity [GO:0016829]
FBgn0034535	-2.12	0.001163	-1.64	0.020971	-1.7	0.012137	-1.24	0.445747	75	drosophila_melanogaster	FBgn0034535	CG11110		2R:16529255-16530063	+	37337	NM_137657	FBgn0034535	1627020_at	proteolysis [GO:0006508];protein processing involved in protein targeting to mitochondrion [GO:0006627];mitochondrial inner membrane [GO:0005743];serine-type peptidase activity [GO:0008236]
FBgn0035099	1.63	0.001166	1.54	0.004498	1.1	0.545661	1.07	0.762266	75	drosophila_melanogaster	FBgn0035099	CG6845		3L:146433-149056	+	38019	NM_138156;NM_001144386;NM_001144387	FBgn0035099	1630763_at	integral to membrane [GO:0016021]
FBgn0033672	-1.67	0.001167	-1.76	0.000228	-1.7	0.000658	-1.27	0.281966	75	drosophila_melanogaster	FBgn0033672	rho-7	rhomboid-7 [Source:FlyBase gene name;Acc:FBgn0033672]	2R:7874223-7876261	-	36281	NM_078980	FBgn0033672	1627697_at	proteolysis [GO:0006508];mitochondrial fusion [GO:0008053];integral to membrane [GO:0016021];serine-type endopeptidase activity [GO:0004252]
FBgn0261801	2.23	0.00117	1.82	0.004171	1.83	0.008185	1.25	0.399059	75	drosophila_melanogaster	FBgn0261801	CG42747		3L:6393692-6479064	+	38732	NM_139788	FBgn0261801	1637304_at;1641391_at
FBgn0030511	-2.21	0.00118	-1.67	0.009532	-1.5	0.021504	-1.05	0.84219	75	drosophila_melanogaster	FBgn0030511	CG11158		X:13576941-13578649	+	32327	NM_132684	FBgn0030511	1626949_at
FBgn0035122	-1.91	0.001183	-1.58	0.013866	-1.6	0.020833	-1.29	0.241021	75	drosophila_melanogaster	FBgn0035122	mRpL17	mitochondrial ribosomal protein L17 [Source:FlyBase gene name;Acc:FBgn0035122]	3L:264779-265932	+	38046	NM_079146	FBgn0035122	1634013_at	translation [GO:0006412];mitochondrial large ribosomal subunit [GO:0005762];ribosome [GO:0005840];intracellular [GO:0005622];structural constituent of ribosome [GO:0003735]
FBgn0037142	1.69	0.001183	1.24	0.196694	1.25	0.165409	1.05	0.818333	75	drosophila_melanogaster	FBgn0037142	CG14562		3L:21935321-21942966	+	40439	NM_141115	FBgn0037142	1623670_at
FBgn0035959	1.8	0.001189	1.17	0.430649	1.2	0.404611	-1.12	0.581198	75	drosophila_melanogaster	FBgn0035959	CG4911		3L:9062749-9065831	-	39043	NM_140028	FBgn0035959	1636238_at	protein binding [GO:0005515]
FBgn0016059	1.59	0.001197	1.27	0.128143	1.21	0.231794	-1.02	0.910042	75	drosophila_melanogaster	FBgn0016059	Sema-1b	Sema-1b [Source:FlyBase gene name;Acc:FBgn0016059]	2R:13560344-13571000	-	37007	NM_137400;NM_206157;NM_001169707	FBgn0016059	1634572_at;1636281_at	embryonic development via the syncytial blastoderm [GO:0001700];axon guidance [GO:0007411];plasma membrane [GO:0005886];receptor activity [GO:0004872];protein binding [GO:0005515]
FBgn0263314	3.59	0.001198	5.79	4e-06	4.05	0.000299	2.56	0.010004	75	drosophila_melanogaster	FBgn0263314	CG43400		2L:8490739-8491360	+	12798308	NM_001259016	FBgn0263314		biological_process [GO:0008150];cellular_component [GO:0005575];molecular_function [GO:0003674]
FBgn0259234	1.76	0.0012	1.24	0.436551	1.44	0.100784	-1.09	0.715313	75	drosophila_melanogaster	FBgn0259234	Camta	Calmodulin-binding transcription activator [Source:FlyBase gene name;Acc:FBgn0259234]	2R:5333551-5365595	+	35974	NM_001144153;NM_001144152;NM_001169627;NM_136647;NM_001144154	FBgn0259234	1626232_at;1641266_at;1623392_at;1638449_at	positive regulation of transcription from RNA polymerase II promoter [GO:0045944];positive regulation of transcription, DNA-dependent [GO:0045893];deactivation of rhodopsin mediated signaling [GO:0016059];response to light stimulus [GO:0009416];nucleus [GO:0005634];RNA polymerase II core promoter proximal region sequence-specific DNA binding transcription factor activity involved in positive regu…
FBgn0036335	-1.88	0.001202	-2.14	1e-05	-1.8	0.004805	-1.56	0.026805	75	drosophila_melanogaster	FBgn0036335	mRpL20	mitochondrial ribosomal protein L20 [Source:FlyBase gene name;Acc:FBgn0036335]	3L:13010249-13010967	-	39477	NM_079327	FBgn0036335	1635706_at	translation [GO:0006412];mitochondrial large ribosomal subunit [GO:0005762];ribosome [GO:0005840];intracellular [GO:0005622];structural constituent of ribosome [GO:0003735];rRNA binding [GO:0019843]
FBgn0011666	1.97	0.001206	1.39	0.11886	1.4	0.127185	1.05	0.862575	75	drosophila_melanogaster	FBgn0011666	msi	musashi [Source:FlyBase gene name;Acc:FBgn0011666]	3R:21341840-21434145	+	43087	NM_079838;NM_001260374;NM_001260375;NM_170229	FBgn0011666	1635613_at;1638125_a_at	regulation of translation [GO:0006417];germ-line stem cell division [GO:0042078];cell fate determination [GO:0001709];stem cell maintenance [GO:0019827];chaeta development [GO:0022416];cellular response to hypoxia [GO:0071456];mRNA processing [GO:0006397];negative regulation of translation [GO:0017148];nucleus [GO:0005634];RNA binding [GO:0003723];nucleotide binding [GO:0000166];mRNA binding [GO:…
FBgn0033162	-1.77	0.00121	-1.96	4e-06	-1.87	0.000698	-1.15	0.582076	75	drosophila_melanogaster	FBgn0033162	CG1707		2R:3281051-3283437	-	35656	NM_136426	FBgn0033162	1637649_at	metal ion binding [GO:0046872];lactoylglutathione lyase activity [GO:0004462];lyase activity [GO:0016829]
FBgn0040666	-1.88	0.001211	-1.75	0.000761	-1.58	0.014511	-1.25	0.292809	75	drosophila_melanogaster	FBgn0040666	CG12848		2R:20650089-20650605	-	50139	NM_144050	FBgn0040666	1639878_at	biological_process [GO:0008150];cellular_component [GO:0005575];molecular_function [GO:0003674]
FBgn0033891	-1.78	0.001214	-1.65	0.001685	-1.78	0.001166	-1.24	0.331555	75	drosophila_melanogaster	FBgn0033891	CG8067		2R:9871070-9872398	+	36552	NM_137078	FBgn0033891	1623302_at	metabolic process [GO:0008152];cellular_component [GO:0005575];methyltransferase activity [GO:0008168]
FBgn0037225	-2.65	0.001214	-2.56	0.00282	-1.55	0.168983	-1.45	0.21759	75	drosophila_melanogaster	FBgn0037225	TwdlG	TweedleG [Source:FlyBase gene name;Acc:FBgn0037225]	3R:74439-76518	-	40535	NM_141187	FBgn0037225	1630596_at	chitin-based cuticle development [GO:0040003];body morphogenesis [GO:0010171];proteinaceous extracellular matrix [GO:0005578];structural constituent of chitin-based cuticle [GO:0005214]
FBgn0038319	-1.69	0.001217	-1.97	1e-06	-1.76	0.004662	-1.11	0.677492	75	drosophila_melanogaster	FBgn0038319	mRpL9	mitochondrial ribosomal protein L9 [Source:FlyBase gene name;Acc:FBgn0038319]	3R:11156462-11157314	+	41859	NM_079639	FBgn0038319	1640252_at	translation [GO:0006412];mitochondrial large ribosomal subunit [GO:0005762];structural constituent of ribosome [GO:0003735]
FBgn0036108	-3.99	0.001228	-12.64	0	-6.79	0	-2.83	7.4e-05	75	drosophila_melanogaster	FBgn0036108	Cpr67Fa1	Cuticular protein 67Fa1 [Source:FlyBase gene name;Acc:FBgn0036108]	3L:10883090-10883800	+	39223	NM_140161	FBgn0036108	1624177_at;1632080_s_at	structural constituent of chitin-based cuticle [GO:0005214];structural constituent of cuticle [GO:0042302];structural constituent of chitin-based larval cuticle [GO:0008010]
FBgn0038034	1.77	0.001233	1.11	0.638207	-1.31	0.141953	1.18	0.490385	75	drosophila_melanogaster	FBgn0038034		Cyp9f3Psi [Source:FlyBase gene name;Acc:FBgn0038034]	3R:8221729-8224651	-			FBgn0038034	1640584_at
FBgn0005677	1.97	0.001242	1.49	0.03346	1.49	0.06738	1	0.997335	75	drosophila_melanogaster	FBgn0005677	dac	dachshund [Source:FlyBase gene name;Acc:FBgn0005677]	2L:16466512-16485984	-	34982	NM_165160;NM_165162;NM_165159;NM_165161;NM_001014487;NM_001014486;NM_165163	FBgn0005677	1633341_s_at	negative regulation of gene expression [GO:0010629];genital disc development [GO:0035215];genital disc sexually dimorphic development [GO:0035263];leg disc proximal/distal pattern formation [GO:0007479];transcription, DNA-templated [GO:0006351];compound eye photoreceptor development [GO:0042051];compound eye development [GO:0048749];mushroom body development [GO:0016319];axon guidance [GO:0007411…
FBgn0051779	3.63	0.001247	2.03	0.10562	1.71	0.204895	1.22	0.575814	75	drosophila_melanogaster	FBgn0051779	Acp24A4	Acp24A4 [Source:FlyBase gene name;Acc:FBgn0051779]	2L:3693184-3693889	-	318936	NM_001042865;NM_001258928	FBgn0051779	1628107_at;1632872_at	multicellular organism reproduction [GO:0032504];extracellular space [GO:0005615];serine-type endopeptidase inhibitor activity [GO:0004867]
FBgn0011554	-1.76	0.001269	-1.65	5.6e-05	-1.43	0.05064	-1.08	0.755649	75	drosophila_melanogaster	FBgn0011554	etaTry	etaTrypsin [Source:FlyBase gene name;Acc:FBgn0011554]	2R:7228018-7228928	-	36217	NM_078968	FBgn0011554	1639322_at	proteolysis [GO:0006508];extracellular region [GO:0005576];serine-type endopeptidase activity [GO:0004252]
FBgn0034422	-1.82	0.001272	-1.23	0.247214	-1.27	0.138221	-1.21	0.328965	75	drosophila_melanogaster	FBgn0034422	CG7137		2R:15114835-15116118	+	37204	NM_137556	FBgn0034422	1638539_at	chromatin silencing at rDNA [GO:0000183];rDNA heterochromatin [GO:0033553];chromatin silencing complex [GO:0005677];methyltransferase activity [GO:0008168]
FBgn0038053	2.29	0.001273	1.65	0.061017	1.47	0.133304	1.14	0.586652	75	drosophila_melanogaster	FBgn0038053	CG18549		3R:8275018-8282084	+	41538	NM_141946	FBgn0038053	1625324_at
FBgn0260655	1.52	0.001277	-1.01	0.959692	1.12	0.449679	-1.12	0.499628	75	drosophila_melanogaster	FBgn0260655	l(3)76BDm	lethal (3) 76BDm [Source:FlyBase gene name;Acc:FBgn0260655]	3L:19606527-19611621	-	40140	NM_140878	FBgn0260655	1633810_at	biological_process [GO:0008150];cellular_component [GO:0005575];molecular_function [GO:0003674]
FBgn0047038	-2.03	0.001282	-2.95	0	-3.17	0	-1.75	0.007246	75	drosophila_melanogaster	FBgn0047038	CG6463		3L:10686284-10687208	-	39214	NM_140152	FBgn0047038	1640872_at	mitochondrial electron transport, NADH to ubiquinone [GO:0006120];respiratory electron transport chain [GO:0022904];mitochondrial respiratory chain complex I [GO:0005747];mitochondrial inner membrane [GO:0005743];NADH dehydrogenase (ubiquinone) activity [GO:0008137];NADH dehydrogenase activity [GO:0003954];oxidoreductase activity, acting on NAD(P)H [GO:0016651]
FBgn0031080	3.05	0.001285	4.78	0	3.14	1.7e-05	4.33	9e-06	75	drosophila_melanogaster	FBgn0031080	CG12655		X:19852425-19853436	-	33004	NM_134520	FBgn0031080	1629443_at
FBgn0034887	-2.7	0.001286	-2.18	0.008094	-1.94	0.014888	-1.11	0.747264	75	drosophila_melanogaster	FBgn0034887	CG5428	Sulfotransferase 1 [Source:FlyBase gene name;Acc:FBgn0034887]	2R:19569147-19570475	+	37742	NM_137971	FBgn0034887	1635330_at	sulfotransferase activity [GO:0008146]
FBgn0250838	-2.11	0.001291	-3.7	0	-3.12	0	-1.58	0.05464	75	drosophila_melanogaster	FBgn0250838	CG30415		2R:19273201-19273969	-	246602	NM_166599;NM_166600	FBgn0250838	1627732_s_at
FBgn0031021	-2.11	0.001297	-2.81	0	-2.83	1e-06	-1.2	0.536252	75	drosophila_melanogaster	FBgn0031021	CG12203		X:19386454-19387373	+	32936	NM_133157	FBgn0031021	1632221_at	electron transport chain [GO:0022900];mitochondrial respiratory chain complex I [GO:0005747];mitochondrial inner membrane [GO:0005743];NADH dehydrogenase (ubiquinone) activity [GO:0008137];oxidoreductase activity, acting on NAD(P)H [GO:0016651]
FBgn0026369	1.56	0.001301	1.11	0.401897	1.1	0.51631	1.12	0.473025	75	drosophila_melanogaster	FBgn0026369	Sara	Smad anchor for receptor activation [Source:FlyBase gene name;Acc:FBgn0026369]	2R:17369424-17374618	+	44263	NM_079990;NM_166451	FBgn0026369	1639858_s_at	protein localization [GO:0008104];transforming growth factor beta receptor signaling pathway [GO:0007179];early endosome [GO:0005769];transforming growth factor beta receptor binding [GO:0005160];metal ion binding [GO:0046872];protein phosphatase 1 binding [GO:0008157]
FBgn0037387	-1.76	0.001322	-1.41	0.097998	-1.59	0.001112	-1.01	0.977501	75	drosophila_melanogaster	FBgn0037387	CG1213		3R:1666908-1672290	+	40728	NM_169113;NM_169114;NM_141342;NM_001260008	FBgn0037387	1633086_s_at	transmembrane transport [GO:0055085];transport [GO:0006810];integral to membrane [GO:0016021];membrane [GO:0016020];substrate-specific transmembrane transporter activity [GO:0022891];transmembrane transporter activity [GO:0022857];transporter activity [GO:0005215];glucose transmembrane transporter activity [GO:0005355]
FBgn0250874	-2.16	0.001329	-1.99	0.002801	-1.83	0.010002	-1.17	0.600579	75	drosophila_melanogaster	FBgn0250874	ttm50	tiny tim 50 [Source:FlyBase gene name;Acc:FBgn0250874]	X:2624252-2626218	-	31266	NM_130671	FBgn0250874	1627919_at	mitosis [GO:0007067];mitochondrion organization [GO:0007005];peptidyl-tyrosine dephosphorylation [GO:0035335];mitochondrion [GO:0005739];molecular_function [GO:0003674];protein binding [GO:0005515]
FBgn0010316	1.8	0.001332	1.44	0.045729	1.43	0.054545	1.04	0.873935	75	drosophila_melanogaster	FBgn0010316	dap	dacapo [Source:FlyBase gene name;Acc:FBgn0010316]	2R:5599829-5603607	+	36001	NM_057600	FBgn0010316	1625199_s_at	histoblast morphogenesis [GO:0007488];germarium-derived oocyte fate determination [GO:0007294];oogenesis [GO:0048477];open tracheal system development [GO:0007424];cell cycle arrest [GO:0007050];negative regulation of S phase of mitotic cell cycle [GO:0045749];sensory organ development [GO:0007423];G1 phase [GO:0051318];regulation of protein kinase activity [GO:0045859];negative regulation of pro…
FBgn0263400	3.19	0.001332	2.1	0.051479	2.2	0.023	2.17	0.024838	75	drosophila_melanogaster	FBgn0263400	CG43446		3R:16812226-16813658	-	12798498	NM_001260287;NM_001260288	FBgn0263400	1638015_at
FBgn0040388	1.74	0.001333	1.81	9.4e-05	1.88	0.000376	1.24	0.268091	75	drosophila_melanogaster	FBgn0040388	boi	brother of ihog [Source:FlyBase gene name;Acc:FBgn0040388]	X:2338200-2364036	-	31229	NM_166940;NM_001103398;NM_001201611;NM_001201612;NM_166941	FBgn0040388	1628774_a_at	wing disc pattern formation [GO:0035222];compound eye development [GO:0048749];cell adhesion [GO:0007155];compound eye photoreceptor cell differentiation [GO:0001751];smoothened signaling pathway [GO:0007224];imaginal disc-derived wing morphogenesis [GO:0007476];regulation of smoothened signaling pathway [GO:0008589];protein binding [GO:0005515]
FBgn0032614	-2.04	0.001336	-1.31	0.226264	-1.46	0.146382	1.02	0.952949	75	drosophila_melanogaster	FBgn0032614	CG13284		2L:16842347-16848716	-	35021	NM_165197;NM_135972	FBgn0032614	1629716_a_at;1630359_at	Golgi organization [GO:0007030];metabolic process [GO:0008152];phagocytosis, engulfment [GO:0006911];negative regulation of cell proliferation [GO:0008285];endoplasmic reticulum [GO:0005783];nucleotide binding [GO:0000166];oxidoreductase activity [GO:0016491];steroid dehydrogenase activity [GO:0016229]
FBgn0038647	-2.17	0.001343	-1.89	0.000257	-1.37	0.166607	1.26	0.456525	75	drosophila_melanogaster	FBgn0038647	CG14302		3R:14558423-14558756	+	42252	NM_142492	FBgn0038647	1641250_at
FBgn0052138	1.55	0.00135	1.41	0.020974	1.42	0.028276	1.13	0.498961	75	drosophila_melanogaster	FBgn0052138	CG32138		3L:14046796-14064683	+	39561	NM_001144476;NM_168575;NM_168576	FBgn0052138	1626143_a_at	actin cytoskeleton organization [GO:0030036];cellular component organization [GO:0016043];cellular_component [GO:0005575];actin binding [GO:0003779];Rho GTPase binding [GO:0017048]
FBgn0053971	2.62	0.001351	1.17	0.661768	1.21	0.582583	-1.19	0.611317	75	drosophila_melanogaster	FBgn0053971	Ir62a	Ionotropic receptor 62a [Source:FlyBase gene name;Acc:FBgn0053971]	3L:1529439-1531259	-	3885628	NM_001038897	FBgn0053971		detection of chemical stimulus [GO:0009593];integral to membrane [GO:0016021];ligand-gated ion channel activity [GO:0015276]
FBgn0259101	-1.96	0.001365	-1.59	0.01268	-1.46	0.046201	1.09	0.793381	75	drosophila_melanogaster	FBgn0259101	CG42249		X:10990306-11002181	+	32043	NM_132456;NM_132455	FBgn0259101	1623371_at;1630679_at	nucleotide catabolic process [GO:0009166];nucleoside-triphosphatase activity [GO:0017111];nucleoside-diphosphatase activity [GO:0017110];metal ion binding [GO:0046872];nucleotide binding [GO:0000166];hydrolase activity, acting on ester bonds [GO:0016788];5'-nucleotidase activity [GO:0008253];hydrolase activity [GO:0016787]
FBgn0038341	1.57	0.001367	1.06	0.735071	1.2	0.303431	-1.11	0.629486	75	drosophila_melanogaster	FBgn0038341	CG14869		3R:11267965-11301915	-	41887	NM_206496;NM_169659	FBgn0038341	1623624_at;1641358_s_at	proteolysis [GO:0006508];proteinaceous extracellular matrix [GO:0005578];extracellular matrix [GO:0031012];metalloendopeptidase activity [GO:0004222];zinc ion binding [GO:0008270]
FBgn0053265	2.46	0.001368	2.32	0.000348	2.61	3.9e-05	4.16	0	75	drosophila_melanogaster	FBgn0053265	Muc68E	Mucin 68E [Source:FlyBase gene name;Acc:FBgn0053265]	3L:11960680-11966079	-	2768990	NM_206342	FBgn0053265	1623416_at	chitin metabolic process [GO:0006030];extracellular matrix [GO:0031012];extracellular region [GO:0005576];extracellular matrix structural constituent [GO:0005201];chitin binding [GO:0008061]
FBgn0032685	2.03	0.00137	1.17	0.445471	1.24	0.301802	1.23	0.347616	75	drosophila_melanogaster	FBgn0032685	CG10211		2L:18517493-18531782	+	35106	NM_136039	FBgn0032685	1638006_at	response to oxidative stress [GO:0006979];oxidation-reduction process [GO:0055114];peroxidase activity [GO:0004601];heme binding [GO:0020037]
FBgn0036186	-2.75	0.00137	-1.04	0.867586	-1.49	0.14835	-1.45	0.234628	75	drosophila_melanogaster	FBgn0036186	CG6071		3L:11636006-11639133	-	39308	NM_140231	FBgn0036186	1623166_at	multicellular organism reproduction [GO:0032504];proteolysis [GO:0006508];extracellular space [GO:0005615];zinc ion binding [GO:0008270];metallopeptidase activity [GO:0008237];aminopeptidase activity [GO:0004177]
FBgn0250871	1.57	0.001373	1.05	0.693821	1.15	0.323634	1.1	0.623643	75	drosophila_melanogaster	FBgn0250871	pot	papillote [Source:FlyBase gene name;Acc:FBgn0250871]	X:11801442-11811286	-	32154	NM_132540;NM_001258706;NM_167313	FBgn0250871	1625154_s_at	apposition of dorsal and ventral imaginal disc-derived wing surfaces [GO:0007475];chitin-based cuticle attachment to epithelium [GO:0040005];chitin-based embryonic cuticle biosynthetic process [GO:0008362];apical part of cell [GO:0045177];molecular_function [GO:0003674]
FBgn0036621	1.68	0.001382	-1.01	0.955894	1.07	0.718526	-1.18	0.496243	75	drosophila_melanogaster	FBgn0036621	roq	roquin [Source:FlyBase gene name;Acc:FBgn0036621]	3L:16364038-16371750	-	39818	NM_140629	FBgn0036621	1638722_at	nucleic acid binding [GO:0003676];zinc ion binding [GO:0008270];protein binding [GO:0005515]
FBgn0031258	1.89	0.001382	1.15	0.513917	1.15	0.462155	-1.01	0.957716	75	drosophila_melanogaster	FBgn0031258	CG4297		2L:458876-475016	-	33222	NM_175945	FBgn0031258	1641597_a_at
FBgn0003388	1.8	0.001384	-1.02	0.915887	-1.11	0.600231	-1.08	0.725181	75	drosophila_melanogaster	FBgn0003388	shd	shade [Source:FlyBase gene name;Acc:FBgn0003388]	3L:14607558-14615305	+	39592	NM_206352;NM_140452	FBgn0003388	1638040_at;1635002_at	central nervous system development [GO:0007417];ecdysteroid biosynthetic process [GO:0045456];head involution [GO:0008258];oxidation-reduction process [GO:0055114];dorsal closure [GO:0007391];midgut development [GO:0007494];growth of a germarium-derived egg chamber [GO:0007295];mitochondrion [GO:0005739];membrane [GO:0016020];electron carrier activity [GO:0009055];heme binding [GO:0020037];oxidor…
FBgn0061197	-1.74	0.001395	1.5	0.006798	1.6	0.001776	-1.1	0.696706	75	drosophila_melanogaster	FBgn0061197	SIP2	Syntaxin Interacting Protein 2 [Source:FlyBase gene name;Acc:FBgn0061197]	2R:8190042-8193774	-	36332	NM_176152;NM_136912;NM_165873;NM_165874	FBgn0061197	1627084_s_at	biological_process [GO:0008150];cellular_component [GO:0005575];molecular_function [GO:0003674]
FBgn0034903	2.43	0.001395	2.33	0.007228	1.82	0.035802	-1.02	0.909446	75	drosophila_melanogaster	FBgn0034903	CG9850		2R:19641237-19685915	-	37762	NM_137983;NM_001144274	FBgn0034903	1631220_at;1632432_at	cell proliferation [GO:0008283];proteolysis [GO:0006508];cellular_component [GO:0005575];metalloendopeptidase activity [GO:0004222]
FBgn0030692	-1.84	0.001404	-2.4	0	-2	0.000669	-1.39	0.120797	75	drosophila_melanogaster	FBgn0030692	mRpS30	mitochondrial ribosomal protein S30 [Source:FlyBase gene name;Acc:FBgn0030692]	X:15680086-15682072	+	32530	NM_078612	FBgn0030692	1623678_at	translation [GO:0006412];mitochondrial small ribosomal subunit [GO:0005763];microtubule associated complex [GO:0005875];mitochondrion [GO:0005739];ribosome [GO:0005840];structural constituent of ribosome [GO:0003735]
FBgn0034317	3.07	0.001405	5.49	9e-06	3.98	2.4e-05	2.42	0.010994	75	drosophila_melanogaster	FBgn0034317			2R:14075227-14075794	+			FBgn0034317	1635270_at	biological_process [GO:0008150];cellular_component [GO:0005575];molecular_function [GO:0003674]
FBgn0052574	-1.99	0.001408	-2.04	0.000165	-1.7	0.004709	-1.34	0.154797	75	drosophila_melanogaster	FBgn0052574	Twdlalpha	Tweedlealpha [Source:FlyBase gene name;Acc:FBgn0052574]	X:16636924-16638398	+	326223	NM_167543	FBgn0052574	1638788_at	chitin-based cuticle development [GO:0040003];signal transduction [GO:0007165];neurogenesis [GO:0022008];body morphogenesis [GO:0010171];proteinaceous extracellular matrix [GO:0005578];protein phosphatase type 2A complex [GO:0000159];structural constituent of chitin-based cuticle [GO:0005214];protein phosphatase type 2A regulator activity [GO:0008601]
FBgn0036726	-1.97	0.00141	-2.73	0	-2.4	0.000137	-1.4	0.10794	75	drosophila_melanogaster	FBgn0036726	CG7603		3L:17459045-17459868	+	39948	NM_140726	FBgn0036726	1628208_at	neurogenesis [GO:0022008]
FBgn0041710	2.29	0.001417	1.66	0.073992	1.48	0.115028	1.3	0.287211	75	drosophila_melanogaster	FBgn0041710	yellow-f	yellow-f [Source:FlyBase gene name;Acc:FBgn0041710]	3R:8817171-8818923	-	41595	NM_079611	FBgn0041710	1637370_at	developmental pigmentation [GO:0048066];indole-containing compound biosynthetic process [GO:0042435];melanin biosynthetic process from tyrosine [GO:0006583];extracellular region [GO:0005576];dopachrome isomerase activity [GO:0004167]
FBgn0016797	1.89	0.001419	1.4	0.087684	1.37	0.137192	-1.01	0.952539	75	drosophila_melanogaster	FBgn0016797	fz2	frizzled 2 [Source:FlyBase gene name;Acc:FBgn0016797]	3L:19134075-19228473	-	40090	NM_001104173;NM_001144499;NM_168787;NM_079431	FBgn0016797	1624219_s_at;1635583_s_at	imaginal disc-derived wing margin morphogenesis [GO:0008587];chaeta morphogenesis [GO:0008407];signal transduction [GO:0007165];Wnt signaling pathway [GO:0016055];vasculature development [GO:0001944];cell surface receptor signaling pathway [GO:0007166];receptor-mediated endocytosis [GO:0006898];axon extension [GO:0048675];female gonad development [GO:0008585];cellular component movement [GO:00069…
FBgn0040793	-2.21	0.001422	-3.64	0	-3	9e-06	-1.53	0.094107	75	drosophila_melanogaster	FBgn0040793	CG7630		3L:17418577-17419382	+	50266	NM_144156	FBgn0040793	1627402_a_at;1632440_at	lipid particle [GO:0005811]
FBgn0026192	1.68	0.001434	1.21	0.236597	1.22	0.221624	1.15	0.551548	75	drosophila_melanogaster	FBgn0026192	par-6	par-6 [Source:FlyBase gene name;Acc:FBgn0026192]	X:17597362-17601129	+	32752	NM_133010	FBgn0026192	1625748_s_at	synapse assembly [GO:0007416];cell adhesion [GO:0007155];phagocytosis, engulfment [GO:0006911];border follicle cell migration [GO:0007298];asymmetric neuroblast division [GO:0055059];regulation of cell shape [GO:0008360];establishment of neuroblast polarity [GO:0045200];morphogenesis of a polarized epithelium [GO:0001738];establishment or maintenance of neuroblast polarity [GO:0045196];establishm…
FBgn0026263	2.14	0.001441	2.31	6e-05	1.63	0.04669	1.29	0.324347	75	drosophila_melanogaster	FBgn0026263	bip1	bip1 [Source:FlyBase gene name;Acc:FBgn0026263]	3L:8047433-8051813	-	38891	NM_139912;NM_001169904	FBgn0026263	1639746_at	biological_process [GO:0008150];nucleic acid binding [GO:0003676]
FBgn0025814	-2.26	0.001442	-3.53	0	-2.49	0.000405	-1.47	0.179746	75	drosophila_melanogaster	FBgn0025814	Mgstl	Microsomal glutathione S-transferase-like [Source:FlyBase gene name;Acc:FBgn0025814]	X:20913512-20915134	+	44110	NM_167724;NM_079957	FBgn0025814	1627643_at;1631058_s_at	microsome [GO:0005792];lipid particle [GO:0005811];mitochondrial outer membrane [GO:0005741];glutathione transferase activity [GO:0004364]
FBgn0037024	-1.82	0.001444	-1.66	0.002905	-1.58	0.015647	-1.04	0.897928	75	drosophila_melanogaster	FBgn0037024	CG4365		3L:20791745-20793181	+	40299	NM_168874;NM_168873;NM_141001	FBgn0037024	1624638_a_at	glutathione biosynthetic process [GO:0006750];microtubule associated complex [GO:0005875];zinc ion binding [GO:0008270];hydroxyacylglutathione hydrolase activity [GO:0004416];hydrolase activity [GO:0016787]
FBgn0034576	-1.97	0.001444	-2.53	0	-2.45	1.5e-05	-1.34	0.212614	75	drosophila_melanogaster	FBgn0034576	CG9350		2R:16912585-16913591	+	37385	NM_137694	FBgn0034576	1625717_s_at
FBgn0013949	-1.88	0.001449	-1.89	0.000957	-1.76	0.002608	-1.08	0.741278	75	drosophila_melanogaster	FBgn0013949	Ela	Elastin-like [Source:FlyBase gene name;Acc:FBgn0013949]	3R:20691073-20692425	+	42970	NM_079767;NM_170176	FBgn0013949	1635792_a_at	response to nicotine [GO:0035094];cellular_component [GO:0005575];molecular_function [GO:0003674]
FBgn0264090	1.69	0.001452	1.7	0.000581	1.48	0.035633	1.11	0.619408	75	drosophila_melanogaster	FBgn0264090	CG32541;CG42506		X:18824368-18922662	+	8673996;32889	NM_001169322;NM_133114	FBgn0264090	1640125_s_at;1639917_at	inter-male aggressive behavior [GO:0002121]
FBgn0026083	1.61	0.001454	1.06	0.769771	1.11	0.527069	-1.18	0.393643	75	drosophila_melanogaster	FBgn0026083	tyf	twenty-four [Source:FlyBase gene name;Acc:FBgn0026083]	X:4011053-4022980	+	31363	NM_001258589;NM_001169186;NM_131924;NM_001169187;NM_001258590;NM_001169189;NM_001258592;NM_001258591;NM_001258588;NM_001169188	FBgn0026083	1629405_s_at;1636648_s_at;1639405_at	locomotor rhythm [GO:0045475];defense response to bacterium [GO:0042742];positive regulation of translation [GO:0045727]
FBgn0051195	1.58	0.001458	1.19	0.197834	1.19	0.30957	1.03	0.853812	75	drosophila_melanogaster	FBgn0051195	CG31195		3R:16582991-16588087	-	46155	NM_169923	FBgn0051195	1636037_at	biological_process [GO:0008150];cellular_component [GO:0005575];molecular_function [GO:0003674]
FBgn0038784	1.97	0.001459	-1.4	0.09944	-1.07	0.804889	2.35	0.000593	75	drosophila_melanogaster	FBgn0038784	CG4362		3R:16131938-16133258	-	42410	NM_142619	FBgn0038784	1641221_at	viral capsid [GO:0019028]
FBgn0038071	2.03	0.00146	2.53	0.000193	2.35	6e-06	1.5	0.054816	75	drosophila_melanogaster	FBgn0038071	CG6234		3R:8473782-8478635	+	41558	NM_141963	FBgn0038071	1640342_at	gastrulation [GO:0007369];vesicle [GO:0031982];cell surface [GO:0009986]
FBgn0020545	-1.89	0.001469	-1.31	0.136208	-1.46	0.054	1.2	0.555649	75	drosophila_melanogaster	FBgn0020545	kraken	kraken [Source:FlyBase gene name;Acc:FBgn0020545]	2L:852767-854539	+	33265	NM_057917	FBgn0020545	1634940_at	response to toxic substance [GO:0009636];digestion [GO:0007586];cellular_component [GO:0005575];serine hydrolase activity [GO:0017171]
FBgn0039429	-3.92	0.001472	1.34	0.456803	-1.4	0.410151	-1.57	0.223047	75	drosophila_melanogaster	FBgn0039429	CG14238		3R:22284075-22286469	+	43195	NM_143223	FBgn0039429	1624016_at
FBgn0020766	-1.64	0.001473	-1.98	0	-1.82	0.000516	-1.23	0.349996	75	drosophila_melanogaster	FBgn0020766	Aats-phe	Phenylalanyl-tRNA synthetase [Source:FlyBase gene name;Acc:FBgn0020766]	2R:9855852-9857407	+	36547	NM_057935	FBgn0020766	1636872_at	tRNA processing [GO:0008033];phenylalanyl-tRNA aminoacylation [GO:0006432];tRNA aminoacylation [GO:0043039];tRNA aminoacylation for protein translation [GO:0006418];mitochondrion [GO:0005739];cytoplasm [GO:0005737];magnesium ion binding [GO:0000287];ATP binding [GO:0005524];phenylalanine-tRNA ligase activity [GO:0004826];aminoacyl-tRNA ligase activity [GO:0004812];tRNA binding [GO:0000049];nucleo…
FBgn0019624	-2.1	0.001474	-3.41	0	-2.83	2e-05	-1.4	0.217147	75	drosophila_melanogaster	FBgn0019624	CoVa	Cytochrome c oxidase subunit Va [Source:FlyBase gene name;Acc:FBgn0019624]	3R:7645081-7646021	+	41432	NM_057869;NM_169436	FBgn0019624	1639962_a_at	mitochondrial electron transport, cytochrome c to oxygen [GO:0006123];positive regulation of cell cycle [GO:0045787];mitochondrial respiratory chain complex IV [GO:0005751];mitochondrial inner membrane [GO:0005743];mitochondrion [GO:0005739];lipid particle [GO:0005811];cytochrome-c oxidase activity [GO:0004129]
FBgn0038159	-3.74	0.001497	-1.89	0.091269	-2.08	0.049374	-2.32	0.021829	75	drosophila_melanogaster	FBgn0038159	CG14369		3R:9417998-9418336	-	41660	NM_142038	FBgn0038159	1629639_at
FBgn0053460	1.8	0.0015	1.29	0.132918	-1.08	0.695366	1.87	0.002739	75	drosophila_melanogaster	FBgn0053460	CG33460		2R:11581597-11582737	+	3885588	NM_001038860	FBgn0053460		proteolysis [GO:0006508];serine-type endopeptidase activity [GO:0004252]
FBgn0032974	1.55	0.001502	1.13	0.336266	1.22	0.136598	1.05	0.800591	75	drosophila_melanogaster	FBgn0032974	CG3651		2L:22121338-22126614	+	35440	NM_136289	FBgn0032974	1636769_at
FBgn0039207	1.66	0.001507	1.41	0.006972	1.29	0.196524	1	0.987338	75	drosophila_melanogaster	FBgn0039207	CG5789		3R:20361926-20369629	-	42928	NM_143012;NM_001260357	FBgn0039207	1632273_at	transmembrane transport [GO:0055085];transport [GO:0006810];ATP-binding cassette (ABC) transporter complex [GO:0043190];integral to membrane [GO:0016021];transporter activity [GO:0005215];ATPase activity, coupled to transmembrane movement of substances [GO:0042626];ATP binding [GO:0005524];nucleoside-triphosphatase activity [GO:0017111];ATPase activity [GO:0016887];xenobiotic-transporting ATPase …
FBgn0035142	1.94	0.001518	1.31	0.246649	1.34	0.163265	1	0.990575	75	drosophila_melanogaster	FBgn0035142	hipk	homeodomain interacting protein kinase [Source:FlyBase gene name;Acc:FBgn0035142]	3L:543060-581099	+	38070	NM_167834;NM_138194	FBgn0035142	1639306_s_at;1634694_at;1639754_at	regulation of programmed cell death [GO:0043067];imaginal disc-derived wing margin morphogenesis [GO:0008587];compound eye development [GO:0048749];positive regulation of Notch signaling pathway [GO:0045747];protein phosphorylation [GO:0006468];imaginal disc-derived wing vein morphogenesis [GO:0008586];positive regulation of Wnt signaling pathway [GO:0030177];protein stabilization [GO:0050821];pr…
FBgn0051072	2.2	0.001518	1.45	0.098022	1.7	0.031869	1.57	0.070396	75	drosophila_melanogaster	FBgn0051072	Lerp	lysosomal enzyme receptor protein [Source:FlyBase gene name;Acc:FBgn0051072]	3R:22668184-22688843	-	43223	NM_170288;NM_170289;NM_170290	FBgn0051072	1632908_s_at	post-Golgi vesicle-mediated transport [GO:0006892];lysosomal transport [GO:0007041];transport [GO:0006810];perinuclear region of cytoplasm [GO:0048471];integral to membrane [GO:0016021];cytoplasm [GO:0005737];trans-Golgi network [GO:0005802];receptor activity [GO:0004872];protein binding [GO:0005515];transporter activity [GO:0005215]
FBgn0261634	3.9	0.00153	2.19	0.084963	1.6	0.254193	-1.08	0.57165	75	drosophila_melanogaster	FBgn0261634	CG42717		3L:16025862-16026290	-	10178897	NM_001202186	FBgn0261634	1635865_at	serine-type endopeptidase inhibitor activity [GO:0004867]
FBgn0036446	1.8	0.00153	1.18	0.411959	1.17	0.466871	-1.07	0.795794	75	drosophila_melanogaster	FBgn0036446	CG9384		3L:14755128-14760803	+	39608	NM_140463	FBgn0036446	1635035_at	carbohydrate metabolic process [GO:0005975];membrane [GO:0016020];transferase activity, transferring hexosyl groups [GO:0016758];alpha-1,3-mannosylglycoprotein 4-beta-N-acetylglucosaminyltransferase activity [GO:0008454]
FBgn0035476	-3.01	0.001536	-3	0.0014	-2.62	0.002971	-1.35	0.343275	75	drosophila_melanogaster	FBgn0035476	CG12766		3L:3938624-3940125	-	38462	NM_139582	FBgn0035476	1635410_at	oxidation-reduction process [GO:0055114];oxidoreductase activity [GO:0016491];alditol:NADP+ 1-oxidoreductase activity [GO:0004032]
FBgn0051265	-2.51	0.001537	-2.65	4.7e-05	-2.73	1e-06	-1.57	0.081102	75	drosophila_melanogaster	FBgn0051265	CG31265		3R:12953946-12954842	+	42068	NM_142342	FBgn0051265	1636711_at	proteolysis [GO:0006508];serine-type endopeptidase activity [GO:0004252]
FBgn0053963	3.52	0.001539	1.5	0.371085	1.5	0.353612	-1.13	0.703439	75	drosophila_melanogaster	FBgn0053963			X:12553495-12554665	+		NR_002692	FBgn0053963	1634610_at
FBgn0051140	1.78	0.001546	1.4	0.267248	1.49	0.085547	-1.27	0.338099	75	drosophila_melanogaster	FBgn0051140	CG31140		3R:19788902-19808954	+	42836	NM_142942;NM_206553;NM_001260346;NM_001104424;NM_206552;NM_001104425	FBgn0051140	1629152_at;1634447_at	intracellular signal transduction [GO:0035556];lateral inhibition [GO:0046331];protein kinase C-activating G-protein coupled receptor signaling pathway [GO:0007205];signal transduction [GO:0007165];phosphorylation [GO:0016310];diacylglycerol kinase activity [GO:0004143];diacylglycerol binding [GO:0019992]
FBgn0037092	1.58	0.001553	1.38	0.021682	1.54	0.002871	1.43	0.043383	75	drosophila_melanogaster	FBgn0037092	M6	M6 [Source:FlyBase gene name;Acc:FBgn0037092]	3L:21500952-21505849	+	40383	NM_141066;NM_168911	FBgn0037092	1632967_s_at	oogenesis [GO:0048477];integral to membrane [GO:0016021];plasma membrane [GO:0005886]
FBgn0039302	1.71	0.001562	1.29	0.124807	1.29	0.139962	-1.08	0.726807	75	drosophila_melanogaster	FBgn0039302	Nup358	Nucleoporin 358 [Source:FlyBase gene name;Acc:FBgn0039302]	3R:21075316-21084394	+	43041	NM_143104;NM_001260373	FBgn0039302	1641075_at	intracellular transport [GO:0046907];SMAD protein import into nucleus [GO:0007184];NLS-bearing protein import into nucleus [GO:0006607];microtubule associated complex [GO:0005875];lipid particle [GO:0005811];intracellular [GO:0005622];nuclear pore [GO:0005643];zinc ion binding [GO:0008270];Ran GTPase binding [GO:0008536];protein binding [GO:0005515]
FBgn0042206	-1.79	0.001572	-5.34	0	-3.76	1e-06	-2.73	7e-06	75	drosophila_melanogaster	FBgn0042206	GstD10	Glutathione S transferase D10 [Source:FlyBase gene name;Acc:FBgn0042206]	3R:8190496-8191440	-	59240	NM_144456	FBgn0042206	1627890_at	glutathione transferase activity [GO:0004364];protein binding [GO:0005515]
FBgn0032511	-1.96	0.001588	-2.8	0	-2.7	0	-1.4	0.167972	75	drosophila_melanogaster	FBgn0032511	CG9306		2L:13370219-13371083	-	34747	NM_135798	FBgn0032511	1641171_at	mitochondrial electron transport, NADH to ubiquinone [GO:0006120];mitochondrial respiratory chain complex I [GO:0005747];NADH dehydrogenase (ubiquinone) activity [GO:0008137];NADH dehydrogenase activity [GO:0003954]
FBgn0037341	-1.9	0.001591	-1.69	0.000771	-1.61	0.026525	1.07	0.746615	75	drosophila_melanogaster	FBgn0037341	CG12746		3R:1390593-1393157	+	40672	NM_169067;NM_176406;NM_141294	FBgn0037341	1630403_s_at	dephosphorylation [GO:0016311];membrane [GO:0016020];phosphatidate phosphatase activity [GO:0008195];catalytic activity [GO:0003824]
FBgn0026575	1.79	0.001616	1.22	0.394259	1.37	0.173664	-1.23	0.312855	75	drosophila_melanogaster	FBgn0026575	hang	hangover [Source:FlyBase gene name;Acc:FBgn0026575]	X:16316877-16331531	+	32613	NM_167521;NM_167520;NM_001144732	FBgn0026575	1631271_a_at	response to oxidative stress [GO:0006979];behavioral response to ethanol [GO:0048149];response to heat [GO:0009408];nucleus [GO:0005634];intracellular [GO:0005622];nucleic acid binding [GO:0003676];zinc ion binding [GO:0008270]
FBgn0020368	-1.54	0.001633	-1.51	0.002599	-1.62	0.000189	-1.33	0.081661	75	drosophila_melanogaster	FBgn0020368	Vha68-1	Vacuolar H[+] ATPase subunit 68-1 [Source:FlyBase gene name;Acc:FBgn0020368]	2L:13000765-13004142	-	45668	NM_078836	FBgn0020368	1637000_at	ATP metabolic process [GO:0046034];proton transport [GO:0015992];ATP hydrolysis coupled proton transport [GO:0015991];cellular response to hypoxia [GO:0071456];plasma membrane [GO:0005886];proton-transporting V-type ATPase, V1 domain [GO:0033180];proton-transporting two-sector ATPase complex, catalytic domain [GO:0033178];proton-transporting two-sector ATPase complex [GO:0016469];vacuolar proton-…
FBgn0002732	2.52	0.001653	2.6	0.002898	1.87	0.020292	1.41	0.18046	75	drosophila_melanogaster	FBgn0002732	malpha	E(spl) region transcript malpha [Source:FlyBase gene name;Acc:FBgn0002732]	3R:21836615-21837290	+	43153	NM_079782	FBgn0002732	1629601_at	cell fate specification [GO:0001708];Notch signaling pathway [GO:0007219];sensory organ development [GO:0007423]
FBgn0037770	1.59	0.001659	1.19	0.207338	1.19	0.224601	1.17	0.376386	75	drosophila_melanogaster	FBgn0037770	Art4	Arginine methyltransferase 4 [Source:FlyBase gene name;Acc:FBgn0037770]	3R:5808538-5811782	-	41219	NM_141706	FBgn0037770	1636745_at	induction of programmed cell death by ecdysone [GO:0035078];peptidyl-arginine methylation, to asymmetrical-dimethyl arginine [GO:0019919];histone methylation [GO:0016571];protein methylation [GO:0006479];nucleus [GO:0005634];cytoplasm [GO:0005737];histone methyltransferase complex [GO:0035097];protein-arginine N-methyltransferase activity [GO:0016274];protein-arginine omega-N monomethyltransferas…
FBgn0030584	-1.81	0.001672	-2.08	1e-06	-2.02	0.000481	-1.19	0.491526	75	drosophila_melanogaster	FBgn0030584	CG14407		X:14731504-14732230	-	32410	NM_132746	FBgn0030584	1629082_at	cell redox homeostasis [GO:0045454];electron carrier activity [GO:0009055];protein disulfide oxidoreductase activity [GO:0015035]
FBgn0033708	1.77	0.001682	1.31	0.233407	1.18	0.429676	1.56	0.018611	75	drosophila_melanogaster	FBgn0033708	CG8850		2R:8186283-8189741	-	36331	NM_136911;NM_165871	FBgn0033708	1639830_s_at	neurotransmitter transport [GO:0006836];integral to membrane [GO:0016021];neurotransmitter:sodium symporter activity [GO:0005328];neurotransmitter transporter activity [GO:0005326];potassium:amino acid symporter activity [GO:0017032]
FBgn0020018	-1.58	0.001706	-1.54	0.001546	-1.48	0.008807	-1.09	0.670384	75	drosophila_melanogaster	FBgn0020018	Ppox	Protoporphyrinogen oxidase [Source:FlyBase gene name;Acc:FBgn0020018]	3R:20485919-20487573	-	42939	NM_143021	FBgn0020018	1635344_at	oxidation-reduction process [GO:0055114];porphyrin-containing compound biosynthetic process [GO:0006779];heme biosynthetic process [GO:0006783];mitochondrial inner membrane [GO:0005743];nucleotide binding [GO:0000166];oxygen-dependent protoporphyrinogen oxidase activity [GO:0004729];oxidoreductase activity [GO:0016491]
FBgn0032694	1.7	0.00171	1.76	0.00034	1.59	0.005018	1.7	0.003667	75	drosophila_melanogaster	FBgn0032694	MESR3	Misexpression suppressor of ras 3 [Source:FlyBase gene name;Acc:FBgn0032694]	2L:18617257-18661776	+	35116	NM_078873	FBgn0032694	1627267_at	negative regulation of Ras protein signal transduction [GO:0046580];cellular_component [GO:0005575];molecular_function [GO:0003674]
FBgn0050026	3.59	0.001717	9.48	0	2.05	0.071823	4.01	3e-05	75	drosophila_melanogaster	FBgn0050026	CG30026		2R:7296081-7296944	-	246399	NM_165832	FBgn0050026	1631370_at	biological_process [GO:0008150];cellular_component [GO:0005575];molecular_function [GO:0003674]
FBgn0259734	1.55	0.001718	1.08	0.57191	1.31	0.145208	1.12	0.510513	75	drosophila_melanogaster	FBgn0259734	CG42388		X:8924238-8948608	+	8673992	NM_001201637;NM_132287;NM_001169241;NM_001201638;NM_001169240	FBgn0259734	1637594_at;1627173_at;1628695_at	biological_process [GO:0008150];cellular_component [GO:0005575];molecular_function [GO:0003674];protein binding [GO:0005515]
FBgn0002031	-1.85	0.001724	-1.97	6e-06	-1.83	0.001092	-1.22	0.451705	75	drosophila_melanogaster	FBgn0002031	l(2)37Cc	lethal (2) 37Cc [Source:FlyBase gene name;Acc:FBgn0002031]	2L:19122040-19123869	-	49168	NM_057259;NM_165281	FBgn0002031	1630771_s_at	instar larval or pupal development [GO:0002165];cellular response to hypoxia [GO:0071456];mitochondrial envelope [GO:0005740];microtubule associated complex [GO:0005875];mitochondrion [GO:0005739];lipid particle [GO:0005811];membrane [GO:0016020];cytoplasm [GO:0005737]
FBgn0001981	1.83	0.001725	1.82	0.000442	1.71	0.00237	1.65	0.013401	75	drosophila_melanogaster	FBgn0001981	esg	escargot [Source:FlyBase gene name;Acc:FBgn0001981]	2L:15333864-15336150	+	34903	NM_057252	FBgn0001981	1641639_at	central nervous system development [GO:0007417];positive regulation of transcription from RNA polymerase II promoter [GO:0045944];fusion cell fate specification [GO:0035156];branch fusion, open tracheal system [GO:0035147];cell fate specification [GO:0001708];germ-line stem cell maintenance [GO:0030718];olfactory behavior [GO:0042048];open tracheal system development [GO:0007424];regulation of tr…
FBgn0038307	-1.67	0.001732	-1.68	0.000623	-1.47	0.012348	-1.12	0.589942	75	drosophila_melanogaster	FBgn0038307	mRpS10	mitochondrial ribosomal protein S10 [Source:FlyBase gene name;Acc:FBgn0038307]	3R:11055378-11056238	+	41838	NM_169624;NM_079631	FBgn0038307	1622898_a_at	translation [GO:0006412];mitochondrial small ribosomal subunit [GO:0005763];ribosome [GO:0005840];intracellular [GO:0005622];mitochondrial ribosome [GO:0005761];structural constituent of ribosome [GO:0003735]
FBgn0036448	1.82	0.001746	1.32	0.114746	1.39	0.072403	1.25	0.249003	75	drosophila_melanogaster	FBgn0036448	mop	myopic [Source:FlyBase gene name;Acc:FBgn0036448]	3L:14762441-14769229	-	39610	NM_140465	FBgn0036448	1635842_at	positive regulation of Toll signaling pathway [GO:0045752];protein dephosphorylation [GO:0006470];regulation of growth [GO:0040008];peptidyl-tyrosine dephosphorylation [GO:0035335];antimicrobial peptide production [GO:0002775];positive regulation of epidermal growth factor receptor signaling pathway [GO:0045742];spindle assembly [GO:0051225];ESCRT-0 complex [GO:0033565];vesicle [GO:0031982];endos…
FBgn0051869	2.08	0.001747	2.48	0.000121	1.96	0.000758	1.4	0.140152	75	drosophila_melanogaster	FBgn0051869	CG31869		2L:10772038-10801107	-	34490	NM_164944;NM_001144342;NM_001144343	FBgn0051869	1640279_at	protein binding [GO:0005515]
FBgn0033313	2.05	0.00175	1.56	0.03	1.44	0.160061	1.07	0.743888	75	drosophila_melanogaster	FBgn0033313	Cirl	Cirl [Source:FlyBase gene name;Acc:FBgn0033313]	2R:4502227-4512708	+	35846	NM_136553;NM_001259276;NM_001169619;NM_001144148;NM_001259275	FBgn0033313	1640640_at;1639625_at;1628077_at	neuropeptide signaling pathway [GO:0007218];G-protein coupled receptor signaling pathway [GO:0007186];vesicle-mediated transport [GO:0016192];neurotransmitter secretion [GO:0007269];cell surface receptor signaling pathway [GO:0007166];membrane [GO:0016020];integral to membrane [GO:0016021];synaptic vesicle [GO:0008021];carbohydrate binding [GO:0030246];transmembrane signaling receptor activity [G…
FBgn0027087	-1.66	0.001758	-1.57	0.005182	-1.53	0.010019	-1.15	0.57181	75	drosophila_melanogaster	FBgn0027087	Aats-his	Histidyl-tRNA synthetase [Source:FlyBase gene name;Acc:FBgn0027087]	X:18409432-18414478	+	32841	NM_167624	FBgn0027087	1631877_a_at	histidyl-tRNA aminoacylation [GO:0006427];tRNA aminoacylation for protein translation [GO:0006418];cytoplasm [GO:0005737];ATP binding [GO:0005524];histidine-tRNA ligase activity [GO:0004821];aminoacyl-tRNA ligase activity [GO:0004812];nucleotide binding [GO:0000166]
FBgn0040850	2.1	0.001765	2.48	1.2e-05	2.76	1e-06	1.87	0.007538	75	drosophila_melanogaster	FBgn0040850	CG15210		X:10733263-10733928	+	50323	NM_144208	FBgn0040850	1635688_at
FBgn0032162	-1.91	0.001772	-2.17	0.000186	-2.11	0.000245	-1.5	0.075613	75	drosophila_melanogaster	FBgn0032162	CG4592		2L:9921633-9922860	+	34317	NM_135480	FBgn0032162	1638090_at	metabolic process [GO:0008152];mitochondrion [GO:0005739];dodecenoyl-CoA delta-isomerase activity [GO:0004165];catalytic activity [GO:0003824]
FBgn0261509	1.56	0.00178	1.03	0.83535	1.04	0.807056	1.01	0.952188	75	drosophila_melanogaster	FBgn0261509	haf	hattifattener [Source:FlyBase gene name;Acc:FBgn0261509]	2L:1555130-1608404	+	33339	NM_134763	FBgn0261509	1631311_at	motor neuron axon guidance [GO:0008045];protein binding [GO:0005515]
FBgn0038973	-2.57	0.00178	-5.32	0	-2.81	0.000327	-1.35	0.357681	75	drosophila_melanogaster	FBgn0038973	Pebp1	Phosphatidylethanolamine-binding protein 1 [Source:FlyBase gene name;Acc:FBgn0038973]	3R:18291758-18292401	+	42644	NM_142794	FBgn0038973	1624979_at	defense response to Gram-positive bacterium [GO:0050830];defense response to Gram-negative bacterium [GO:0050829];regulation of antimicrobial humoral response [GO:0002759]
FBgn0263102	1.83	0.001784	1.26	0.264412	1.33	0.172857	-1.11	0.711772	75	drosophila_melanogaster	FBgn0263102	psq	pipsqueak [Source:FlyBase gene name;Acc:FBgn0263102]	2R:6445393-6504785	+	36118	NM_078962;NM_165790;NM_206086;NM_176141;NM_165792;NM_176142;NM_001014520;NM_001014517;NM_001014518;NM_165791;NM_176143;NM_001014519	FBgn0263102	1639136_s_at	chromatin silencing [GO:0006342];pole plasm assembly [GO:0007315];anterior/posterior axis specification, embryo [GO:0008595];olfactory behavior [GO:0042048];imaginal disc-derived wing morphogenesis [GO:0007476];regulation of chromatin silencing [GO:0031935];embryonic pattern specification [GO:0009880];gene silencing [GO:0016458];nucleus [GO:0005634];PcG protein complex [GO:0031519];DNA binding [G…
FBgn0052669	-1.95	0.001789	-2.51	1.3e-05	-2.54	0	-1.2	0.537153	75	drosophila_melanogaster	FBgn0052669	CG32669		X:10736730-10739114	-	326229	NM_167256	FBgn0052669	1623556_at	transport [GO:0006810];transmembrane transport [GO:0055085];vitamin transport [GO:0051180];membrane [GO:0016020];integral to membrane [GO:0016021];transporter activity [GO:0005215];sodium-dependent multivitamin transmembrane transporter activity [GO:0008523]
FBgn0037251	-1.76	0.001798	-2.05	1e-06	-1.96	0.000162	-1.35	0.17138	75	drosophila_melanogaster	FBgn0037251	CG9804		3R:261944-263051	-	40565	NM_141215	FBgn0037251	1635849_at	cellular protein modification process [GO:0006464];protein lipoylation [GO:0009249];lipoate biosynthetic process [GO:0009107];cytoplasm [GO:0005737];lipoyl(octanoyl) transferase activity [GO:0033819];octanoyltransferase activity [GO:0016415];lipoate-protein ligase activity [GO:0016979];catalytic activity [GO:0003824]
FBgn0032393	-1.79	0.001815	-1.97	3.7e-05	-1.87	0.00027	-1.37	0.208525	75	drosophila_melanogaster	FBgn0032393	CG12264		2L:11999654-12001244	+	34613	NM_135689	FBgn0032393	1640977_at	cysteine metabolic process [GO:0006534];alanine biosynthetic process [GO:0006523];iron-sulfur cluster assembly [GO:0016226];metabolic process [GO:0008152];microtubule associated complex [GO:0005875];mitochondrion [GO:0005739];cytoplasm [GO:0005737];pyridoxal phosphate binding [GO:0030170];cysteine desulfurase activity [GO:0031071];cystathionine gamma-lyase activity [GO:0004123]
FBgn0086909	1.9	0.00182	1.08	0.685177	1.02	0.905418	1.04	0.874317	75	drosophila_melanogaster	FBgn0086909	CG31751		2L:18677203-18683717	+	35118	NM_165260;NM_136050	FBgn0086909	1634738_s_at	transferase activity, transferring phosphorus-containing groups [GO:0016772]
FBgn0036302	1.53	0.001824	1.41	0.009119	1.49	0.005292	1.49	0.04449	75	drosophila_melanogaster	FBgn0036302	sowah	sosondowah [Source:FlyBase gene name;Acc:FBgn0036302]	3L:12530613-12565642	-	39438	NM_001144469;NM_001144471;NM_168503	FBgn0036302	1631040_at	biological_process [GO:0008150];cellular_component [GO:0005575];molecular_function [GO:0003674];protein binding [GO:0005515]
FBgn0050486	-3.74	0.001828	-1.77	0.172409	-1.47	0.316464	-2.84	0.004445	75	drosophila_melanogaster	FBgn0050486	CG30486		2R:8735539-8736481	-	246645	NM_165953;NM_001144175	FBgn0050486	1635680_at	multicellular organism reproduction [GO:0032504];extracellular space [GO:0005615];extracellular region [GO:0005576];molecular_function [GO:0003674]
FBgn0051183	2.16	0.001841	1.64	0.033433	1.61	0.050368	1.62	0.090597	75	drosophila_melanogaster	FBgn0051183	CG31183		3R:11683801-11695774	-	41927	NM_142248	FBgn0051183	1632257_at	intracellular signal transduction [GO:0035556];protein phosphorylation [GO:0006468];cyclic nucleotide biosynthetic process [GO:0009190];integral to membrane [GO:0016021];protein kinase activity [GO:0004672];ATP binding [GO:0005524];phosphorus-oxygen lyase activity [GO:0016849];lyase activity [GO:0016829];natriuretic peptide receptor activity [GO:0016941];guanylate cyclase activity [GO:0004383]
FBgn0034785	3.58	0.001847	3.63	0.002955	1.95	0.124219	1.64	0.179392	75	drosophila_melanogaster	FBgn0034785	CG3649		2R:18733524-18735434	+	37626	NM_137881	FBgn0034785	1640390_at	transmembrane transport [GO:0055085];integral to membrane [GO:0016021];high affinity inorganic phosphate:sodium symporter activity [GO:0005316]
FBgn0085430	1.85	0.001862	1.36	0.13653	1.46	0.148913	-1.09	0.688738	75	drosophila_melanogaster	FBgn0085430	CG34401		X:18757983-18778108	+	50356	NM_144236	FBgn0085430	1632510_at;1635918_at;1633173_s_at;1639833_at	zinc ion binding [GO:0008270]
FBgn0000464	1.55	0.001866	1.18	0.378505	1.18	0.373554	-1.29	0.22148	75	drosophila_melanogaster	FBgn0000464	Lar	Leukocyte-antigen-related-like [Source:FlyBase gene name;Acc:FBgn0000464]	2L:19586623-19732069	+	35259	NM_165313;NM_001259164;NM_001259166;NM_078880;NM_001259165	FBgn0000464	1637537_at;1641456_at	embryonic development via the syncytial blastoderm [GO:0001700];synaptic growth at neuromuscular junction [GO:0051124];R7 cell development [GO:0045467];motor neuron axon guidance [GO:0008045];oogenesis [GO:0048477];protein dephosphorylation [GO:0006470];cell adhesion [GO:0007155];axon guidance [GO:0007411];regulation of cell shape [GO:0008360];nervous system development [GO:0007399];peptidyl-tyro…
FBgn0261808	-1.61	0.001866	-1.59	0.000196	-1.49	0.006858	-1.42	0.026219	75	drosophila_melanogaster	FBgn0261808	cu	curled [Source:FlyBase gene name;Acc:FBgn0261808]	3R:7026138-7034357	+	41339	NM_001104277;NM_001104276;NM_001104275	FBgn0261808	1636103_a_at	locomotor rhythm [GO:0045475];nuclear-transcribed mRNA poly(A) tail shortening [GO:0000289];response to light stimulus [GO:0009416];lipid particle [GO:0005811];cytoplasm [GO:0005737];CCR4-NOT complex [GO:0030014]
FBgn0051955	2.1	0.001867	2.07	0.002023	1.71	0.021489	2.07	0.006303	75	drosophila_melanogaster	FBgn0051955	CG31955		2L:3712154-3712866	-	319045	NM_164552;NM_001201759	FBgn0051955	1633946_at	nucleus [GO:0005634];binding [GO:0005488]
FBgn0032818	-1.87	0.001877	-1.47	0.035516	-1.48	0.041074	-1.3	0.260436	75	drosophila_melanogaster	FBgn0032818	CG10628		2L:19757243-19758613	-	35263	NM_136155	FBgn0032818	1624775_at	biological_process [GO:0008150];magnesium ion binding [GO:0000287];GTPase activity [GO:0003924];GTP binding [GO:0005525]
FBgn0034828	-2.95	0.00188	-3.58	5.8e-05	-3.8	3.7e-05	1.11	0.766495	75	drosophila_melanogaster	FBgn0034828	CG13545		2R:19045105-19045708	-	37675	NM_137919	FBgn0034828	1635838_at
FBgn0034497	-2.08	0.001881	-4.14	0	-4.52	0	-1.62	0.077883	75	drosophila_melanogaster	FBgn0034497	CG9090		2R:16166561-16168629	-	37297	NM_137624	FBgn0034497	1633272_at	phosphate ion transport [GO:0006817];mitochondrial envelope [GO:0005740];transmembrane transporter activity [GO:0022857];phosphate ion transmembrane transporter activity [GO:0015114]
FBgn0085743	3.56	0.001886	2.48	0.042235	2.89	0.010844	-1.2	0.558075	75	drosophila_melanogaster	FBgn0085743			U:3556916-3559306	-		NR_003980	FBgn0085743
FBgn0004698	1.54	0.001897	1.34	0.01879	1.22	0.128432	1.15	0.418363	75	drosophila_melanogaster	FBgn0004698	mus210	mutagen-sensitive 210 [Source:FlyBase gene name;Acc:FBgn0004698]	2R:11198991-11205347	+	36697	NM_166087;NM_057513;NM_001259407	FBgn0004698	1632827_a_at	nucleotide-excision repair [GO:0006289];nucleus [GO:0005634];damaged DNA binding [GO:0003684];DNA binding [GO:0003677]
FBgn0039938	2.16	0.001918	1.7	0.015451	1.43	0.142264	1.31	0.362317	75	drosophila_melanogaster	FBgn0039938	Sox102F	Sox102F [Source:FlyBase gene name;Acc:FBgn0039938]	4:821056-854639	-	43844	NM_001014695;NM_166792	FBgn0039938	1636331_at	regulation of transcription, DNA-dependent [GO:0006355];nucleus [GO:0005634];DNA binding [GO:0003677];sequence-specific DNA binding transcription factor activity [GO:0003700];protein binding [GO:0005515]
FBgn0262024	3.75	0.001919	4.88	0.000567	3.81	0.002074	1.19	0.391471	75	drosophila_melanogaster	FBgn0262024	CG42835		3R:13246360-13246686	+	10178777	NM_001202316	FBgn0262024
FBgn0000157	1.92	0.001935	1.55	0.046438	1.45	0.13499	-1.09	0.744239	75	drosophila_melanogaster	FBgn0000157	Dll	Distal-less [Source:FlyBase gene name;Acc:FBgn0000157]	2R:20702353-20722686	+	37973	NM_079133;NM_166689;NM_001144287	FBgn0000157	1630237_a_at;1636088_at;1625771_at	negative regulation of gene expression [GO:0010629];genital disc development [GO:0035215];leg disc proximal/distal pattern formation [GO:0007479];imaginal disc-derived wing margin morphogenesis [GO:0008587];imaginal disc-derived leg morphogenesis [GO:0007480];proximal/distal pattern formation, imaginal disc [GO:0007449];regulation of transcription, DNA-dependent [GO:0006355];determination of vent…
FBgn0051974	-2.34	0.001944	-3.39	0	-2.59	0.000584	-1.45	0.095497	75	drosophila_melanogaster	FBgn0051974	CG31974		2L:141077-143091	-	33174	NM_164370	FBgn0051974	1639359_at	transferase activity, transferring phosphorus-containing groups [GO:0016772]
FBgn0028699	-1.91	0.001945	-3.19	1e-06	-2.28	0.000225	-2.2	5.1e-05	75	drosophila_melanogaster	FBgn0028699	Rh50	Rh50 [Source:FlyBase gene name;Acc:FBgn0028699]	3L:4910368-4919321	+	38589	NM_139683	FBgn0028699	1624322_at	ammonium transport [GO:0015696];membrane [GO:0016020];ammonium transmembrane transporter activity [GO:0008519]
FBgn0011297	-1.9	0.001946	-2.03	0.000243	-1.71	0.003321	-1.31	0.265602	75	drosophila_melanogaster	FBgn0011297	l(2)not	lethal (2) neighbor of tid [Source:FlyBase gene name;Acc:FBgn0011297]	2R:19592962-19597311	-	37754	NM_079105	FBgn0011297	1641244_at	endoplasmic reticulum [GO:0005783];integral to membrane [GO:0016021];integral to endoplasmic reticulum membrane [GO:0030176];transferase activity, transferring hexosyl groups [GO:0016758]
FBgn0025111	-2.07	0.001962	-1.33	0.203067	-1.26	0.292475	-1.21	0.451197	75	drosophila_melanogaster	FBgn0025111	Ant2	Adenine nucleotide translocase 2 [Source:FlyBase gene name;Acc:FBgn0025111]	X:10672987-10680913	-	32008	NM_176725;NM_078555	FBgn0025111	1625005_s_at	ATP transport [GO:0015867];ADP transport [GO:0015866];mitochondrial inner membrane [GO:0005743];mitochondrial envelope [GO:0005740];lipid particle [GO:0005811];transmembrane transporter activity [GO:0022857];binding [GO:0005488];ATP:ADP antiporter activity [GO:0005471]
FBgn0030828	-1.86	0.001975	-2.19	3.4e-05	-1.64	0.045276	1.19	0.482967	75	drosophila_melanogaster	FBgn0030828	CG5162		X:17109335-17111249	+	32709	NM_132974	FBgn0030828	1634257_at	lipid metabolic process [GO:0006629];multicellular organism reproduction [GO:0032504];extracellular space [GO:0005615];structural molecule activity [GO:0005198];catalytic activity [GO:0003824]
FBgn0036101	1.88	0.001977	1.68	0.012357	1.65	0.012814	1.51	0.11658	75	drosophila_melanogaster	FBgn0036101	NijA	Ninjurin A [Source:FlyBase gene name;Acc:FBgn0036101]	3L:10687457-10689977	-	39215	NM_140153;NM_206318;NM_206317	FBgn0036101	1635591_at	cell adhesion [GO:0007155];axon guidance [GO:0007411];tissue regeneration [GO:0042246];integral to membrane [GO:0016021]
FBgn0032833	-2.06	0.001979	-3.03	0	-2.64	3.4e-05	-1.32	0.342307	75	drosophila_melanogaster	FBgn0032833	CG10664	Cytochrome c oxidase subunit IV [Source:FlyBase gene name;Acc:FBgn0032833]	2L:19958713-19960065	+	35279	NM_206010;NM_136169	FBgn0032833	1640797_at	mitochondrial electron transport, cytochrome c to oxygen [GO:0006123];Golgi organization [GO:0007030];cell proliferation [GO:0008283];mitotic cell cycle [GO:0000278];mitochondrial respiratory chain complex IV [GO:0005751];mitochondrion [GO:0005739];lipid particle [GO:0005811];cytochrome-c oxidase activity [GO:0004129]
FBgn0085427	1.82	0.001982	1.25	0.227996	1.37	0.109441	1.31	0.175574	75	drosophila_melanogaster	FBgn0085427	CG34398		2L:8898804-8933382	+	5740462	NM_001103658;NM_001201809;NM_001201810;NM_001169443;NM_001103657;NM_001201811;NM_001201812;NM_001201808	FBgn0085427	1628538_at;1635127_at;1640585_at
FBgn0040260	-2.28	0.001989	-3.77	0	-2.98	0.00015	-1.18	0.405512	75	drosophila_melanogaster	FBgn0040260	Ugt36Bc	Ugt36Bc [Source:FlyBase gene name;Acc:FBgn0040260]	2L:16799025-16801584	+	53511	NM_144370;NM_165193	FBgn0040260	1641191_s_at	metabolic process [GO:0008152];transferase activity, transferring hexosyl groups [GO:0016758];glucuronosyltransferase activity [GO:0015020]
FBgn0010612	-1.97	0.001993	-3.07	0	-2.83	1e-06	-1.79	0.00958	75	drosophila_melanogaster	FBgn0010612	l(2)06225	lethal (2) 06225 [Source:FlyBase gene name;Acc:FBgn0010612]	2L:10975552-10976422	-	46069	NM_001042889;NM_001042888;NM_143778	FBgn0010612	1629647_at	ATP synthesis coupled proton transport [GO:0015986];proton transport [GO:0015992];lipid particle [GO:0005811];mitochondrial proton-transporting ATP synthase complex, coupling factor F(o) [GO:0000276];hydrogen ion transmembrane transporter activity [GO:0015078];hydrogen-exporting ATPase activity, phosphorylative mechanism [GO:0008553]
FBgn0032280	1.95	0.001995	-2.21	0.000267	-1.15	0.454842	-1.36	0.386052	75	drosophila_melanogaster	FBgn0032280	CG17105		2L:10681047-10681358	+	34466	NM_135590	FBgn0032280	1624964_at
FBgn0033476	1.81	0.002015	1.25	0.142414	1.31	0.116826	1.14	0.50219	75	drosophila_melanogaster	FBgn0033476	oys	oysgedart [Source:FlyBase gene name;Acc:FBgn0033476]	2R:5923268-5936123	-	36045	NM_136702	FBgn0033476	1626170_at	plasma membrane organization [GO:0007009];sperm individualization [GO:0007291];lipid modification [GO:0030258];germ cell migration [GO:0008354];membrane [GO:0016020];lysophospholipid acyltransferase activity [GO:0071617]
FBgn0261802	1.57	0.002022	1.16	0.370419	1.34	0.053944	1.13	0.452172	75	drosophila_melanogaster	FBgn0261802	CG42748		2L:22131221-22166221	+	35442	NM_001103720;NM_165411;NM_001103718;NM_136290;NM_001201933;NM_136292;NM_001103719	FBgn0261802	1631046_s_at;1629461_at	protein phosphatase 1 binding [GO:0008157];zinc ion binding [GO:0008270]
FBgn0032957	1.61	0.002031	1.46	0.017791	1.47	0.021977	-1.05	0.839954	75	drosophila_melanogaster	FBgn0032957	CG2225		2L:21663806-21677530	-	35421	NM_206020;NM_165393;NM_165392;NM_001014497;NM_136274	FBgn0032957	1627998_s_at;1630609_s_at
FBgn0050410	-2.03	0.002033	-2.29	0.000128	-2.03	0.001545	-1.24	0.460102	75	drosophila_melanogaster	FBgn0050410	CG30410	Ribose-5-phosphate isomerase [Source:FlyBase gene name;Acc:FBgn0050410]	2R:19242706-19243964	+	246599	NM_166594;NM_001259551	FBgn0050410	1627655_at	pentose-phosphate shunt, non-oxidative branch [GO:0009052];ribose-5-phosphate isomerase activity [GO:0004751]
FBgn0035089	1.73	0.002036	2.6	0	2.31	2e-06	2.18	8.9e-05	75	drosophila_melanogaster	FBgn0035089	Phk-3	Pherokine 3 [Source:FlyBase gene name;Acc:FBgn0035089]	2R:20858366-20859365	-	37997	NM_138146	FBgn0035089	1632591_at	response to bacterium [GO:0009617];metamorphosis [GO:0007552];terminal region determination [GO:0007362];protein phosphorylation [GO:0006468];protein kinase activity [GO:0004672];protein serine/threonine kinase activity [GO:0004674];diacylglycerol binding [GO:0019992]
FBgn0003520	1.58	0.002045	1.4	0.035115	1.4	0.03703	1.15	0.485747	75	drosophila_melanogaster	FBgn0003520	stau	staufen [Source:FlyBase gene name;Acc:FBgn0003520]	2R:14005401-14013337	-	37065	NM_057403;NM_166263;NM_001169714	FBgn0003520	1633016_a_at	pole plasm oskar mRNA localization [GO:0045451];pole plasm assembly [GO:0007315];pole plasm RNA localization [GO:0007316];anterior/posterior axis specification, embryo [GO:0008595];intracellular mRNA localization [GO:0008298];regulation of pole plasm oskar mRNA localization [GO:0007317];microtubule-based process [GO:0007017];oogenesis [GO:0048477];neuroblast fate determination [GO:0007400];long-t…
FBgn0034246	1.68	0.00205	1.05	0.73994	1.09	0.622009	1.02	0.912449	75	drosophila_melanogaster	FBgn0034246	Dcr-2	Dicer-2 [Source:FlyBase gene name;Acc:FBgn0034246]	2R:13462484-13469031	-	36993	NM_079054	FBgn0034246	1641449_at	chromatin silencing [GO:0006342];locomotory behavior [GO:0007626];dsRNA transport [GO:0033227];RNA interference [GO:0016246];mRNA cleavage [GO:0006379];RNA processing [GO:0006396];detection of virus [GO:0009597];targeting of mRNA for destruction involved in RNA interference [GO:0030423];production of siRNA involved in RNA interference [GO:0030422];heterochromatin organization involved in chromati…
FBgn0035374	-1.77	0.002061	-1.9	3e-06	-1.76	0.004022	-1.28	0.266451	75	drosophila_melanogaster	FBgn0035374	mRpS35	mitochondrial ribosomal protein S35 [Source:FlyBase gene name;Acc:FBgn0035374]	3L:2780899-2782105	+	38345	NM_079169	FBgn0035374	1632280_at	translation [GO:0006412];mitochondrial small ribosomal subunit [GO:0005763];structural constituent of ribosome [GO:0003735]
FBgn0031622	-2.2	0.002066	-1.94	0.014393	-2.2	0.000745	-1.5	0.124957	75	drosophila_melanogaster	FBgn0031622	CG3251		2L:4688965-4690702	-	33671	NM_135007	FBgn0031622	1640942_at
FBgn0035312	1.6	0.002074	-1.26	0.098922	-1.05	0.70641	-1.06	0.751643	75	drosophila_melanogaster	FBgn0035312	CG15820		3L:2172995-2174332	-	38277	NM_139439	FBgn0035312	1623022_at
FBgn0034940	-1.81	0.002075	-1.54	0.017286	-1.5	0.046314	-1.11	0.640334	75	drosophila_melanogaster	FBgn0034940	CG16787		2R:19843858-19844926	-	37811	NM_138013	FBgn0034940	1639184_at
FBgn0027660	1.85	0.002077	1.58	0.000343	1.48	0.02224	1.36	0.057139	75	drosophila_melanogaster	FBgn0027660	blot	bloated tubules [Source:FlyBase gene name;Acc:FBgn0027660]	3L:17389131-17414614	-	39939	NM_170636;NM_079401;NM_170637;NM_170638	FBgn0027660	1626839_s_at	neurotransmitter transport [GO:0006836];morphogenesis of an epithelium [GO:0002009];integral to membrane [GO:0016021];neurotransmitter:sodium symporter activity [GO:0005328];neurotransmitter transporter activity [GO:0005326]
[truncated: 14,680 more rows]

## Sheet: p<=0.1; FC>=2
EnsemblID	FoldChange 413/3900 [Samples: atf3a_2,atf3a_1; Controls: yw_2,yw_1]	pValue 413/3900 [Samples: atf3a_2,atf3a_1; Controls: yw_2,yw_1]	FoldChange 414/3902 [Samples: rel_2,rel_1; Controls: yw_2,yw_1]	pValue 414/3902 [Samples: rel_2,rel_1; Controls: yw_2,yw_1]	FoldChange 415/3904 [Samples: foxo_2,foxo_1; Controls: yw_2,yw_1]	pValue 415/3904 [Samples: foxo_2,foxo_1; Controls: yw_2,yw_1]	FoldChange 416/3906 [Samples: atf376_2,atf376_1; Controls: yw_2,yw_1]	pValue 416/3906 [Samples: atf376_2,atf376_1; Controls: yw_2,yw_1]	EnsemblBuild	EnsemblSpecies	EnsemblID	Symbol	Description	ORF	Strand	EntrezGene	RefSeq	OriginalDB	ProbesetID	GeneOntology
[truncated: 1,172 more rows]

[truncated: 8 more sheets: p<=0.1; FC>=5, p<=0.1; FC>=10, p<=0.05; FC>=2, p<=0.05; FC>=5, p<=0.05; FC>=10, p<=0.01; FC>=2, p<=0.01; FC>=5, p<=0.01; FC>=10]
